# Supplementary material for: RNA-Seq Analysis for Assessing the Early Response to DSP Toxins in Mytilus galloprovincialis Digestive Gland and Gill
Source: Toxins (Basel). 2018 Oct 16;10(10):417. doi: 10.3390/toxins10100417 (PMC6215123; doi:10.3390/toxins10100417)
Supplement: Supplementary file 1 [file toxins-10-00417-s001.zip]

Archive with 3 entries (3 files):
- File S1.fasta
- File S2.xlsx
- File S3.xlsx
