# Supplementary material for: RNA-Seq Analysis for Assessing the Early Response to DSP Toxins in Mytilus galloprovincialis Digestive Gland and Gill
Source: Toxins (Basel). 2018 Oct 16;10(10):417. doi: 10.3390/toxins10100417 (PMC6215123; doi:10.3390/toxins10100417)
Supplement: Supplementary file 1 [file toxins-10-00417-s001.zip › File S1.fasta]

>Contig2
GGGAATAATGTCATGGTCAAAATCTCACAGAAAAAAATCTATAAGTGAGTTTTTCTAAAAGTTTAACCAGTCTTAGAAACTATCAAATGTACAGATTCTTATGTTAAAGCATCACCTTCTCCCAGGTTCAAGCCTTTTCAACCCATGATTACAATCTACAGGGTAATTGTAAAATCAATTTCAACATGTACAAAGTAAAACAAAAAACTTACATTTAAAAGTTAAAACATTAACCAATAAACAAATCAATTTCTCTCAAATGTGAATGTGTTTTGTGGTAAAATATAATTGTCTATGTTAATATATTTCGTAACTGATAGCATTACTTATGATTAATTACTGCTGTACACATATCACTTATATGTTAAAAGACATTAGACCTCATTCAATACAGACATTAATTTAAGCAAAGTTATATCAAAATATGTTTTGTATGAATGCTAACATCTATTTATTGCTGTATGTCTACGATAAACACTTCACAATTTTCAAGACTCTAAATTTTTGTTGTCATCTCATTTTCACACAATGCATATTTATTTTTCCTTTATTTTTTTTTAACAAGAATTTGTCAGAGAAGCTATAAGCTATTTCTACACTTGTCAATTCTGATATTCTCTATAACTAAGAAATATCTAAGTTATCTTTTTTAGGTTTGCATAGATATAATTGATTTTTTAAGTGTTTTTACTGGAATTTTAGATGAAATTTTGGTGCACTGATATTATCTAATACAAATCAATACAGTTATCACATATGAACAACTCAAGTTTTGTCAGGTTAAAATCAACACATGAAAACAGGTAATTCTGTGCAAATGCAATTTTTTGTGCAAATATAAGTTGCTTATATCAGAATGTTTGGACCATAAAACAAATATACATTGATGACTAAAGTGATGAACAACAAACTAGAAAACACACAATATACACTACACCGCCACCAACACACTGTGCCTACACCTAATTCTCGTCAATAATAAGTAAACTAACAACCAATTATAATAACAATCCTATCTACACACTACATACATATACAATTATAAGTCTAGTCTATTCAAATCATGCTAATATATTTAAACCTATAAAAAAAAACCTTAAAAATTGTGAAGCGTTTACCTGGCAATATATTTCTGTAGCCAAAGTTTTAAGGGTAAAGATATGGAACAAAACATTTACATCTACACAGACTTTGTTATATATGCATTCAGAATATTACACTACTTTTCCCTACCTCCATATACCAAAATAAGTAGAAATGAAAATGAAAATTACAAATTTGTCAAGAATATGAGTGAATTGTTACAAAATTTAATAACCTGTCTCATTAATATCATTAGTGTGAAACAGCGATTTTAAGTACAGATTTTTTTCATATAATGTAAATGTCAACTTTTTTTAGCACTAAAGTATTGTGTAGAGTGGCAATTCCCCCATGAAGAACCAGCAAAACAACAACTACTAAGAGACCTTATATTGGCACAATAAAAACAAGGGACTTCACACATCAGAATATTTGCCATGTCAGCTCTACACTAAGGCTATTCTAATTCTATCAATAACATTCAGTTTTCAAATAAAAAAAAAAAANNNNNNNNNNNNNNNNNNTGAAAATGGAAGAATTCTCTCCATTGTTCATTTACACTTAAAAACATCTAACACTGCCCACTTTTCCATCATAGTATATCTAACATATATATGTAACACAAATCAAACATACCAAACACTTCAATATAAAATTTCCAATAGTAAATTAAGCATACAGGTACACAGTATTTGTTTTTTTTTTCATGATATATCCTATGTTGGGAAAATTTGTTGTCTTGAATTTTATGATTTTTGTCTTCATGTCATATGTCATTTACCTTGTTAATTTCTATGCAGTTCTTCTCTCTACAAATATCACAGGGGAAATCAACAGAAGATAAATATAATAGTATCTGTCTTTGAGAGAACACAACCATAGCAATCAAAAAGAAATCAATTAGACCATTTGGTTTCTCAGAACATATTTTCTAACGGAGGGTGTTCTCTTAGAACAGGTTTGATCATAGATTTCGTTCATTCATAAAAAATAATCAAGATAAATATAATAGTATCGGTCTTTGAGAGAACACAACCATTGCAATCGAAAAGAAATCAATTAGACCATTTGGTTTCTCAGAACATATTTTCTGACGGAGGGTGTTCTCTTAGAACAGGTTTGATCATAGATTTCGTTCATTCATAAAAAATAATCATATCGAGTTATATGGACTAGTAGCGGAAATGACAGTATGCTCTATTTGAAACATATACAGTTATAGTCAATAGCACAAATAATAACAAAAGAAAATTATAACAACATATAAAAAAAACATAACATGAATCCAAGTATCTTGGAAAAATAATAACGCTTGAATATAAAAAAAATAAACATCTGTTATAATAAGCAATGAAAATTATGGTTATCTAGCATGATCTTTAACAAGAATTCAAATGTTACAACTCATTGATGTTCAACTAATACATCCTCATTTTATAAATTGTTGACTTAAAAAAATGATATTGTTTTCCAAATTCAGCAATAACTGAGGAGAACATGGTTCATTTCTAATTTTTTTCTCTCCGTAAAAATTGGAATCACAAAGACAGAACATATTATAAATGAATAGAAAAATCTAATGATAATGTAAAACGCATTGTATGTTAGACATACAGAATAAATGATCTAAATATCTAGATTATGAGTATTGCTTGATGATTTGAATATAGTACTTTTTAGTCTGGAGACAATTACATCCTGGTCTTATTGCCTTACTGTTGTCCAACTGGTATGAGTATATCAAAATCGCATGAAGAATTATACTTATTCATCTCTAATTACTAGATGATTATTTCAAAATATTGAATACTGAAAAATGAATACATTGCCATTTGATACACATCATAACCTATTCTGATAACATAAACAATAATATTGTCTATAATAGAACTTTACTACAATCAATTATAAAATAGTAGAACTTTATACATATAACGACAATGACATGAAATACCATGCTGAGATCACTTATTCTATCATAAGTATGTAATGTTGCATAAATATGGAATACAGCGATTAAAACTCACTTAACATTTAAACAACAACAACTAAATACAAACTTAAAAAGATTTGAGCAGCTTCATAGAAAAACTATGAGTGGTTTTAAAGTTTTAC

>Contig3
AATTGTAAATTGTCCATTGCCAAGCTGAATTTATAAACATTTTTTTTGTAGGTGGCAAATATATATATATGAAAAGTTGAGGAGGAGATGGACCTGTATCACGGGATCCGGGAAATCTTTTTTTTTCAAATTTCGGGTTGTCAGGATTTAAATTTCTTTAAATTCAGGACCTCAGGATTTCTGGATCATGAACCCCCCCTTTCCCCCCCTCAAAGTTGTGTTTTGTTTTTTTGTGTCATTGGGTTGCTGTCTCCCTGACATGTACCCCACATTCATATCATATCAAAGTGAAGTTATAATATAATAATATACATTTTTCAACAACAACAAAATTAATAATTGCATTATTTACAGTGCATTTAATGAGTAATATGAATAGTTCTAACAATTTGATTGAATGATTAAAAACAACAATTTTGATTTTCTTTTGCAGACAAGATTAGTGTTAAGACCAAACTTGTCAAAAATAACATTGGAAGCTATTTTCATAAACAACTAGAAGATTTCTAACAATTAAATCTGCAAACCTGACGTCCATCATAAAAAAAAAGTCCCTGCATACCTAATTCTGCCATTATTTCCACTGTGGTTTTGATTTTTGGCTGAAGGAATTAAAGTCATTTTATTTGAACTTGAAAAAACTCTTTGCNNNNNNNNNNNNNNNNNNNNNNNNNNNNNNNNNNNNNNNNNNNNNNNNNNNNNNNNNNNNNNNNNNNNNNNNNNNNNNNNNNNNNNNNNNNNNNNNNNNNNNNNNNNNNNNNNNACAAACATAATGTGTAAAAATAAAAAATTAAGCCATACAGTTATAAAATTACCTATCATGATAATAATAAAAAGAATACAAATGTAAATGTAAAATTAAATCTCAATCAAACTGTCTCATATCAACAAAAAATGGAATGTTTAATTTCACAACAAAATTAGATTAATAAAATTAATAAAAGCATAAAGTCTAAATAATGTTAATTTGCATCCCCTTCTACATTATGATCCATCTTGAAATCACCTGGCGACAACTTGGACAAGTATGGATGACATCTTTACAACCATCCNAGCATAAAGTCTAAATAATGTTAATTTGCATCCCCTTCTTCATTTTGGTCCCAAGTCAAATCATCATCAATCAACCAGTTAATGTTTACATTCTGTTCCATCTTGAAATCACCTGGCGACAACTTGGACAAGTATGGATGACATCTTTACAACCATCCACACAGAATGGGATAAAACAACATCCAAGATCACACCCAACAATACACAAAACTAGACATATGATCCAGGCAAAGGTACC

>Contig23
TTTTTTTGTTATTGTCTAAATTTTATTCACTCTGCAAATTGTTATGTACAATACATGACAAGTAGCTGCTGTAGTAAACATTGCACTTTAACCACAAATAGTATATAAGTTTGATTTGTAAAATAGTCTGAACAAAACCCTCAAATTTTATCCATTTTTTTTAGCCAGTCTTAAACCAATATTTTAAGAGTGTAAGCCTACTCTTGTAGAGAAGAAANNNNNNNNNNNNNNAGGAATTTGAATTATCAACTAACATTATTCTAAAGTTCAATTTTCATTTCTTATTTTTTTTATACAATTCATAGATAAAAGGTTAGAAATACAAATTACATGATATCAAAATTATGTGTAACATGTGGACATTTGGTAATTTCAATAAAAGCTATCAGGCACTTTTGATAAGTCATTTCTAATTACAGTCATTTCTAATCATATAGTCATTAAAAATCCATATTACATAAACAGTATCAATTTTACTGCATATGATGCACATTCGGACAATTACGTCTCCTCAGTGATGGCCGAGGCCAAACTTCGAAAATCCAAAACCAACTGGTAATACACCATTAACTAACTGATTAAACCAAAGAGATCTAAAGGTAAAGCCAAACCAGAATATAACTATCTTTAAGCTTATTAAAATTGTTTTAAAGAGAATCTTGAAACTTCGTGAACTTTCTTACACATCTGCATGAGTCTATTGGAAAGTTGTCTCTTAATAAAAATAGATAAAAGGTTAGAAATACAAATTACATGATATCAAAATCATATGTAACATGTGGACATTTGGAAAATTCAATAAAAGCTATCAGGCACTTTTGATTCGTCATTTCTAATTATATAGTCATTAAAATCCATATTACATAAACAGTATCAATTTTACTGCATATAATGCACATTCGGACGAATACATCTCTTCAGTGATGGCCGAGGCCAAACTTTGAAAATCCAAAAAAACTATCGGTAATACACCATTAACTAACTGATTAAACAAAAGAGATTTAAAGGTAAAGCCAAACCAGAATATAACTATCTTTAAGCTTAATAAAATTGTTTTAAAGAGAATCTTGCAACTTCGTGAACTTTCTTACACATCTGCATGAGTCTATTGGAAAGTTGTCTCTTAATAAAAACTTAAAATGAGTAAATTTTGTCCTCATACAAGAATTGAATTTTGATAAGTTTGATTTATTTCAAAAAATTAAAATATTAAAAATAAAGCTACAGACATTAAAAAGTGAGTGTTATATAAGTTACAACCTTAATACTACATGTATATAAAGTTAAATGACTAAGAAAACATAAATTCAAACAATTTTAAGTCTATAAAAGTGCTATACACCTTCACTGAAATTTTGTTAGTGCAACTTCTCCATTATTTTATAATGATTTGATATCAAATACTGTAAATTCAGAAATTATTGGGTGCATTTATTATTGCGATATTTAAAGCAAGGCAATGGGTAAGATTATTAATTGCAATTTCAGGAAAATCTGCATTAAGATATATGTATCTTATTATTGCCATACTCACAGAGTCGCATTTTTTCACAATAATAAAATTTGCCAATAATTTCTGAATTTACTGTGAGCTTATTAAAAGGTGTGCAGTTGTTGTTTCCCTTTTCAAAAAGAAGGGAAAAAAATAAAAATAAAAAATTACTAATTATATCCCAAATCCTGAATTTTAGTGCATTGTTTTCACTCTTGTCTAATGTTTAATACACTGAAGGCTTAAGCATCTGAGTACATAATGTTTGAGTGAAATAAATTTAATGTTCTGAGTTTAATATTCAATATAAAGCTACAGACATTAAAAAGTGAGTGTTATATAAGTTACAACCTTAATACTACATGTAT

>Contig24
AAAATCACTCATCCACTTTTATTTCTTATGTAGAAATGTGTTTATATATACATGGGATTTGAGAGTACTCATAGTTTCTGATACCTAAAAAAAACCTAAAGTACTGACTACTGAGCCGATTGTAACTATTGTCTAAGGTAAACTTTGCCTGAGGGAGTTGAAACCTTACTTTCTATATTATGAATATTAAATAACTTGTGAATTTTTATTATTGTTTTTATTATCAGCATCTGTGTTGGTAAAAAGAAGTGTAAAATCAGAGAGAAAAAATACGAAAATGTCGTTTGTATTTTTAACCGGCAAACGCCATTCTAAATTTCTTGATATCGTTCTCGGATAATTCTTCAATTACTCCAGCTAAATCATTCCATTCGTAATCCATTTTGTTATCAACTATATTGATAATAAGCAAGGTGCCGCCTCCACCTATCTTGCAAAATGCACTTTTGTCATCTGCATAAATATTCAATTTTAAATTATTCATTTCTCGGTTAGCATCTTCTGCCAACCTTTTCTTTTGACGAATAATTCGGATGACTCCAGTTCTCAAATTCATAAGAATTTTTT

>Contig28
AGCTTAGTGAATATTACAAACATTAAAGTTCAAGTCCAAAAATAGAAGTTTGAATTATTACAATATATTACATCGTAAATATTTCATTGTATGTTTATACACGTACTTGGGAATCGATTGAAATAATTCATTTTGACAACAAAAGCTTTTAACGCTTTATTATCTAAACACATTTTATTTTTTTCAATTCTTTAAAAATACATGCATATTAATTAAGAATTTTAAAGTGAAATGTAAAATTGAAAATAATGTTTCTTATTTTATCGAATTTGTAGCTTTTTTAATGATTAAACAAGAATGTGTCCAAAGAACACGGATGCCCCACTCGCACTATCATTTTCCATGTTCAGTGGAACGTGAAATGTGGTACAAAATCTAATTTGGCATTAAAATTAGAAAGATCATATCATAAGGAACATGTGTACTAAGTTTTAAGTTTATTGGACTTCAGCTTCATCAACAAATATCTTGACCAAAAACGTTAACCTGAAGCGGGACGAACAAACGAACGGAGGAACAAACGAACAGACCAGAAAACATAATGCCCCTCTACTATCATAGGTGAGGCACAAAAAAGAGGTCTTATCAGGTTCCGAGATTAAATTTAAAATGACACATTTGGTCACTGCTAACATAGAGATAAATAAAACATATGTATTAGTAATGAATAGTAATAAAAAAAAACACAAATATTAATAAAGCGTCAACAAATTATACGTGTACCAGACACGGGTTAATTACATTTTCAATGGACTGTGAAATTTGGTAAAAAATCTAATTTAGCATTAAAATTAGAAAGATCATATCATAAGGAACATGTATACAAAGTTTAAAGTTTATTGGCCTTCAGCTTCATCAAAAACGACCTTGACCAAAAACGTTAATCTGAAGCGGGACGAACAGATGAACGGAGGAACGAACGGACGCACAGACCAGAAAGCATAATGCCCCTCTACTATCGTAGGTGGGGCACAAAAAAGAGGTCTTATCAGTTTCCAAGATTAAATGTAAAATGACACATTTGGTCACTGCTAACATAGAGATAAATAATACATATGTATTAGTTATGAATAATAATTAAAACATACACAATATGTCTGTTGCTAAAAAAAATACACACAAATATTAATAAAGCGTCAACAAATTATACGTGTACCAGACACGGGTTAATTACATTTATTTTATTTAAATATCAACAGGTAAATCAGGAAAGTTTTCACACTTATTTCAAATGTCGCTTTAACTGAATTTAGTTCGTTAAAATTTTTGTGACTTGTGCCTACCACGGGTCCCTCATTTTTGACTTTTATGATCCTAAATAGTATTCCACACCTTCATCATAAATGCAATACTGGATAAGCGAAAAGCATTTAATTCTAACGAATAAATAAATTTTACTTTTAACTATACATTTTATACTGTTGTTTCCGTTTCATCAAATGGTAACATTGTCATGCCGTTTTTTAGCAGTATAGGTATAGATTCAGGAATTTATTGTTTGACTCAATGCCTTGAAACATGTTTGAANNNNNNNNNNNNNNNNNNNNNNNNNNNNNNNNNNNNNNNNNNNNNNNNNNNNNNNNNNNNNNNNNNNNNNNNNGTGATACTTTTCATATAATTACATGAATAATAACAATTAGTGTATCACTAACGTAATAAAAAAAGTTCCAGAAAAAAAACCAATTAAACTATTGTACAAATAAAATAAACAGCAGCATAGTAAGACTTATAAAAATTAAATATCACAAAAACAAACAAATTTCCAAAATGATCTAGAATAAACATTCATCGTACGAGAAACACCAGGGACACAAGGATGGGTACCACGTACATGTATGATAAAGATGCGAATTTGACAACTCCACTGCACATGGTAGGACTTGTGGCTGGTGATGCAGTATAACCTGCATCACATTTACAGGTAGTGTCACATGTAGCATGTTCTACACATTGATTT

>Contig34
TTTACAATATATGTGTGCATCTTTAAATATAGTATCACAAACTGATACATTTTTGTGTTTTTTTTAATGACTAAAATAACCGTTACGGAATTAAAGATAGTTATTTGTGTTATATATGAAAAAAAAGCAAAATATACAATATTTGATCGCATATTATTAATGTATTCCAGATACACGAGTTCAATTCGCGTATTTATTTTTATTATTTAGATTGTTTAATAATAACAAACCCAGGATAGCCCAGTGTACATTGTAGCTACCTTCTTTAATCTGAATATTGAGTCATTCAAGTATTCAATGATTCTTGTGCTTCTCATTTGCATACAGTGTTTTTCTATGGATGGGTATTGGAACTATAATGAACTTCAATTTGGACACAGCTGAATACAAGCCTTATTTGTACTGCTCGAAATATTTCGGAACATCTCCGGAATTGTATCCAGGCCAAATATAGGTTCTGCCCATGTGTTAACTGCCAGCGTTAATACTGCAATCCCGATAATATTCATAACAATACCAGCAAATACCATGTCGTAAATCTTTAAGTATCCCGTAGAGAACACGATTGCGTTTGGAGGTGTTGCTACTGGTAACATGAAAGCAAATGAACAAGCAATGCAGACACTAATCATCATATATAATGGATGCAGGTTCAATCCTATGGCCAAATCAAACATTATAGGCAATAGTAATGTGGCTGTAGCAGTATTGCTCGTTACTTCTGTTGCTCCAGCAACAACACAACAAATTATTAAATTGATGATCCAGGGTTCGTATTCGTTAATCGAACTGAGCTCACAACTCAACCATTTAGACAACCCAGAAATCTGACTTGCATCAGCTAGAGCGAAACCACCACCGAGAAGTACTAAAACTCCCCAAGGTACTTTCTGGTTAGTGACCTGCCAATTCAAAATCGGTCGGTATGTTGGTTTC

>Contig46
ATTTAAAAACTACATGCACTCAAATCTGGACTTTAATCTCATTTAAACACGTTAAACTCGACAAACCTCGTTCGTAGTCTTTCTCCTTTAACTGGAGGAATCGAATCGACCGAGGTGTGACGAGTGGACCCTTCGATTTAAAATAAAAGGGGGATAATCCAGTCATCAAGTGCATGTGGCATGCATGTGGCAACATGCAAGTAACATGTATGTTCCCCAAACAGTGATGGGTTTGTCTATTTCACATAAAACCTGTTCCAATAATCATGGATTGGTCGTAGTCTTTCTCCTTTAACTGGAGGAATCGAATCGACCGAGGTGTGACAAGTGGACCCTTCGATTTAAAATAAAAGGGGGATAATCCAGTCATCAAGTGCATGTGGCAACATGTATGTTTCCCCAAACAGTGATGGGTTTGTCTATTTCACATAAAACCTGTTCCAATAATCATGGATTGTTATATGGTGTTAGTATTGCAAACATTTAGTGTTGGTTGTTAAACGTATTGTGCAGTTAATATTTGCACTAGTTATTAATCACACCATGAAGTCGAGATTCGGATTAAAATCCGAAATCAGGACATGTTGATATTGTAAAAGATACCTCCATCATGCATACAGTGCAAGCACTTTAATACAATTTTGTGGTTTATTAGCTGGAACACCAAACTTAGTGTTTAATCTTTTTGTAGTCGGCGCTAAATTAAAGGACAAACTTCAATCTCACTTCAATATATCCATGGGAAATTCAGATTAATATTATATAATGTTTTCAAATCTAATATAAATAGTAAAATTATCAAAAGTTTTAATATAAACATTCTTTCAATTTACATTATCAGAAGTGAAATCTGTCCTTTAAATCAGATTGGAAAGCTACAAAAATCGTACCCATCACCATTAAAATTATTGTACCTCGTTTTAAATTTCAAAACAACTTTGTAATCGGTACAGCCAAGCACCAAACATATATAAACCATGCCAAAGACATAGCATAATAAATACTGGAAAAAATTGAATGTCCGAATAAATGATTTCATTGACTAGTTAAAGGATTAAGATTTATATGTCAAACAAAACGTAAAGAATCGAAGATTTTCGGTTTGTCAATAGTTAAATTTATGAACATGAATGTTAAAAAAATCTATTTTTGAGCACTATATTCCTTGAACCACTTTGAGAAAAGGTAGAGATTTCAATCAATAGTAAATAGATTAAATCTCCACTGATTCGACAATTTCAAAAGTTATGAATGCATTTCAATATGCATAAAGTAAATAGTGTATAAAAGGATGGTTTAAATCTTTTCAAATAGGAAAGGAAGGAGACACAAAGAAAAATCAGATATTTTGAAGTCTTAAGAAATTTTTGGCTGATTTTAAGATACATCTTTTTACAGAACTCGTTTTCCCACGAATATAACAAGTTCTCGGGCAAAATTTGAGCGCTTGTCAACACGACATTCAGATAACTAGATTAAAACTATTAGGATCAGCTTAAATAAAAGATCATAAAACATTCCATGTTGGAAGCTCGTTAAACTATGACCCATATTGATTTTAAGACTGATAGAAACTATAAGCAGATAAAAATCAACATGCTTAAAAACCTACAGCATTTAAATTATGCAAAAGATCAGGGCTAATAATAGTCCCGTCTTAAAAAAAATGAACTCAAAATTTACAAATTAAAAATTGCACATGCGTGTATCATCATTCAAACATATCTATTACTTCACATTGGCCAGCTGTTGTAGAAAATAAAAGCTTTGAAATTTCTATATCAATTAACTTGATAAAAAAAAAAAAAGCAAAGCTCAGAGAACAAATAAATTAATGACGTATATTGCATTGCCCTTTTCNNNNNNNNNNNNNNNNNNNNNNNNNNNNNNNNNNNNNNGACGTATATTGCATTGCCCTTTTCTCTACAACGACCGTTTGAAACAGTAGAATCTCATTCATTCTTATATAAATTAAAATCATTCTTGGCATCTGGAGACTTCTTTGAAGAATCTCACTTAATACAAGCCTGTCAAAAGTTGTAATCATCAAAAGCAACCATAATGGCTACCAGTTTTTGATTTAATTGGTCCCATGAATCATACGTTCATATTTTGCATAGAGAGTCAAAACAATATTGCAACTGGAGATAAGCAAGGGAAAACGTTCCATTGCACTAAGCATGCGTTATAAAAAGCAACAAAGTCGTTTCCAGGAGTTCTTTTTGATACACTTTTCTGTCGTTTTGACTGGCGGTGAGAGTTTTTTCTCCTTTTTTGATCTTCGTACACTTTTGTTTCTTTTGATAGGAGGTCCAGAGAGCGCCGCAATGATGGCAGTGTCAAATACTTCTTTCAGATTTTTTTGCGTTAAAGCTGAACATTCTACATAGTCTGCAGCTCCAATTCTTTCGGCTAAAAGTTTGGCCTCACTTTCCGGGATTGGTTCTTCTTTGTAATGAGCAAGTTCTATCAACACTTTGACGTCATTTCGCAAGTCACTTTGTGTACCCACTAAAACAATGGGTGCTTTTGGGCAATGTTTTCTGATTTCAGGAACCCATTTTTCTGTCACATTGTGAAATGACGTTGGAGTCACAACACTAAAACACAGTAAAAAGACGTTGGTATTTGGATAACAAAGAGGTCGTAAGGAGTCGAAATCGTCCTGGCCAGCAGTGTCACATAGTTGAAGTTGGACAGGTGCTTCGTCAATTGTTATAACCACCGAAAAGTTGTCGAAAGCTGTTGGTGTGTATTCCGTGGGGTATCCATTTGTAGTATAACTAACAACTAAGCTGGTTTTACCTACAGCCCCGTCGCCTAAAAGAACACATTTCATCTTTGCTTGAGGGTTGGGTTCATCACCCGCGGGTAACAAATTAGTATTATGGTCCATCATAGATTGAGGCGGCATCGTCAACTATTTAATTTTCCTATTAATTTAATTTTGTATGTAATGTCATAACAAGTGTTTTTTCTGCTTCAATTATATTCCCACTATATATCAATATG

>Contig55
CTAAACTAAAAATGTATTTACATTGCATTTGTTCTTGTTAAAACACTATATCAACACGTATGCTAAAAAAACAAAATACAGTGCGATTGCAAAGTCGACGTTTGTTCAGTTTTCTCCCCTCGCTAGTAGAGCTTTCAGTTGATTTATATAGTAAGCGGTGATCTTTTATTTGTAAACAGCTCATATTGCTCTTCCTAAAAATGCTCAATGAGAACGTTGCAAATATTATTAAAAATTTTGAATTGAAACGAAGCTAATTCAGTTGAAATGGTTTGCTCAGAATATTTCTAAGGAAAATTTATCTAATATTTTAAATC

>Contig59
GATAGAAAAATAAATAAACATTTGTACATGCATAATCTCACTTTTACATCACAGTATGAGTAATCCTGCATAAAAAAACCTTTTGATTATGTAAATAACAATCTGACTTGACAATCTATAAATGTCTGTCCAAATACCTCCAGGTTTTAGGACTCTTTAAAACTAAATCTCATTCCGGCCTTTATTAGTCGTGGGTCCTAATTATCTGAGGTCTTCTTTATCAGAGTCTATGTTGATTGCATGCTCCTTCTTAGGCTTTGAATAATCATGGTTACTATACACCCCTGATGACGAGGGGTCAGTTCTTGATCGTCCGGAATAAGAAGCAAATGAAGCCTCACTTTCGGTTTTAAGTCTTTTCGGTAGAGGTTTAAGTGACCTTGGCAAGTGTGGCACTGCAGGTGCCATACTCCTAGGTGTACTTGTGGGTATTTCGTCATAGATATTTTCATCCATAGTGGTATTTTCTTGATATTCTACTGGACGATGACTTCTACGTTTCTTTTTCTTTTTCAACTTTTTAACTCTTTCCACTCCGATATGTTCATGGTCGGAGATTAATTCTGATCTTGCTGTACCATTTCTAGAAATATAGGTATGCCTGTTAGACACACTGCCATCAAGTTTCTCTAAGAACACAGGAACAGTCAGGGATATATCTGTATGAACACTACGTGTATCCTCTCCAGAATAGTCATAAATTGGTTT

>Contig61
ACCCAACAACAAAGTAATTGCTTATAAAGTGATATCTTTGAAGTACCATGCATATATTTGTACAGTTGAGTGTTAACGTTCCTAAACATTTTAAAATGGTAGTGAAGTACAAACCAATAACTTCTCGTTCATTTTTCTCAACAATTAAAAGTATACAAGTAGTCATCAAATTGAATTTTCAATATGTCATTCCGAGGCTGAGGCATCATTCCACAGGATGTCTCATTTAAAATGCCTTTAGTCTATATTTAATCACAGTAAGGCACACTGAAGTCGTTCCTGTTAAACCTTTTAACCAGGAAAAAAACTAGCGAAGTAAATCTCGTCTTCTAGACTGTTATCAAACATGTCTATGGCCACACCACAATTCTCCTCTGAATGTTTTCTTTTATCAAATTCTATTAGGTTGGTGTAATATCCAATTAAATCTTTGAAATCAGCTGTATTTATGATGTATGTATTCATGATTAAGATGGTCGTGTCAGTCCGATCTGCATTTATGAAAGACGAGATTCCGATGACATTGTCAATCCTATCAAAACCAAAGTCCGTAGTTTTGCCGTCTGATGAAAATTTATCATCAGCAAAACCTTCATTCCATTCTTCAAATGTCAACACGCGTCTTATTATTTCTGAAATATCGGATTCCAATAATGATTCAATGTAGTGCAGATCTTTTCTTTGTCTAGTTAACCCTTTATTTTGCATGATGTCATGGATTCTTTCTTATAACAATATATTTCAGTTCATTATCATTCACAAACACGG

>Contig66
AAAATACACATATATATACAAATATATAAAAACTACTTTTTATGTGTATACAGGTTAATTGTTTCAATAATTGTAGTACATTACTGATTGCTTGAAAAAAAGACAAGTAAACAATTTAACTTTATTCTGTAAACCAGCAAATGAGGTAAGATTATTATTTTCAGGAATTGTTTATTGGGGTAGGGTGGAATTGATCATCCAGTTAAGATAAAAGATTTCAAATAGATACAGAGCATTCACATAATGCACAGTCAATCACAATGCTTTGAAAGATCATCAATCCCTTTTAAATCTGTCCTAGAAAAATATACTATAAGTTTTTAATTTGGTCATCTAAATAAAATCAATACGTTTTGTTATGATTCATTTTATGTCTGCTAT

>Contig68
AATTATGAATTTTATTTAGAGAAAAGCTACAGATGATATATACATGCTTCAACGTAAAATGATAAATTTGTTTTTCTTTTATCTAGCTTATTTCCAATTGAATGTTTCTATAACCATCTGTTTTAAACATTAAAATTGAGAACGGAAATGGGGAGTGTGTCAAAAAGACAACAACCCGACCATAGAACAGACATTTGTTATGCAAATTTTCATGTGACTGCCCAAAGTTTTTTTTTTTTTGCAATTTGGGGGAATTTTATGTTGTTATTTTCTTGACGTTAAGTGAATGGGAATGATCATTTGACAAAATTCATTATTCATAAGAAGTCAATATACGAATGTTCAAACAAATTTTATTGGATTTAGAGCATGTGTTTGATCACAAAGCGAAAGAAAAACGTCATATTATAATCATACATATCGTCGTGTAAGCCTTAAAGTGTTGAATGTTCACTTTTAATAAAATACGTAATTTGAGAACCAGTAGGTATGGTCTATCGCTCTTTACAAGTATAATACGATATTTCTACACTCTACAAGATTTTGTCAGAACTATACTGTTCTATCTCTCTACTCTCATTGCATTATAATAGCTTATTCACCTAATTTGAAACCGGAAATATTTTATAGTGTTGCATCTCCATTATTTTTCAGGTTTTTGGCTGTAAAATATTTGTTATCAAAATTATCTTAGTAGGACTATGCTTAAATGTTTGCATGGTTTAAACTCAATCAATGAGCAATTCTTAGCAAATCAAGCGATCCAGAATTGGGGATGTTACACAATTAAAAATCCATGGTGTATCTCCAATAGAAATATAGGGAGTTATTTAAAAAAAAANNNNNNNNNNNNNNNNNNNNNNNNNNNNNNNNNNNNNNNNNNNNNNNNNNNNNNNNNTATCACAGAGACATGTCTCGCTTTTTGGCAATTTTGATAATGCAAATGTTGAAATTAAAAGAAACACTTTTACATGTAATATTTGCAAATATTCAAAGTCAATGAACCAAGACTGAAAGCTACACATGGCTAAACAACCTCCATTTTAATGAGACGTACCAAAGCTAATACAACTTATCAAAAGCTATTCACTTTAAACAAGACTCAACACAAACAAATGCATGTAAACTAAGTAAAATGTCAAAGTCATAAACCATAACTGAGAGGGCGGGGTCATATAAGCTCCATGGTAATGAGATGTGCCAATGCAAATGCAACTGCATACCAAATAGCATTGATCTACCACTAGTGGTTCCCAATAAACTGACCTAATCAGAAACTAGTACATGAAAAATAAGCAAAAGTTTCAAATTCAATAGACCATGACCGAGGGTCGAGGCCAAATAATCTACATGGTAATGAGATGTGCCAATACTGATATAAACTATAGTTGTTAATGTCTGTGTCATTTTGGTCTCTTGTGGAGAGTTGAATCCTCGGCAATAATACCACATCGTCTTTTTCATAAGCAAGACAAAAAAAAAACAATCTAACAAAGAGTTACTCTTCGTNNNNNNNNNNNNNNNNNNNNNNNNNNNNNNNNNNNNNNAAAAAAACAATCTAACAAAGAGTTACTCTTCGTGTCCACAAATTTCGATTCCTACATAACTTTCTATATCCAAGTCAAATAGTTATGCGCTTATAACCTTCATATTAAATTTCACCTTATTTAGAAAAATTGAAAATACATAATTATCAGGATTATAACACTCACACGACGATATACATGTAAAACTTGCATCAACATTAATCCAAAGAAAGTTTGTTTTCTATTATAATATATTTTTCAAAAGTTACAGCATTTAAATTGTTGATATATATCACTGCATACATTTTATTAAGTTTTTGTTCTTCATTCAAATATCATATTGTAAGGATCTTACTTTTGTAAGAAGCCAGAAAATGAACAAAAATTTGATCCATCTAAAAGTGTTCCATCGGAATGATATATTTCGTTGACTTTAATGTATACTTCGTCTCCCTTTACTAATTGCAGAATAGTCGTGTTAGCCCCGCTTCCATTAAACTGTGAGCTTCCTGCATACATTTTCATCCACTCTTCTCCATTCTTTTCCAGACTGACCTCAATTCTTTTGTCAGGTTTAGTAACAAGGCTAACGTTGAATACGAAACAACCTGGGAATGGAGCGCTGAAACGCCCTGTGGAACAATCATAGCGTTGGCCAATATTTGTTCTCACGTGATCAAATTTGATTATTTGGTTGTCGCTTACAGTTAGGTCTTCAGTCAAGATGGCAAAAAA

>Contig73
ACGGTACCAATTTTACTGATCCAGATGCACATTTCCTAACAATGACAATGAGATGTTCACGTAGGAGACATCTTTCTTTAATGACAGACACAAAACACCATAAAACTTTATCAGTATTTATGATAGTTCCAAATTCTTGATCGAATTTATTTACCTGGTAGGGGTACTTCCGGAGATTGAAAGCCCACAACCAGAGGTTATAGGCCCGATAGTAGTATTCAAATGAAATGGTACCAATACTTATTCACGAGATGACAATGTCCTAACAATGACAATGAGATGTTCACGTAGGAGACAGCTTTCTTCAAATGATTCCTTAATCTTTAATGACAGACACAAAACACCATTAAACTTTATCCGTATTTATGATAGTTCCGAATTCTTGATCGAATTGATTTACCTGGAAGGGGTACTTCCGGAGATTGAAAGCATACAATCAGAGGGTATAGGCCCGATAGTAGTATTCAAATGAAATGGTACCAATACTTATTCACGAGATGACAATGTTATTGATAGGACAGATAACGTATGTTTACATGTGGTATACTTTTCAGGAAANNNNNNNNNNNNNNNNNNNNNNNNNNNNNNNNNNNNNNNNNNNNNNNNNNNNNNNNNNNNNNNNNNNNNNNNNNNNNNNNNNNNNNNNNNNNNNNNNNNNNNNNNNAAGACAGTTATGTACAAGATTAGAAAATTCGGCCACATCGTGAATATACATTTAAATTTAAAACAAAACATGACGCCCTTCAAAAATGATACAATGATATGTTAATAATGACAGACATAAACTACAGTTCAAAATAACACAATAGCGTTCAATTAATGTTTCTGTGACATGATTTTTTTCGTACCCCCTTTCTTGAATAGCACCGTTGTTATTAAAATTAATTACTGTACAAGTTCTTTTTAAGAAATGGTTAAAATTTATTTCCTCAAGCACGTTTGATACAATAATATGTTAATAATGACAGACATAAACTACAGTTCAAAATAACACAATAGCGTTCAGTTAATGTTTCTGTGACATGAATTTTTTCGTTCCCCCTTTCTTGAATAACACCGTTGTTATTAATTAATTACTGTACAAGTTCTTTTTAAGAAATGGTTAAAATTTATTTCCTCAAGCACGTTTCATAAACTTGTATATTTCATGAGTCGAAATGTACATACGGCAAAACAGATTAGTCATCTATTTTATCTTTTTAAGTTGCCCAAATAATTACCACAATAAAGCAATATGTTTTACCCTTCTGTATTTATATATATTTAATTCAAATTATGGATTAGATGATGTTATAACTTGAAGTTGATACTTTCAAGAACTAGATGATGTATTTAATACAAAAATCATTACACAATGTTAAGAACAATCCTGCCGTGAAAAAAAGAGTCCATGAGAAAGCTTTCCAATTTGTATTGATGAATGATATAAAATCTAATTTTAGTATAACTTCCATATAAAAAAATGTGGTATGGTTCCAAATGAGGCACTTCTCAATCCAAGTCACAATTATAGAACAAAACCATAGTCGGGAGCAGATTGTAGATGCATTGTAAAATGCTGACAACTGAAAAAAAAATAAAACGAGACAAGAAATAACTATCTGGTGGTAAAAAAATTCTTTTCGGATGTAGCGTTAATTGAAAAATACCACGAGACAAGAAATAACTATCTGGTGGTAAAAAAATTCTTTTCGGATGTAGCGTTAATTGAAACATTGAAAATATTTTTATGTATATATAAATCTAAACAATTGTGTAAAACAGTACTAATAATAAAAAAGGAAACAATAAAGAATTAACAGATATCTGTCATCAGTATGAGTATGATGATGTAAACTGAATCATACCAATCTGTTCCGATTTAACTGCAACAATCTTTACATGTATACAATTGAATAACTAACAACGCATGTATATAACTTTAAAAATGACGTTATTTAAGTATTTACATAAGAGACTGTAGATATATGATTCTAAACCGAAAAGTAATATGCGATATGAACTGATACAAGTCTAAAATTACACAAGTGGCAACAGTCCTGTTCTTAAAAGAGAGACTGCACAGAAAACATTGTATAGTGTTGTCAGCCTTCCTGATCTGGTAATCATGTATCCTATAAGTATGTGTTTTTTAATTGTTAATTATATTACTGTTAAAAACCGAAAAGTAATATGAGATATGAACTGATACAATTCTAAAATTACACACAAGTGGCAACAGTTCTGTTCTTAAAAGAGAGACTGCACAGAAAACATTATATAGTGTTGTCAGCCTTCTCGATCTGGTAATCATGTATCCTATAAGTATGTGTTTTTTAATTGTTAATTATATTACTGTTAACTAAATTAGAAGAAGAGTTTGAAAGACATCAGTACTAATATCTAAATCATGTGACATAGACAACGACCTACAAAGCGTAAAAAAAAATCTATACTTGTATTCTCCTTGTATAGATAATTTAACAAACGATTAAACAAGTATCTCTCTGTTAAACCAACGAGTACCCTTTTCATCACTGAGTTGACATCCTTAATTCTATTCTTTCAGTTATATAGCACAATGTAGGAAGATCGGTTACATTTTATGTTAACTTGATAAATTTTACTTTAAAGTAATTGGAAACCGAGTAAGATAGAACGTTTGATTGATTTTCATTCGGGTGAAATGTTAACTAACTGCGTTTTGGATGGGCATATAACCAATAAAAATATATTCCGAGTGTTCCTCAATTGGTTTTTCAATCAATATATATATAAATGTATAAAATCAGCAGCCTCTTCTCAACTGAAATCAAGAATATCAAAATAAATAAATGGTATCTTATGGGTTATCCATGTACTACTAAATTATCAGTCGAAACAAATTAGCCTTTCTTCTTTGTGAGCTGCTCTAACCTCTGCAGCCTCCAATGCTTTTCCACTTCTTTCTAATGCATTACCCAGAGCCAAAGCTTGGCTAGCATATGGACGCTTTCCCCTCCATTTCCAGAATACTGCTTCACAGAAGTCATCAATTTTAGGGAAATCTCTAGCAAGTGCTGCTACTTCAGCTGGGGTCAATTTTAGAAATGTTGCTACTTCCTGTGCCTCATTCATGTTAAGTCTTTTCGTCAGTTCCTTTAATGAATTCATCTTAAGAACTTTTATTATACAGTCATTATCGGTAATAGGCTGAACTACCTTCACTTCAATGTCTGCAACTGTACCCTCACTGGGAGCTACCTTCTCTGTACCCTCACCGGGAGCTACCTTCTCTGGAAGAAGGTGCATGGGTAAGGATGTTAGATTCGTGTAAGTCGTGATTGGATCTCTTGTTATTACTGTTTCTTTACTTTTGAAACAAGTTTCACTTTCTGAAACTATGATTGGTTCCTGTTCTGTCTCTACTATTAGTTCAATTTCGATTCGACCAGTCGGA

>Contig75
TTGCACCATAATCTATAATTTAACATGTTTAAGAAATTAACTCTTATTGAGAAAAAACATTTGTTTAAATCGATGTCTTGGTACTGTAGGTTTTTTTACAACTGCTCCGAAAAATAAGAAGTAATATGGATGGATTACAACTTTTATTGGATTTCGTGGGCACAGAAAAACCACGAATTTAAAGGTCCAACACATTACAAATTTTAGAAATGTGTGCAGACTTTGCCAAAATCACGAAATTGAATATCCATGCATATTCAAGTTTTCCTCAAACAACGAAAATTGGTATTCACAAAAATAAATGAATCCACAGTAATTTGAATGAACTAACACACATCTGCGAAATAACTTACATATAAAATCATCATTTGAGCATGCATTAATATATATTTCGTTATGTATCTCTGCATTACCCATTATTGAAAATTCGCGTCTGTCAATATTAGTAACATGGATATCAAATCATTATATATAAACTAAACACAAATTAAATGAAGCATCAATATACATAGTTTGAAACATTTTATGCATCTCTTNNNNNNNNNNNNNNNNNNNNNNNNNNNNNNNCACAAATTAAATGAAGCATCAATATACATAGTTTGAAACATTTTATGCATCTCTTTTTAAATGTCAACTTGTCTTTTTTCACTTTTATAAACAACGCATTATTGTTTTATTTTCAACTTGAAACTGTGCTCTAGCAACAATGAGAAAGGCAGTTCACGTCCAGGTCGAGGCTACTAGATTCAAACAATATGTTTGATTTCTTCGCGACACTCTTTTAGTTTGTCTTTTTATTAACAAATAACAAAAGCATTTTGTTTTCAATTTCTTCTCTATATCGGGTGATTATCAGCATTTTGCTATAAAATGCGACAGTTACTACATATCGGGTTATCAATGTGAGGTAGTTGTCTTGTTTTCTAACATAATTAATGCAAACAGCTAGTCTCACATTCCCTCTATATTGAGTTGTAGGTCAACCGCTTAAAAAAGAGGTGGAAGATACACCAGTCTGAATAATTATTAAAGACAAATTATCATATAGTCCATACTTATTGTTTGCATAAAAATGCAGCAAAAAATATCAAAGGAACATTCCAAACACATAAAGACAAATCCTGATTTATTATGAAAAGACGATCATTGCACACAATACGACATCAAAAAAAGACTTAACATCGCATACCCTAAAATAACAAGGAAAGATCTCAGTTGATCAATGATGTTGCTTGTGGTTAATACAAATTCGGTGTTCCGGAGAGTGAGAAATTCCCTTTACTTATGTAACTGTTATTGATAGAAGTAACTTTTATATGTTAACATGAAAAAATTGAGTGTCTATACTAAAAGTCATTTATTGTGTTTTGCCGATTATTAAAAAAGAAAAAAAGGACATTACTTGAACAAAGAAGGAATAAAAAACGATACTTTTGGCGACGAATCTCGAAAGACTAAAACCTTTATCACATCATTTCATCCAATATATAGTAAAAGTATATTAAATATGGCGTTCCGATAGCCGAATAATGGAACATTGATTTATGATTGAAACGTCTCTTTAGTATTCTGCTTTGAAAATGTTGAAATAGTCATCAAAGGTACCAGGATTATAATCTAGTACGCCAGACGCGCGTTTCGTCTATATAGGACTCATCAGTGACGCTCATATCGAAATGTGTATAAAGCCAAACAAATAGAAAGTTGAAGACCATTGAGGATCCAAAATCAAAAAAAAAAAACTGTTTCAAATAACGTTTGTGACACAAAAGGTCTAAAT

>Contig81
AGGCTCGATATGTTTATTAGTATTTGATGACGATAGCCATGTACAATCTTAATCTTTATTTTACATATTCAATTAATAAAAGTTTGTGATTTTCATATAGTTATCAGATATCACATTAACATTCTTTCAAGCATCTCATCTCTATTGCATGATATACTTTCATAGAAATGTAGAACTTACAAAATAACACAACAGTCCAACGATTCCGATGTAGATGTATAATACCAGTTATCATTGTTTCTGGTTGTGTTTCTGTGCGTTGGAGTTGTAGCTGACCTTGTAGTAATTGCTGGCCTGTTCATATACGTAATTGATTGTTGATTTCTTGTAGGGGTAATACCAAGCACGTTGCTAATCGGATTTATATAGTTTCTCCTCATCCATGACATGGAATAGACCATTATCTTCTTCACAGTTACTTCAACTGCTCCAACAAACACATTTTCCGCAGCAGCAAAAGATATCTCCGAACTGTTTAAGGTAAAAAATCTGTTTCCAACGTCTTGGCAAAGCTCTTCAGAATTGAAGATACACTTACCGACCATCTTTTCGGGAGATAGATATCCACAAAGTAAAAAAAGTATTGTTGTCTCGTCCTCTGTCAACATATAGTAATTTTTGTAATCACTTAATCTTTCAATATTGAAATCCGTATCTTCCAATCCTAAGACACCACACAATACACTCAAATAATACATGAGTTTTGCTGTATCATTGTCTGGGACATCAACAACGGAACCTGTTTCGGTTATTCCTATTTCTTTACGATTCAACACTACTGTCGCCATATTTT

>Contig83
AAGACTTTTACAGATGGCTTATCATTATACATTTAAAAGATTAAAAAAAAAAGAAAAATGGGGATCAATTTGCAAATATTGTTAAGGTATTCAAATGGATAAAACCAGAGGTTTCCAAAGATCTGACAAAAATCCCAAAACATGACAAGCGAGCATCCTTAAATGACAATAACTTGGAATATTAAGAGTGCATTTGCTTCTTACACAAACGATACAAACGGTTCAGCGAACACACGGTCATTTGTTTCTAACATGCGTTTTGCATAAACTTTGACAAACTATAGACTCGTTAAAAATCCGTCTACAGTTTGTCGTTCGTCGTTTCTTAAAATATACGCTGCATTTCTTTCAAACTTTAACATTGAATCAATTATCTATTCATATTTTGCCAACTAAAAAAAGATTGATTCTGAGGAAAGAAAAAGAGGTATAATCCTGAGTGTCATAACCCAAAACAATGACAACAATTACTCAAATTTTGGTATATTAGGTGTATGCCATCCTTTTTTCAGTGCTGCTATTTTACATTCATCTGATGACGACGAAGAACTGACAATAAAATTAGACATGCACAGAAGTCCTGTGTGTCTAAAACATTTTCTTTAGAAGCTGTTTTCCCGCGTTATAAGTTTGTTTACGTTTCTGACAGTTCAAACAGGGTCAATAAACACTGATTAAACGATGAATTTGTTTCTACTTTTGTAACGCTTAACAAACTATAGAAAACGGCACACAACGTTTACAAAACTTTTTCGGAAATAAGCGCACTCTTGTAAAAAATTCATGGTTAGTGGGTAAATATGTTTATCTCTTACATCCAACCTAGTTTGTAATAGCAGGATTAACATTTACAGTATTTTTATAACAATATACTAGTACTCGGAAGCTCAAACACAATATACACGACAGTTCTGTAGTAATATTAATAAATCCAACTTGCAATGCTTGTTTCGATTGTACTATTGTTTAACTGCAGGTAAAGAAGTGCCTCTCCAATCAACGAAACTAAAGATACCAGCAACAAGAATCATGTTTGCAGATGTAATCTCAAAACCAAACGCGAATCCATAGGTAGAAAAAGGGCTTTTGACACCAAATATGATCACACCTAGAAGGATAAGACCAACTGAAGCAAACTGAAACAAAATGATGCCAATTGGCAATATCTTCTGTTCTTTCATGACTGTAAATCTTAGTCCCATTAAGGCTAACGTTGCTAGATTGGCTAGAAATGCGAGTGTCTCGAAGGCTTGGACTGCCTTCATCCATCCTTCAGTTGGAAAATCCTCACCAACTACATCAATACACTTCTTTTGTGAACAAATTTTCCAAAGCCCAAAATTTGAACTACCATCTTTTATCCAGTATGGTGCTCCATAACCGACTAAATGTACAAGAAATCCAACAGCAGTCACAAATGCTGATAAAACAGCCAATTTAGAAATTCCTTCAAATAACCCCATCGTCCGATGTTGATTGCG

>Contig84
GATTTGAACGAAATCTATTTGAGTATTATTTAGTAAAGATAAAGCATACTATTTATAAAATAGAAAAAGAAAAGAAGTAAAAGCTTTCTCTATATTTAAAAATGGTCTATTGTCAGAATCTACCTTAACAAAGCAATGGGAAAAGGAGCAAGTTTAATGCTTCAAAAGTTTTAAAGATTTCAAAAGTATCTTCCTTATCTACGTAACCGAACTTGTTATATAATTAACCATGTTAACTGTTAATGGTCATATGTAGTTTCAGAGACATGCAAATAAAAAAAAAAAANNNNNNNNNNNNNNNNNNNNNNNNNNNNNNNNNNNNNNNNNNNNNNCATATGTAGTTTCAGAGACATGCAAATAAAAAAAAAAAAGAATAACATGACAAAAAACATTTCATATCAGTAATTTGTAGTTATTTTAATATCTTTTATTGCATTACGTTAATCAGACTAAATTGTCATGTACCCACAAAATGTCAAATGAAATACCAAATCAACTTTTTGATAAAATAGATATGTTCCGGACCATATGAGTAGGGTCGGGTAATTAACAGGTTCACTTTTAATACTTAAAACTCTTCATATATAACCCTTGAAGTTGTCATGTCATTTAAAAAAAGGCCCTACCAATAATTTTATAATAGATCTTTTAAAAATTAATACGAACAAGATTGACTAAATAAAATAAGCAGTTTTACAAAGTAAATTGTATCATGTCATTTAAAAAAAGGCCTATAAATAATTTTATAATAGATCGATTAAAAATTAATACGAACAAGATTGACTAAATAAAATAAGCAGTTTTACAAAGTAAATTGTATTACTAGTCAAAACGATAGGAAATACATTAATTACCGATATGTTATTACCAGTGAGTGGCAAAATGTCGACTTGGGAAAATAACTTCCAAAAATGTCTGTTACAAAAGAAGTTAACTACTATAAACTGACGTAAAAGTATGTATGTTTTATGTTTTATGTTATTGTCATTGATTTNNNNNNNNNNNNNNNNNNNNNNNNNNNNNNNGTGAATGTACAGCGCCTTAGAGTAACCTTTATTTTTTACATAGGGCGCTTTATAAGTTTTCATTATTATTTATTATTATTAAAAGTCGACATGCAGGATAAAGAGTCTGATAATTTGCCTACATTTGAAACTTTATATAATTAGCATTAGCAGTTCAGAATTTTGTTACTTATACGTGTTTTTGTTAAAAAAAAAATGAATGGCGTCAACGACAAGGACCCTAGTTTATTTCAGTTATCTGGTGATATGATGTATTTCAGCCATGTTACGATATATTTGAGATCTAGAGTTTCTTAAAACTTAGCATTTTATTTATAGTATTAATGACTTCTAAGGAGAAGCTGGGTACTTAAAAAAAAAGAAAAAATTGCTTTCAAGGAATAGATCTATTTCTATTATATNNNNNNNNAAAAAAAGAAAAAATTGCTTTCAAGGAATAGATCTATTTCTATTATATACAAGTAAAATATAGAAATATGCGTTATTAAAGAGATGAAATAGAACAAATGTATACGATAATGCCAAAACGTCATTCTCAAGTTGATACCCTTTCAAGGATAACCCACGAACGTGTTTATGCTTATTTCAAAAGGTGTTACTTACAGTGTACATCACCTGGATTTAAGCAATTTGGAAGTTAAAAAGAGGCATGGCTTCAATTGAATTTAAATTAAAATTAAAATACAAATTCACTTATTTTCATTTTGGGTTACTACAAATGTACTGCAACTATGAATGTATCCTGGGTTGTATATTTTACGAGAGCTCAATCAAATCTTGAATAATTACTGAAGTGGTGTATACTGATTAAAATAAATAAAGAGTTATATAATT

>Contig90
AATTAACATTTAATAATAATAATAATGTAACACATAGAAATGCATCTAACATAACAAGTAAACAAAGTTCCGGAAATTTCAGCTTTTTTCAATATATTTTGATCTGGTATTCCAGTTGCTGCCTTTGTTAATTTTTCTTTGCAATTCATTATTTTGATGAATTAAACCAGTACATGTAGGTATTATATATTATCCGTTCAGTAATAAAAATATTACATATTGTCTTTACTGGATTTTCAAACTTTGGTTTGCCTAATGCCCAGTGGAAAATATATCATGCAAAATCAGGACAAAATTAAAATTGCACATAATGTGTACAATTAAAACAATTACTACATGTACATGTAGCATTTTTAGTTTGCTGGTTTCAAAAAATAAAATATATGAAACAAGAATGTGTCCACAGTACACGGATGCCCCACTCACACTATCATATACTAAGTTTCAAGTTGATTGGACTTCTACTTTATCAAAAACTACCTTGACCAAAAACTTAAGCTGAAATCACAGATAAAATCAGCAGTGAATGAGAAAAACAATGAAATAAATGTTAGGCTCCCTACCAAAAGGTAAAGATTGTTTAAATCAATTATAAATAACAAATTATAGCAGTTTAGGACGGAAATACTGTAATTGGCAAAGACTTGTCAGGATTTTTTCTCTCCCATTTAATACTGGTATCTTTGCAACGATAAAATTTATTTTTTAGTATCTGAAGATCAATCTTTTCTTTAACAAATGTCTCTCTCAGGACGGAAATATGAAATTGTAATTTAACAAACAATGATTTTCTGTAAAAATATACATCTTTTTTAAATTAATCTTGGTTTTGAATTGTCAGGATTTTTTCTCTCCCTTTTAATACTGGTATCTTTGCAAAGATAAAATTTATTTTTTAGTATCTGAAAATTAATCTTTTCTTTAACAAATGTCTCTCTCAGGACGGAAATATGAAATTGTTATTTAACAAACAATGATTTTCTGTAAAAATATACATCTTTTTTAAATTAATCTTGGTTTTGATCAAATTGTACACTGATCTATATATAAAAAGATATCATGCAATTTGTTTCATAATATTTGATATATAAATATATATAATTTCTAAAGTTAAAGCATGCTTATAATTATAACATGTAAACATAAAATTGTACAACCAACCTAAAAGCAAACATATACAACTGGACGGAGATTCATTTGGGCACATTATGATCAAAGGACGGTAAATGTAAAACAATTATTCCCTGATTGTAAAAATTAGGTAGATAAAAAGGATTTCATTCATGGTAACTTTAAAAGTAAACATCAGTAAAACATTACAATAACTATATTTGGTTTTGTTCATATAAATGCACAATGCATGTTGTAAAAACAAAAATTCACATGAATTTTTCAGTTATATGAAAAACACTTTTTAGAACATTAGCTTTTATCGTACTTCATGAGAATTACTGTTTTCACAACACTTCTGCAATAAAATATCTCCTGTATAACATTTCATTTTCTTACAGGACAAGCATCCTTTCTTCACACGCCTTCTTGTCTTTAAAATGTTTTTACAATGTATTACAATTTGATATAAAAAAAAATT

>Contig94
AATTTCATTCTTTATTTTAGGATTTATGATTCAGTACACTTAAACGCTATTGTTTATTTATATAGTTATACGATGTTATAATGTTACATTTGTACTTTTAACAGTGAGAAAATAAAACTGTTAACATTGAAAAGAGAACTTTATTTTATTGAACTTGGATAAATTAAAAAAATACATGAATTTACACTGATGAAAACAATAGATGCCGGAGGACGCTCGTTCAAACATATAGACTATGGAAAGCCGTTAGGAACAAAATTAGTTCAGTAACACTCGAATACAAGGGATCGCTCAATACATACATATTAAACATTCCGCAGACCATACATGACAAGTAATCAAGGAGGTTTAATACAAATGTAGATTTGCTACAAGAGTCATATACTATATTTAAGTGATATTAAAGTAAACTACCGAGTATAGGTCGGATGCTCTCGGGTAGCTTACAGTTTGGTATAAAAGAATATTGGTACAGACTGATCTTTTAAATAAAGAGGTATTTTCGACTGAACTAATTTAGGATGAAGGAAATTGTATAAGCTGACCACATCGAGACCTTTGTTGGCAAGGAAAAGTTTACGAAAAGATCTTTTCTCTTTTTTATATCTTTTCAAATGCGAACTGGTTTGAAAAATCTGTAACTTGCAATATCCGAAATGATAACTGTAAGTTTGTATTTGTAGAGTGAGGGTTTGTAACAGTGGTTTCCAAACATAAATTGAACAGATAATAAAGATTTGAAAGGGACAATAAATAAAGTTTCGTGCGAATGTGATGAATACCTAATAGATTTTGTATAAATGGCAGCGAGTCATTAATAAAGACATCATGCAGAGTAAGTGGTGTATAATGGCAATGACCATGACTACGTCTACGTCGAGGAGAAGAGTTGAAAATATCTATCACATTCACCGATCGCGAGCTATCGGAAGAAATAGATAAAATACCTACACTATAAATTTTGCTTTAGAACCATATGGTGTCGCAGTCTCTTTGTCTACGGAGAAGCGTTGCAAGGTGATGATTGTTAGTCTTGTGGTATATTTTGTTCGATAATGCAAATTGTAAAATAAAGAAAAGATTTTTAATTGGGTCTGTACAAACCTAAAAAACGTATGTTAGTCTCTTAATTTAAAATGTTAACATATCATTGTAACAAACAGTCCATATTTTAAAATATCGATATGCGTAAATGCAGATAAAGTGTTTGTTTTGTTTGTTNNNNNNNNNNNNNNNNNNNNNNNNNNNNNNNNNNNNNNNNNNNNNNNNNNNNNNNNNNNNNCACACGCATTATTACGATAATGATTAGAAGATAGCCTGTATGACTAAAAGTCAAATTACAACAATCATTGGTTTCTTTAATAAACGACCAGCCGAGTTAAACCTTAAAACACCGCCTGGTAATAAGTGGTGTATTTTCAGGTGACTCTAAAGTTATTCTGGATTCTTTGAAGGCAACTTTTAAAGTATTAGATTTTGAAACTTGCAAACTTTCCTGTGAATAGTCAAGCGGCTGAAGTTCTGTGTAATGTGCATTCCAAAGATTGATCACTATATCACGGACCAGTATATCAGAGTAGATCTCACCAATAGCTTCTAGTACTAGAAAACCATCATATCCAATCACAGAGGTGGTGAAAGAAACTATATTGATTGGCTCCGGTTCTATGTCACTCATAGTCAAATATCGTATGATGTACCGTTCTCTGAAACTTCGTCTTAATGCTTTAAACAAAAATGTAACAGCACTGGTAAATGAAACAAGACATAATATAAACAACCACATCCACAACAGAAGACAAACATGCTCATAAAACTCGTTAATTGGTAAGGAACACTGTGCTGAGTAAATAGAAAGATGCTGTGCTCGTCTGATATATATCAAACACTGGATTTGCCGAGGAAATGCTGGCGATGAAACAGTATCTGAATAATCATCTTGTAACAAGTTTTCAACGATGTGCTTCATATAACTTTGTGTGTCTGGTGATGACAAAGACAAATCCAGCAAAATTAAATGAACGAAAGCATTTATAAAAATCCACCCTTTGCTAACTCCTAAAAGTATCGATAACACTCCAAATCGGTGATACTTAATGGCACGTGAACGAAGAAATTGGTCTACAATTTTTGAAATATCTTGTGCTGTCTTCGTCCCATCGGCTTTCATTTGACTGTCGATAGAGCCAACAACACGGGAAAATCTAATTCC

>Contig98
ACACTATCACAATACCAACAAAGTTAACCCATAACAACGTCCAAAAAAAAATACAATAATTCGCAATAAACATGCCTCAAATTTCTTACACTATCACAATACCAACAAAGTTAACCCATAACAACGTCCAGAAAAAAATACAAGTCTCAATCTGTGTGGACGTTTATTTCTTCATCACTATCGGAACAGACAGACAGTTCTTCATTGCTATCCGGATCAGATTCTTTATCACCGGCATTTTTGGATTCACAATCGTCAAAGTTAGGTTTCTGATCCGGATCACAACTTACGTCACTTCTACCATCATCATGCCTGGCATGAACCCGTCTGTGACGCTCTAAATTACTTTTATGACTCGTTGCATAATCGCAAATAGTGCAAACAAAATCCTTTTGTCCGTTATGCACTGATAGATGTCGCTTTAGTAGTGCCTTTCTACAAAATCTACGACCACAATAAAAGCAGGTGTATCCATGGTAATGAAAAATCATAGCATGTTCTCGTAATGATGCCTTTGTGTTGAAAAGAATCCCGCAACATTCCAGTAGCTTGGAACAAGTTTGATGCATTGTTAACATGTGTCGTTTTAAATTGTTTCTTCGATCAGTTGTATATCGACACTGAGGACACGGAAACAGTTTTCTTCCAAGTGATATTTGTTGTGAAATGTGCTCTCCATAACTCCCAGAGTTTCCGGGAATCTGTGTGTTAATTTCTCCTGCATTGAATTTCGGCGTAAATGACTGAACGGATAAATTCAATGGGGTACTATTAATGGACATAGAAGGTCTGGATATAGGAAAATGGCCCGATGACAGTTGGGGTGACTGAGTCAATGTGTGTGCTTGCTGATCCAATATTTTTGCACTATTTTCCTGTCGCAATCTTTTAATGTGTTCACTAACTGCCAGACTATACGGAGACATATGAATTGGAGACTGAAAAGTTGAATCCCGCGGTGCATTGTCACAGAGTTTCAAAGGTGATGGTCTTATACAGCCATTTAAAGATGCACAATGTGAAGCAAGTCGATGGAGATCAAAGGCGGAAGCTTGGCCATAAACTGGTATGGGTCTGAATGGTGTTGGATAAACAAACAGGGAACCGGCATCCATTATCTTCCTAGTTCTCAAGCTCGTTAAAAATGACACAACATTTGGGTTTTAACACTTGAAACAGATTGATCACCACAAACTAATTAATTTCTCCAGCAAGACAGTTTTTGTCAATAGAAGTGCCACAAAACTTTAGTTCTTTGGCTAATATACAAACCGCAGTTGTTGAA

>Contig101
TGCTGAAAAGTCTCATTCCATGTGATAAGAAAAAAATAGCTTCAAAAATTCGAAATGAACTATGATTGAACAGCTTATTGTTCAAAACTAGAATTAATTTGTCCCAAATTGTTTTGAAAACATATATACCATTTCCTCCAAAAATACAGATATTATATGAAATTGCACAATTATTTTATGAAAATATTCGTAAAGGCAATAAAATAATAGCCAGGTGTTTGTCAAAGGACTGCACATTGCACATTATCTTAACAAGACAGTGTAACGAAAAAGCATCACTAATTTTGGCTATTATCTATTTACATGAATATGTTAAGAAGACAGACAAAAATGTATATTCCAACCAGCTACCATAGGTCAATGTGTTCTCAGAGATTTATCTTTGCTTTACACCTTTTTTTTTTTTTGGCAAATCATGCACTTGTAGACTTGATAAATTCTACAAATGTGACAGAAANNNNNNNNNNNNNNNNNNNNNNNNNNNNNNNNNNNNNNNNNNNNNNNNNNNNNNNNNNGGCAAATCATGCACTTGTAGACTTGATAAATTCTACAAATGTGACAGAAAATAATTTATCATTGTTGACACTGAAAACATTCACATGTACTGTATTATATACAAACACATGTATATTTTTTTATATTTTAAACATTTTGACAAGTTACTTAAAAAGAAAACAACAAATCCAACAGCTTGTAACCATGGCAATAGTCCACAATATATTTTTTTTAAAGNNNNNNNNNNNAAAAAGAAAACAACAAATCCAACAGCTTGTAACCATGGCAATAGTCCACAATATATTTTTTTTAAAGTTGCACAGTGCAACTTTGGTATATAACCGTTTTATAAACTTTCCAAGTATATACTTGGTAAATGATATATATGGATCGGATCAAAATAAATTATAATTACATAAAACCATTTATTCACATTCTAAAACTACCTCAATAACATTTTGACTAAGTTATAATCTTTGTCACAATATTATATGCATACCTGAAATAGCACATTTATATGGTGAATGAGAATCTGTTATTGTAAGATGATTAAGAAACTGATGGTAAAGATCAAAAGTACAGAATGAGTGGAACTAAAACAAGGGAACGGTGTAACTAATTATTTTGAAGTAGGACAGCACATAAAAATGATTTAGGTATTAAATGTTCACCCCTAACTGTTAGTTTGGATATGAAGAAAGTTTGTTTTCTATTAATCTTTAATCAAAATACATTAAATAAATTACTTCGACAAATTGATAAATTTATTATTTCCAAATTTTACAGTCAGATAAAACATACATTCAGATGTAATATCAAACAG

>Contig103
TATAAGATATAAAAAAGTAAAAACAAATAAATTTCAAATAAAAGGAAATGCAAAGAATCAATTTCCCTTTACAATTTTGCATCTCTTTTCATAGAAAATCAAGTTATGAATCAACTGTCTTTGACGGAATACTTGAATAGCATGAAGTAAAATCAGTGATATGAACTTCTTGACATCACATACTTTCCTCATTACTGGCTAGCTAAAATGTTATTGCACGGTCTTTAACTAAACGCTGTCCCTCTTTTACACTTTATCTTGGTTCATACATTAAACCTGCTATGCATGCTGTCAGGAAGCAAGCTACGTTTCCACAAATCATGGCTCTTACCACCACTTTGGTGAGATCTTGCTTTCGAGTAGGTGCCATGGCCCCTAGGGCTCCAAGCATAATTCCAATAGAACCGACATTTGAAAACCCACACAAGGCATAAGTCGCAATAACCATTGACCTATCCTCAATGGTTCCTCCAACGAGAGTGTGATCGAAATCCAGATAATGAATATCCCGACCAACACGTGTCCAGTTTCCAGTGTAACTACTGTTTATAGCTGGTAGTCCCTCATACCATGTTAGGTTTGCCCTATTGTCTATATATTTGGATAGTTCGTTATAAGCAACGAACTCGTTGATGAAAGTTTTGATTCCGATTAGTTCTCCAAACACACGACAATCAGTATGGTGGACGCCCATTACCCAAGACATAGGCCAAAATAAATAGGAGCAAATGAACTGGAAAGTAACAAGTTCATACTTTGGTGGATAAAACCCTCCTCTCTCTCCAAACCACGTTAGAGTGGCGTTTACAAACTGAAGTAGTGATATAAAGGCTATGAGATTTACAGCAATATTGGCAACAAGTTTC

>Contig104
ATATACAAAAAAATGCAAATAAATTTAAATAGTAAACAAATAGAATTAGCAGAGACTATATATATACGGACCGAACATTCGAATTATATGTATATATAAAATACGTGTATAAACTTTGTTCCAATTCCGCGTTCTACTCAAAAATATACAGAATGAAATAAAAGTTTAACAAAAAACTAAGTAGTTTGGTTTAGTTCAAACAAAATCATTTTACCATATAAACCTTGAGCCACATAAAGTTGAAATATATTTAAAAATTAAATTTTAAACATAAAAAAATATACGGAACATTACCACGATTTAATACATAAACAAAACAAAATCTAATCATACTTACAAACCTACTTCAAGAAAATTGAATTTACCGTGAGCAAAAATATATATGTGTGGAAAATTTCCCTAAATTTGTTTGGCGAATTTCGAATCCGACTTATTATGCTAAATATATTCTACAAAATTATCTCGTTTCAACAGTTCGTGTATAAATAAGTTTTTCACTTCTGTAATGATTGTAATAAAATTATATAGATCTATTTTCAATAATTTCAGCACATTTTTTTGCAAAATTCGCACCATATAACTCAAATAAACATTCACACACGCACGCGCTCGTCTCATTCGATTTGTCTGCTTTTCAAACATGCTATACAGTCTTACAAATGTCATGGATTTCGACGATCATTCATTCAACAATGTAAAAATGATAAACAATATATATATAATGGGAAATATAATGTTTTCTCTCGCAGCACAAATTTGTAAAACAAATTAAAAAACAGAAAATATTACATATGTGTCAGTGGCACAGTGTTATTTACCCCTGCAGCTTCCGATGACGCCGTCTGCTGATAATGTTGTTGCATAAGTCTATGGTGAGCAGCGGCACTATTTGGATCGTTGGCATCTCCCGGTAAATACATACTAATCATTTCCCGTAAATCTCCTGCTTGACGGGGTTGTCCTGGAATTTGTGGTTGATTTGGTTCCCTTTTTACGGACGGAGGAACCTGTGATGGAGACATAGAATACGGATTCATTCCTACGGACATTGTGTAGTTTGAGGTCCCATTCATATATGATGCGGATGTCATCTGATTTGCAGACATTTGTTGAGCTGGAATAGAATAATTGCCATACTGAGCTAGTCCCATTTGATTTGCCATATGATAGGCATTTGGATCGTGCATCATGTTCATAGGATATCCATTCAATCCGGGATACATTCTGTTTGGATCAGACTGCAGCTGTCCTCCACTGCCGGGCATACCGGGTAAAGCGTACTTGTCTTTCTTCATGAGGGTCTTTGTTTTCCTGCGCGGTCTGTACTTGTAATCAGGATGATCCTTCATGTGAATTGCTCGAAGACGTTTAGCTTCATCTATGAACGGACGCTTTTCGGATTCGGATAACAATTTCCATTCAGCACCAAGTCTCTTGCTAATTTCAGAATTATGCATTTTGGGATTTTCCTGGGCCATTTTCCTTCGCTGACCACGAGACCACACCATAAAAGCGTTCATTGGCCTTTTCACACGATCGTCAGTTTTCTTGTTACCAAGACCATTGTTGTTATTGTTGTGTTGTCCATTCATGTCCGGAGATGGAGGAGAATGTACTTGCTGTTGCGATGGATGTTGATGCATGTTCATACCTCCAGTTACTGGCACATGCATTCCTTGTGATGCTGGTGGTAAAGTTGTAGTTGGTCCCTGTTTAGATAAGTCACTATCCATACTATAAAATTTGAACAGTGTTCCACGTGCTTTATACAAGTCCAATACACTGATTATAATAACTGAAGATAGTCAATAGCTTTTGAATAAGTTCAAGTCCAATAAATGATAAATCTCAATACGGCTTTCACTACCAAACTATAAAACAGGTCTTATAATTTCGACTTCTT

>Contig110
ATTAGAAATTGTTGTATTTTTTCTACAACATAACATGGAAAATGACATACAAATAAAGAATTTGCGAATGTCATTATGTACAATATTGGCCATCAATGCCAGATATTATTCTTAAATCGTTGGTAATGGTATCAAATATATATATGTAAAACAATTGAGAAAACATTTATATAATAATAACAAATAAGTCACTTTATATATAGCACAAATAAATAACCTCTTACTATAAACACCCCTTCTCGCATTCTGTACAAAAAACTTTCAAAATTCAGCATCCCTCCAAACTTGACTGGCTTTACAGTGAAAAAAGTATTAATAAAATTGTTCAAACGCTTGCACTGAGGTCACAGCAGAATCTCATTTCTTTCTTTATCATTGCAAAATTTACAAAAATATGGAAGCTGTAATACTTCTGACTTACAAAAAAATATATATTTACACAATTTGAGTCCCTGCAATTTCATGGAATATAAAGTTGATGAATTTTTCATATAATGAAGGATGAAAAATGAGTGAACCACAAGTTAAAATGAAAAAAATCTATACCTGGGTTAAACAGCTACTATCGTTATACAATAATCCCATTTTGTGAAAATTTCGAATGCCTGAATCTGATATGCATAGAAACTATATAATGCGGTTATAATATGATGTCACACCACTTATTTACAATTTTCACAACTCGTTATTTCAAAAATGAATATAAAATGATATAATTTTATTCAAACACACTTAATATACTGGTCCTCAAAAAAATCTCTCGACAGTTGTTCCTCCCATTAACAAATTCATCACTTCAAAAGTAATTTGCACATCGTCCCGTTATAAAGCACATTTTATACTTAATGAGCAGCAATTGAACCTAGCACACCTATGTCCAACCATTCACTTTCAAGACCAATCATTTCCGATACTTCGGGTGTGGAATAGTCTGGGAATTCAAAATGTGATCCGTTACTTGACGTGGATGATGCACTACTAGAGATATTGTTATTTTGAATGTCTCCAAAATTTGAAAAGTCAGCGTCAGTAAGTTTGCTCAAGTCTAAATTTCCAAGTTCCATTTGCCAATTTGTAGGCAGTTGTAACACATCCGTTAGATTGTCCAAATCAGCAAGTGAGGATCCATCTCCCTGAGAAACATTGTTGTTATTTGTTTGATTTATAATATACTGAGTTTGTGGTCCTTTTGAAGGTTCTTCCTGAGGCGAGGCAGCTGGTGTGTCGTAGATTTCTTCGGGATAGAAACTGGTGGATTCAGGCGTTGGTGGGGAATAAATGCTGGGACTGGACGGTACTTTCGCGGGTGGCGTCAGTTGGCAAGACGATACTGGAACGGTACGGCTTGCTTTAATACTGTCTTTAAACTTTTTGTCGATTGTTAATCTGAGTTTTATACGACTGTGTGAATTATTGTCCATTTCAAATTCATTGTGAATAAAATTCTTAGCAGCAATTTTCTGTTTACTTCTCTCACTTCGACTTTTGGAAAGAGTAGATTTTGAAATCTTACCAGAGTCATTTTTGGTGACAGGCTTTGCCTTCTTCCGTGGACGGTACTTGTAATCTGGGTACTCTTGCATGTGAAGTAAGCGTAATCTTTCAGCCTCCTCGATGTATGGTTGGCGATCAGTTTCATTCAGCAACTTCCAGCGTTTTCCGAGTCTTTTGGAAATCTCAGCATTATGCATGTCTGGAGAAACTTCAGCGATTCTCCTTCTTTCAATCTGGGACCAAACCATAAAAGCGTTCATAGGTCTTTTCACATGATTTGAAGCTTTTTTGCACTGAGTAGCATCCGAGTATGGTGTGTGTGTGTTAGGGTCAATCATCTGAGACCCAAACACTGAAGATCCTGTAATGTTCTGAGGCACCATGTTGATAATAAATAATATCACAAAAATATATCACTCAAAATATCCAAAAAATATATTAATAATCCAGTTTAACGTGTAAGCCTTCTTACGAAGGACTTCCACAAATTATATGACAATATTTAACTGCT

>Contig114
GATGAATGCGCAATTTCCAAAGCAATGAAGTATAACAGATGAAAAAAATTAAGTGTACAAATTAATAACACAAAAAAATGTGAAAATAATTCTCATCCTTCTTTAAAAGCTTATAAACAGCTTACAGCCCAGCTGATTTTCATTATTCTTCCATAAGAAGCATATATTATTTTCCTTTCTGTCATAATATATTTAATAGGTGGAGAAAACAATTATTAAACCGTTCACTTTTCTCCAGCACCTGCATTCCGATGAACTATTTACAGTCGCCATGACAGAACCGACAATTCACGAATAATACAAATGAGCATTTTATAGCGCTTGAAATGCAATTTTTATGATCACTTGTGTTTAAAACATTATTATTTTGGGGGNNNNNNNNNNNNNACTTGTGTTTAAAACATTATTATTTTGGGGGTTCTAAATATGTAGCATATTTGAGATCGCCGTATTTGTCCGTATATCCAACAATTATTGAGGGCAGAAGTCCGTTTCTTTGCTGGTCGGTCAATAATGTCATCAGCTCTGCTTCGTTAATGTTACTGTTGAACATAATTTTGTTCATTTTCTCTTTTACAAAAATGGCAGAAAACACTGGTTTTCCGAAGTAGTCTGACGAATCAAGATATTTCAAACGTCGGCCATGGCGAAAGCTGGACATGACGAGGTTGTTCAGTCGATGGTGACCGATTTCACAATACGATTTAAAACTCTTCTTTTCTTTTGATGTGAGGTCTTCTTCAAGTATGAACGACACGAGACCATCATAGCCACTATGTACAATAGATTGAGATGTGGGATAAAATCCTCTTTCCTCGAAAAGATGGAGGAGTTTTCGATACGGTTGTGTGTAATGTTCCTCTCCGTATCGAATGATGGTCGTATTTGCATACGCATGCTTTCTGTAAATGGCTAAGAAAACTGCTCTTTTGTCATGTGTGTAACTCCTGTATGTATGAAGAAAAGTCAAATTATAATTAGACTTTTCAAGGTGAAGTTTTTGTGTCTGCAGTCTTTTTTCACTCAGTCCACTTTCAACAATCACTTTATCATAGATGGGTATATTAGTTTTTTCTGCAATCACAGTAAATATGGAAGACCCGGAAAACATGTGACCATGAATCCATTTGATGTCATATCTTAATTGTCCAATAGCATGCGTGTACGGTTTAATGTGATGTTCATTAATCTCATATTTGATAATTCTGTCAATGTTCCCCACTTTTAAGGTGACGTCAGCAACATCATCAAATAAAAGGTTTTCTGATGGCCAGTTGGTTTCCTCGTGCACCATTTCGCGTACGAGATATTTGATTGGTGCGTAGTTTTGACCTTCAAGCAAAACAATCAAGGCTGTTGGCTTATGTTTCTCTAGAATTGACTTTAACTTTC

>Contig116
CCAATGTAACTTAGTATAATTTATGCATACAATATATAAACATATAAAACAACTTATATCACAAATGTACAAATATCCCATTTCAAGGATTACACTATAGTAACATTAGTATGAATTGGGTTGGGGGCTTTGGAAAAAAATCTTCTCAAAAGTTAGTAAAGCGGCACCTACACTGTTTCGGAGCGCAAGCGCATTTGATGCAAGGTTTTCACATTCACGTCATACAATCGATCAACATTAAGAGTTTTACTTAAAAATAAACTGTTAAAACCCGAACCCTGAGCATTTAGTACAAAAATGTTCAACAAAACAATAACGAGTTAATAATATTGCAGGGACAGCCAACAACATTTGCATATATATAATATCCTCCTTAAAAAAATGGGGTAAGATGATATGATTTTATGTTTTTACTCGAGTTTGTTAGGACCACCTACTATGTGTCATTTATTACTTCCGTCAGACCAGATTCAAACTGTATAGAAAGCATGTTGAGGCATTAACCAGTTAACGTAGAGTAGGCAAGGGAAGCGCAAACAAGTATTTTCTAGCTTGGCCAAATAATAACAATTTTACGAAACTAATAAATATGTTCAATGCAGTATATTCGTTCCCTGTGAGCTGATTGCAATGACTCGGAAAATTAATACAAAACACAGATAACCAAAATATGATAGTCTTAAAAATTGAAATTTAAACTAAGTGTCACAGATTGAATCGCTTTGCATGTAAAATTTGATATATTTTTATTGCTTGATATTCATCTGAGGTACAAAGTTTATCATTCACATAAAGTATAAGTAACCTCAACCTAACCCTGTTGATAGATACTTGCAAACTTTGAAAAAAAATCT

>Contig134
ACCCACACTAAACCAATAAATGAATGGTGCTAATCATGAACTTGAAAAAAAATAAGAACAAAAAGACTCAGTAATATTTTTCTTCTTCTATTTGAAAAAACTATGCATTTTTATATTTATATAAAAGTATTTCAGAGCAGTTTCTGGGGGGATAAGTCAACAATTATGTTGTAGATCACAAGTCAAAATTAAGTCACACTTCATGTCAGTATGATCATGCTTTGAATACGATTGATTAAAATGCTACTGTTAAAGAGATTGATTTAAAGCAGCAACCATTTGATTTTAGGGGAGGGGGAGGGGGTGGGGGTATTGATTTTTTTTCAGACATACTTTTTTTTTCGTTGGCGAAAAACAATCAATTTTTTTTTTGAACAATCCTTCTCTTTCAATTTTAGCATTTCATTTAATGGCAGCTGAAGGGAAAACAAAAATTAATTTTTTTATCCAAAAATAGCCCGATCAACATGATCAACGACGTTACGTAATTGTTAAAAGAAGGCCAATTTAACATGTTTAAGTATTATTTTCTTTAATAAGAAGAAACATGATCATCCATGCTTTAAAAAACCAAAGGAAATCTATTTCTGACCTTAATGGCAATTTACAAACAGACAAAAGAAAAAATTCCAAATTGGCGCCAAATTATTTTTTCCGCGAAATTAACGCAATTTCAGAATGGCAGGTTTTAATATCAGTCTCATTGTTGTCTTAAGAAAGTAGCAACAACAGTCGTTTCTCAGAGCTTGCTTTCCGACTGTTTAAAAGGGTTAACAAAAAACCAGTTACCTCAATGCGAGTTTTAGATTATGAACGATTTTTTGTATTCATGATGTACCACTATTATCTATTCTGTAATAATGTCCAGTTGGGACATCTGGCTCGCGCATAAATAAATTTCTACAAAAGGTTTCAACTACATCTATCAATGAAGTTCTTCGATAAGTTAATAGGGTCATTTTTCTAAAACTAAAACAAATAAAAACATTTAGAAAATAAATGACATACATAATTAGTGATATGATACATAAACAAACATTTGTAGAACATAGTG

>Contig138
CACATCTAAAATTGTATTTTGGTATTATAAATCTAATATAAATTTAAATGCTGATTAATTAATACTGTAAACTACATCACACAATTATACAGAAAATTTGCATAATTACATATAAATATTATAAAAGCATTGCATCATAAGAACAAAGATCTAGAGGTAAAAGATATTATAAAACAACAAGATGGCCGGTTATTTGCTCTGTTTTATGCTGGTCGCTACATCACACAATTATACAGTCAATTTGCATAATTACATATAAATATTATAAAAGCATTGCATCATAAGAACAAAGAGGTAAAAGATATTATAAAACAACAAGATGGCCGGTTATTTGCTCTGTTTTATGCTGGTCTCTGTGTTAGTAAGTTATGTACAGAAGAATCCTCCTATGTACAGTAAAATCCTCCATCATGTTTCCTTGAATAACCACCATTAGTTCCATCACTGTGGGAGCTTTCTATAGGATGCAAGTTAGAGGAGAAAAAGGGAAAAGTTAGTAGCAAATACTATGATCTAATAACTTCACAAAATGTCTTTACAGTCAGTAAAAACATGCAAAAATAAAAGAGTTCCAAGATAATTTCTGTTTCAACGTTGACAGTGTTTATCCATCTATCTAAAGTCTTTCACACTTTCGATATGAGAGAATAGTTTTCTCGAATGATTTTAACAAAATTCACTTAAAAAACTACACCACACTTTAACCCACTCACCAAGGTGGAAACCAATGATAAGGTGACATTTCCCATAAGTTTTTTATCCATCTATCTAAAGTCTTTCACACTTTCGCTATGAGAGAATAGATTTCTCGAATGATTTTAACAAAATTCACTTAAAAAACTAAACCACACTTTAACCCACTCACCAAGGTGGAAACCAATGATAAGGTGACATTTCCCATAAGTTAACATGTCATGCAAACAATGTATTGTTGATCCAACTCTACATTGATTTCTGCCAAAAGCATGTGACTTGTTTGGTTTTATGGGTATAAAATGTGACATTACACAGAAAAACAAACTATCTCAGAACTAAACNNNNNNNNNNNNNNNNNNNNNNNNNNATAAAATGTGACATTACACAGAAAAACAAACTATCTCAGAACTAAACTAATGAAAAATTCTTCAATGTTAAAAACTAGTCATAGATTATGGATGAGCTCAAGCTCAAATCAATTAAGTCCTACAGTCTATATATATTAGGCTTAAACAATATACCTCAACCATATAAATGTGGATTGAGAAAATAGTACTGTCAGAACTTTTCTTTACAACTTTTATCATAATCAAATGCTGATTACATTATTCAAATACTGATTATATCATTAAAGCTAAGTAATAAATACTGTTAAATGCAATGTTGAAAATTTAGATTGAAATTAATTTGAAATAGCTAAAAAAAAAATACTTCCACCAACAAAAAAAGGAATTAAAAGCCAAGCCAGAATTAGCAGATTCCAGAAGTGTAAATGTTAAAACCTGGTAAAAGACTAAAGTGTTAGTGGAATGCAGATGAAAGTGTAGATCAAGCATACTGTTGGTGCTTTAAGCATATTGTTTAGTATTTAGCATGCATGTTCTTTTAGAAATAAGCAAGAGGTTATAGTAAGAATGAGTATTAAAATATATATATTTATCTGACCAATAGAAACTAGCCTAGCCTTTACTGGTATCGTAAATAAATACAACTGCTATAGATTATACAACATGAATCAACATCAGCCTTCATACATTTTACCAAAATTAAAGTTAAGTTCGAAATTCTTTTCATACATTTCTTCATTTCATCATTTTATAACATTTTCACTTTGAAATGTATAATAGTTAGTGACATGTAATAAATAATTTTAGTATAGATCAAGCATACTGTTGGTGCTTTAAACATATTGTTTAGTATTAGTATGCATGTTCTTTAGAAATAAGCAAGAGGTTTATAGTAAGAATGAGTATTAAAATATATATATTTATCTGACCAATAGAAGCTAGCCTAGCCTTTACTAGTATCATAAATAAATACAACTGCTATAGATTATACAACATGAATCAACCAACATCAGCCTTCATACATTTGACCAAAATTAAAGTTAAGTTCAAAATTCTTTTCATACATTTCTTCATTTCATCGTTTTATAACATTTTCACTTTGAAATGTATAATAGTTAGTGACATGTAATAAATAATTTTAGTTTAAAGGGGAGATAATCCTAGGTTGTGAAAAATCCACCATCAGGTTTACGAGAATACCCTTTGTTTGTTGTCTGTGTGTGGTGCCCATCTATAGCATTTTCAATGGTATGAATGCTATCCTTCTTTTTCTGGTCAGTTATATGTAGAGGGTGGCATAGATATGGTTTGACAGGAACAATTTCTATTTCTCTGTTTTTTAACACTCTCCCATGCTCTGAACCTTTACTTTCAGGTTGATACAATGTTTCATTTTTAGCTCTCAGAAATTCATCATGATGATCATATTCTGATTTTAGTATAAAATCTAAACTGTCTTTTGGTGCTTGAGGGTCAAAATGAAACACTTCTCTTCTTGAAGAACT

>Contig158
CACATCTAATGACAAGTAAAAAAGCGATTTCAACAAAAACAAAAAAAAAAATCATCACAAAGTTTCGTTATAGTATTTGAGGATGAACATGTAAATTGATATGTATTTGATGATAGTCATAACATTAGGGTCAACATTTGTGGTATAAACATATCATTGAACTCAATCTATTAGTTATTCCTCAAAGTTTGTTATGATATTGTTATTACTTCCTGGTATGATTGAACTTATAATACATATGATAAAAAGCAGTTTACAGTGTTTACAACTATAAAAGAGGGACGAAAGATACCAGAGGGACAGTCAAACTCATTAATCGAAAATAAAGTGACAACGCCATGGCTAAAAATGAAAAGAACAAACAGACAAACAACAGTACACACGATAGAACACAGAAAAAACAAAGAATAAACAAAACGAACCCCACTAAAAACAAGGGGTGATCTCAGGTGCTCCAGAAGGGTAGCAGATCCTGCTCCACATGTGGCACCCGTCGTGTTGCTTATGAGATAACAAATCTGGTAAATAGTCTGAATTCGGTAGGTCACATTTATGAAAGGGAAGGGGATTGTAGTTACGACGTAAGGAACATATCCGATATCATTTATGAGACAGCTATTTTATAACGGTCAACCAACTCGTGATGGCGTCCGTGAAATTTACGAAGAGATGATTTCAACATCAACATTTGGAATTCTTGATTTATTTGCTTCCTTGTGAGCAACAACCATCTATCAAGAAAATCATGATAGGAAATGCAAGCACGGGAATATCGTATCAATTGGGAGATGTATTCTCCGTTTGCAGGTGCTGCTGGAATGTTACTACTTAGAAATGGAAAGTTCACAATTTCAAAGCTGAAATCATCTCTTTTGTCGTAAAGTTTTGTTTTTAATCGACCCTCATTGTAAATTTCTAGATGTAAGTCAAGATATGAGGCCGACTTAACTGTATCTGTTGTATCCTTTATCTCTAGTTCAATGGGATAAATGCGTTCGACATAGTCACCAAATTTTGAATTATTTAGTGAAAAAACATCATCTATATAGCGGAAAGTAGAGTTAAAGGATTTTACTTCTTCTTATGTTTTTTCCTAAGAGGTTCCTGTATGAAGTCAGCCTCATAATAATAAACGAACAAGTTGGCAAGAAGAGG

>Contig161
TTTTTTTCAACTTACAATAAAACTTTTTTTATTATTTCATATTTTTTCAAAAGCAAGAATACTCAATAACATGATTATCAGAAAAAATATATATACTATAAATATGGTTTTAACTATGCCAGCAGCTATAATAATACAACCATGCATAATTTGACCTTATGGTGCCCCATTTGATTGACAGCAGTTGAATAAAGTGGTATCCTAAAGTACTTTCCTTGGCTGCCTTAAGCTTGCTTCTCATAGGTTAACATCTTTCAAAATGGAAATTTGACAATACTTGTGTTTTTATTATCCATTACATACAAGCCATGCATGTATTTAGAAGTGACCAATGAATCACCACTACTGTTAGGACTTGAGCAGAAAAGCTTAGTTAACTTCCATTTAAAAGGAGAAAAAAACACAATGTTATTTCTAAGTTATCTTTGATAATATAGTTAAATGCACATTCACTGGTATCACTTCATCTTCAATATATATCCCCCAGATTCATCATCATACATGGAGTTTAGTTTTTCAAGGATTTCATGAGTAAAACACAAATACAAATCTTCAACAAAGTAAATGTTTCATCTTGGCATGTTTGCGGACTTTAAAAAACCCTGAGAATTGGTAACAAATAAACCCATAGTACATGGATAAAAAGTAAGACTTGACCAGTACCATATTACGGTAAATAATTCAGTTTACTGTAAACCAACTTATTTTTTCAGATACTTTATTTTGCATTTAGCTCTTACCTCCCCATTTCACAGAGATTTAATTTCGCTATTTTCATATTAATTTGATGTAGTGAAAAAAGGAAAGATTCAAGTTGTACATATTTGCATATGGATGTTACTTTTCTATAATCGCAAACTATGCCCAAAAAAACGATCTCGAAATTAGATGGTTTGCAGTAGCCACATCTTTTCATTTATTTATTTCACAACAGGACTATAGTTAACCTTAGAGAAACAAGCCTCTGTACACAACCTTCGTGCTGATACGCTTCTTAAGCCAATCTGTTTCAGCCATTTACCTTTCATTTTAACCTATGAAGAGGTTGACAAACAGTTATATCAGTGTGAAAAAAATATCATGATTTTATTACATATGACAATTTATCATATTTAAAGTTTTGACTTATTCAGCAAAAAAAAAATTTTGGAATTCTTAAAACAAGGATAACCCACAGACCACTTATGTTGCTTTTGATACATCCTTGGCTATGACTTAGTAACACTTCTGGAAGTAAAATGAGAAAACCTCTGGAATAAAAAAAAGAAAGATTACAA

>Contig167
AACAAATGATCAGATAATTTATTTGTTTAAGTTGATGTAAACTTTTGTGTTCAAATCCTATATTGAATGTTTCTAGAAACCTTAAACAAAACCACTATATTACAGTAAGAACAATAACTCTATAGCTTCACACAACAACTGTAAGCAGTTAGGATTTCTACGTATAATTTGCATACTCCGCCTCCTAGGCATGACTTGATGATATGAAATGCAAGATCAGAAAATTGGCAAAAACACTATAGTAATAGCCAATAGAAAGTTCAAACTCATCAATCTGACATTTAATAAAAGTTTTTAAAAAATGTTACAAAAAACAAAATATCCTTTTGAATAAATCATTTGGTATTGAGATAAATTTGGCATAGATTTGGTAGAACAGCCCAATAGTAAGATCAAATTCAACAGTCTGTTGAAAAAAGTTTAAAAAATGCCTTATCAAATAAATTATTTGGTATTGAGATTAGAGCTAAAAATTAATTGAACATTTATTTTATTGTCATCAGTTGATATGTTAAATGTCACAACTGGACTAATTATGAAAGTGTAACATGAAATTTTTTTTTACTAATGTTAAATTTAGTTGGTGCCTATGATGGACATTGAAAGTTTTACATTTGAAAGAATTCAACACTAATCTATTGTTTTTTTTTCAACTAATCATAAATATCAGTTAAATAGACAAATAATTCAACATATGAGGTTTTCTTCAAACAAATTTTTGAAGGTAAATGCAATTGAACATTTTTTCAATTAGTTGCTGCATAATGCATCCACTTTTCTTAACCAACTTACAAATATTTTGAAAATTCAAAACGAAAACAATCTGAAAATTCTACAATACATAGGAGACTAAACTAAATCACAATTTAATCAAAAATCATTTATCATTAAATGTACAAACCAAAAAGAAAAAATTAACTAAATTGAGATTCTTC

>Contig173
CATGTATTCTCTTGCTACTTTTTCGCTAATATGAAATAAAATCAAAAGTTTAGGAGAAAAAGCACCTCTTTCTAAAAAATTTGCCCTTTGTACACATATTTGGCAATTAATGCAGAAATTTCAGCAGTACTTCCAAGTAAAAAATAAAATTTCTTTGAGAGATATCAATAATATAGTTTGAATTAATACTAAGGCCATTTGTTCATATGGACGGAATAAATAATTATATTAAAATAATTTATGTAGTAAAACAAGTGTAAAATAACTATCACAGATTACAAATTATAGGGGGTTACTATACTTATGTACAGATGTCTATGTGAAGCAAGACTATACACTATTCTAAACTTGATCTTAATAGTGTTTCGAAGTTATAGTGTATAACACCATTCATCTCAAAAGTTTACAGCAAACCTATGCACAAATATGTGCAATACCATATTTACAAATCAAACTAAAAATAAATATGACTGGAATGATCAAACAGTAAAAATAGCACAAAAATAGATATCAAAAAATAGCACAAAAATAGATATCACAGACGGATGATTGGACACTCCTGTGTAAAATGTTGTTTACAATACGTAAACTTTAGTCAACAAAGAAAGTGGATGGAATAACTCTGACCCTGTAAATAATTCATGACTTCCAATTTGGCAACTAATGCTGACAACACTAAACTAGCACACCCTGTACTTTGATGTACTGTTACTTCCTATATATATTTGTCTAGGAGATCAGGACTATTAACATTAAAAGTTCCTACGTACATGTATAGATCTTGACTATTAACATTACAAACATGCGGAAAAATAAAATAATGAAACAAAACAATCACAATGTACAAATAAATGCACCATTACACAAAAATATATGTTCAAATCAGCAGTTTTCAATTTAACTTT

>Contig176
TTTGTTGATACATATTACTTTATTCTTAATGTAACATATATGAAATAAACTAACAGCTTTTAGTTAAACAATAAAAAATACAAAAATGTAAATTCAAAAAAATGCAATAAAGAATATATATGTTGCAATATGCAATATACAATGTGATTTTTAAGATTATTTACAAAACACACATATACACATAGGCGCCAATCATTGAGGGCAGAGAAGGACAATAAAATCCTTTCCCTCACGGATGAAGTTTTCCGAACTTGATCCCCCATTATGCAAATACACCTGTATTTTCCAATAACTGCATGGTAATGTGAAACGAAGACAGTGATTTATGAATAAAGGTAAAAGATGCACTTTGTTTACAATCTAAAGCTAGTTATGCCTTGCCATTTTATAACTTGACTGATCCGTAAAAATGGTTTCATGGCCCTTATTCAGGGACAGCAGTCACATTAACAGCTCCGTAAAGTACGTTGTAATTTAAAAAATAAATGAAATATAAATTTTTATTTAATATTTAGAAAGTTCTCCAATAATAATTAAAATAGTGGTTACATTTTCCCTTTGGAGTGGTATTGGAGAAAAACTACCCAAAACCCAAGAAGGCAACCTTCATCGTGACAAAACAAAAATGTTCTATACATTATTATATTTAGTGAGGTAAAATACTTATCCTGTATTGAATAGTATCTCATATTTATAACTTCATAATAAAGCTGAAAGATAGTATCATTGTCCATTGTTGAAAATAAGCACACACACACAAACACATATTAAACAAATTAAAAAAAAACAAAGGA

>Contig177
CATCATTCATTATGAGCAAAGACGACAACAATATCACAGCACAAAAGTAATACTAATTATGTATACAACATAAAGTACAGAATAAATATAAAATTTAATATAAAAAAACAACTTGACAGAGATGGTCAAGTGAGAAACTTCGGTCATTTTCATTTTAATAGCAATTGACCTTTAAAAAATAACCAGGACCACACTTTGGTAAATTGCAATAACAATTACATAAAATCTGCTTCTCAGGCACTTTTCAAATTGTTCGTATAAAGCAATGATTTTTATCTTTGGTATAAAGATTGAAATTGATCAAATAATTTGGATTTATAGAAACATTAAATTTTGGATATTATNNNNNNNNGGTATAAAGATTGAAATTGATCAAATAATTTGGATTTATAGAAACATTAAATTTTGGATATTATCATAGAGAAAATGTTCGTTCAAAATCTCTCATGTTTATTTTATATGAACTTGATAAAAGCAATTAGTCACTTGCTTCACTTTAACATGTAACAATTGGAGACAATCTATTCCTTTCTTAATATTTGGTGCTCTTGTTATTTCAATTTTTTAAGAGCATTAGATATGATGTAGTACTTCTACAAGCTTGCTAATATATACATCTATTTACCCTGGTGTTATTTATATTACAGTGTAGTCTATCCCTGCAAATCCCTATTATGAGCTAAATATATGATTTATGAACATTTTATTACCAGATGTTTTCATGATCTATTTTTATTCAGACACAGATTACATGTAACAAACCAGCCTTTAAAAATTTCAGAATATTATAAATAATTTATACATGTAATGATTAGAAGTAAATCATCAAAACATGAAATTAAATGTAACCATATAAGGTTAAAGACAGCTCAATTAAAGTCAGCGCCAGATCAGATGACACATCTAAGAATACTTTATGGAAATAACATGCTATCATTCATTCATCCATTCAACTGGTGTCAATTTTACATTCATGTCAAAACATTCTCTCATGCTTTTGTTTTTTGTTCTTCTTTTGTTTTTTGTTCTTCATTTTCATCTACGACTTTTGTCGATCCTGGTGTACCAGGTCTGGAACCTTCTTTCACTTCTTGTTCTTCATTTTCATCTACGACTTTTGTCGATCCTGGTGTAACAGGTCTGGAACCTTCTTTCACTTCTTCTTTTTTGTCCACTGTTGACTTTTCTTTCTTTCTATTTTTATTCTGTACATTTGTATCCTCCTTCATTAACCACCAGTTTTTAGGAAAATGAGAAATATTATCCATGAATTTCTGGTCATCTTCCCATTGTCTAGCCCATGAATCTGCACTGTATTCTGGTTT

>Contig181
CAATAATCTATAAAATTTGGCCATTTATCACTGCAAATATTGCAGAAATTACAATTATATAATACACTCCTCAAAAGTTCACATGAGAAAAATATTGCACAAATGTTTGATGTAAAATGCTAGAGAGACAGAAAGTTTATGAATATAAAATGATGTGCGTATTTGCACCAACTACCAGATAATATTCTCAATCCTTGAAATCTGACCATTTTATCTTCTCTATCATTCAAATTGATCGAGATCAGCAATTAAAAGTCATGATTTTTTTTAAGGTTTACTTATTTTACATTGAAGGAATAAAAGTATAATATTCCGAACATTTTTGTACCAAATCTTTGTATCAATTTCATGCATCATACCACTACATCTCTTGTACCAACTCCTGAAACATATACTTACATGCTCGTATCAACTCTGTTGCTGAATAAATTACAACTCAAACCCATTCATACATTGATCGAGATTTTTTCATCACTTGGTGAGTTTTTAATTGAACTTACTTTGGGCCCAAAAGTAAGTCCGACAAGAGGACATAAGAAAGTAGAGAAATCTCGATCCTGCATTCATTCGTAAAAATACATTCATACATACAGGCATTCAAGCAAGAGGAACTGAAACAAATGTATTGTTCCTTTGCCACGTTTTGTTTTATATATCATTGTTATAATACAGCTTTAATCGCACTTTTGTTCATTGTAATATTCCGATGCAAATCTTCGACAGTTTGATGTTTGATCCTTTTTGCCGATTTGGTATAAAATTCCTGAGTTTATTCCAAAAAGTGTCAGTGCATTTATCTATTTTTCTATAATACAAGAGGACATTAAAAAATAGAGAAATCTCGATCCTGCATTCATTCGTAAAAATACATTCATACATACAGGCATGCAAGCAAGAGGAACTGAAACAAATGTATTGTTCCTTTGCCACGTTTTGTTCTATATATCATTGTTATAATACAGCTTTAATCGCACTTTTGTTCATCGTAATATTCCGATGCAAAATCTTCGACAGTTTGATGTTTGATCCTTTTTGCCGACTTGGTATAAAATTCCTGAGTTTATTCCAAAAAGTGTCAGTGCATTTATCTATTTTTCTATAATGACAATTGTTGGTCCATTGTGACCCCTCCGACGGTCGTCTTGCCTAAAAATCATGTCCCTGCATCGCTCAGGTATTCTGTTTCGTGGGTAATGTCGGAAATTACGGCACATGCGCATTGCTTCAATGAGTAAATTCGTTCTGCGACGGTGTCTTCGTCGTCTTTTCTTTTCAGTCCTATATACTGATAAACCTTCTTCGATGGCATATTCTAGACGTTCAGCTTCAATTATGTCACGTGATCTAGTTGGAGATGCCAGTATGACATCTGTCAATAAGATGGAAGCAAGACAGCAACATGTTACAAATTTGATAAGTTCCATTTCTTTTAATTTTAATCACTTTTTGTATAATTTAATTCAAACAGTTCATTAAATTGTAAGTCCTTTTGTTTTATATGCGAGCTGTCGTTTCGCATTGGATCAGCTAGTTCTTGGCCGGATCAGCTGTTTCTGAAACCACATGGCTTATATACTACGAAGCCGGG

>Contig185
ATCACAGAATGAACTATAGGGATTTTGAGCAAATGAACAACATTCAGTCATTCCAATATAAGCACAAAAAAAATATAAATACTGCTAGAAACGGAGTTTTGGCGTGTTTGGTTGCTGTGTGTGTCGTATAAACCTTTCTATGCAGGTAAACATCAAACATTGCTCAACAATAAATATTTATATTAGAGAAGAAGCATAAACGTACTGTTTTGTTTTCACAACACCAAATGTAAAATATAAGGTTAAGGACGATGTATTGGCAATGCAGCTATTGCTTAATTTATAGCAAAAAAAAGCCATTAACGCATATTTTAGTCGGTATGATAAAACGATTGTGTAGGTATACGACAATATCAAGACATTCTAAATAAAAAAAAAAAAATTCTGTGTCACTATTTGTTCCTCGATCATGAAAATGGGCCGGAATTCAAAAAAGACCCTCCCCATAATTCCAATTTAAGTCACACTTATTGAATCAAAAAGATACATTCTGTGTCACTATTTGTTCCTAGACCATGAAGAAGGGCCTGAATTCAAAAAAGACCCTCCCCATAATTCCAATTTAAGTCACACTTATTGAATCAAAAAGATCTGACATAAACACTAAATTCAAAAGTATTGTGTAGTAGTGTGTTCTGCATTACAAATATCAAAACTTCTTACAATTTGTTTAAAATTCAATTTTCAGTCTATTTAAGAAATTGTCTGATTTTGTTTCAGTTATGTTTCCAATTTTCAAAAAATGGAAATGTTTTTGGAGGTGCTTAGTGATTAGTTTCTTTTGTTGCTAAGCTATTTTTATGTACAAATAGATTGACCATTTATACACTTTCCCTTCATGATATTAAAAAGGCGAAAATATGCAGCCTATATGATACGAACTCACAAACTTATTTTCCTATAAACAAGAATAAAATGATAAGAATTAAGTTCATTTCATATTATCGAGGTAAAAATGTGAATTATATATACTATTCTGGTTCTAATTTAGCATTAGGAATGGTTAAAACATGTTTAACTTCAGAAGTCTCCTCTTTGTCTGTCATAAATGTCGTGCTTTTCACTTCAATATTATTACTAGTATTGGTGTCATTTGTCTCTGCGATTGTGATGCCATTTCCGGAAATGCCTTTTACGTCCTGGCGTACTTCCATACTTTTTGGTTTAGCTTCATCAGTCACTTTCTGTCTTTCATGGCTGCTTTCGTTATTTTCCTCTGGTGAAAGTGTTTGATGAATTGTTGATGATGTGTTTGTATCGCCATTCTCTACCTTATCATAAACAAGTGCCGTTTCATTTGGATCACTTGTAAGTTGAATAATTTTAACGGACATTTCCAAGTTTTTAGTTTGAGTATCTGATTGGTCAGTATCCTTGTTACATGTTTGTGTCACATCTTGCGCATGGGCAGTAATCTCTTCCTGTATAGGAGATTGAAGATGTTCTGTTTCATCTTTCACTGATAACTGTCCTACTGGCGTTGGAGGAGGTTGATTTATGATGGAAGAATCGTCGGGGATATTACGAGATTTCTTATATTTCATTGTTGGTACAGACACGCCAGTCACACTTGGAAGAATCGATTCTTTTTTCTGTGGAGGGGGAGATTTAAATCCTTTCAGCGTAACGATGACGCCTTTCCCTGTTATAAACAACCCATTTTGCAAAAATATTAGTTTTTCAACCAAATTGTTGTTAACAGCAATATTTTCTTTGTTCTCACTTTCATCTTGCATTATATTTATGGAAGGAGCGATGGAATCAACTCGTGCACTTCGGGGACGACCGCCAGATGGCGTTGAGGAAGATAGTAACCTTTTAGAAGGCGCGGTTGCTGGTCTTTTTTGTTTTGTCTCTTTCTCGTCTGTTGTCTCGTCATCATCAGATCGAGGTGTATCAGGTGGAGCACCGGGTGATTCCTCGTTACGTTCTCGTAATCTAGACATTGCTGGGCCACTCATAAAACAGTCAAGTGGATTACTACGAGGCATGTACACACCATACACATTGAAACTCTTCACGTCCATTAAACGGGCCCTGTTATATCTTGCACCGGTCAAGAAAGCATGGTTTGATTCTCCTTCAACAGATAAACTTATAGTAGATGGTTCTCTGCTCAAAGGCTGATTTCCATGGTTTCCTTGGTTTCCACATGGTAGTTTGATCGGA

>Contig186
CGCATTCTTATTTAGTATTGTACATACATTACAAAATTGAACTTCATTATGAAGCAATACATACATGAATAGATAAATAAATAAATAAGGAGCTTGAAAAAATATATCAGTGTTAACTTTAGGACGGCTGAATTGAAATGCTTTGAATCCTTCAAAGCTTAGAAATGGAAAGCCTATTAAGTTCTCGGACACTATATATTTTCTTCCAATTGTTAAAAGTAATCCAAAGTGATTGTCCTTGTTTTAGGATCTTAATCACAGCAGATACATCAACTTGCCTTGCATTGCGATCGAATCGTCCACATTTTTCCTCCTTGTAAGTTCTTATACATGCAAGACGAACTCGTTTATCATTGTTAACAGAATGTTCCAGATTTATAGAAAGTTGAACAAGATATGAACCCGGTTGCAAAATCCTTATTTGTCTTGTTGTGGTATCGTACGAAACTTGCTTCGAATCCTGACTCTGTACAATCCATGGCAGTTTATCACAAGTAGCATTGTTCTTGGAACATTGAAGTTTGTTTAAGTGGTATTTACCAACCAAACCAGTGCCATCGCCACTGCGATAGTAATATGTTAGAATGTAAACAACACACGTCAGACATCCAATAGTCAAACACAAATTCGTTATATTCACCACTTTGCAAGTATCCTGTCGAAATGGACCCTTCAGCTGAAATTGTTGTCTTGCAATTTTAATATCCTTTGAGGATTGTCTTTTATGCTTTTTAGTGAAATCTGCAGCCGTCGGTAAATGTGGCATTAACAAGTTCATTTCTTCACACATTGGAAGCACTGTGCAATTACTGCCTGCATGATGTGAACCTTGTTCAGTTTGAACACTTACTGAAATTGATGATGTAAGCATAGATTCCATCATCTCATCGAGTTTGTTTGCCTACATTTAGTATAATGCATACGGACCAAAAAAATT

>Contig189
AAATGTATAAAAGACTGTACAATTAAAAAATATCAAACACACCTTTTAACTAGGTGTAAAAACATCACATTACCATCACATGATCATTGTCAGACAAAGATAGATCTCATTAATTTACATATTTCAAAACATGGTTACTTTAAAAATCTCAGGAACATTTTTTTTTTACACAATTTTACTCTTTGATCAAACAAGTAGCTTATTTGAGGTTTATTTTTGACTGACAGTACTTTAAGAGAAGAGTTTGTTTTTACACACAATATAGACTGGCTGCGCTTGAATGAGAATAAATAAAGCTTAATGGTAATTATGCATTAAATTAGACTGGGACTCAAGAACTCAATAGAAATTTATTTACAAGTGAATATTGTGT

>Contig196
TTCAGATAACGATTTGTTTAATATTTTAAACATCTTTGGTTTCACGTTTCTCCATCGTCGTAACCGCAAATCAATTAGAATAAACTGTTATCACAGAGTTATGTCTCGCCTTTTTTGTAATATCGATAATGCAATGTTGAAATTAAAATAGCAACACTATAACATGTAAGTTTTGCAAATATTCAAAGTCAAAGAACCATGACTGAAGGTACATGTCTAAACAATCTCCATGGTAATGAGATGTGCCAATGCTAATACAACTGCATACCAAGAACCATTGGCTTATCATAAGTAATTCCCTTTAAACAAACATAAGAACAAACTAATACATGTCAACTAAGCAAAATTTCAAAGTCAACAAACCATAACTGAGGGTCAGGGTAAAATAATCTCAACGGAAATGAGATTTGCCTATGCTAATACAACTGCATACCAAATATCCTTGACTTACCACTAGTGGTTCCCCATAAACTAGACCTAATCACAAACTAATACATTGTTGACGCCGGAAACAGCATACCTATGTTTCGCTTTTTGACTCCGTCAAGCGAGACAAAAATGAACTTGGTTACAAAAAATATAAGTATAAAATAACATACATGATCAGAGTTACATTAATTTTTATTTAAACATGCAGTATAATCGATATGCGATAAGGCAAACACAAAATATAGTTATGGTTCTTGCCTCTTACTAATTATAAGTGTTTCTGGTCATGTATCGTTAAGGTCCAGACAATTTTGGTTAAGCATCCCTAAAGTCCAGAAAAATCTAATACTTACATTATATCATAAAAAATATTTAAACCATCCCTTGATAATCTTATTTTTTCTGTCGGGGTGCAGGAAACTAGTATTTATGTCACGGTTTTGCCAGTATTGGTATGATGAAGCACTACCATTCACATTGGTATGGGCCAAGCAACATGCCATAACCAAACTTTTAAGTAATTTGATTTCAAATAAGATGATATCATGGCTTCCGAATTCTCTTCAGTAGTTTTTTTTGTTTCGAAAAGTATAACAAACATTCGATTATTCAAAGTGCTTATGTATACTTTTTGATGATAGTTTTACTTATAACAAATAAAGACCTTTTTCATTAAATATTACAAACATTCGATTATTCAAAGTGTTTATAACAAATAACGGCCTTTTTCTGAAGTATTTGATAAAAACGTCAACAGGGACTATTTTCAATATGAAACGTAATGTAGCACTTATTTATCGTAATTTAATCAATTAGCCATTTCAGAATCCAACAAATTAATGGAATTCTCAAAAACGTGCATAAAAAGCTGTAATTGGGTAAAAATGTTGTAAACAATGGAATTTCACCAATGACGTGTAGTCATTTTAACTTTGGAGTTCGAATAATGGAATGACCCATAATCCTTTTCTCCATGAAACGGCGAATATAAAAAGCAGCATTTTATACACTATTGAGATCATCGTCTGGGTCTTTTTCCCCACAATTCAACTTTGTAGTTGTTTCCAGCCTTCGATTAATGAATTATAAGATTTATAGTCTGGACTTGATAGTTTATCTTTCAANNNNNNNNNNNNNNNNNNNNNNNNNNNNNNNNNNNNNNNNNNNNNNNNNNNNNNNNNNNNNNNAATGAATTATAAGATTTATAGTCTGGACTTGATAGTTTATCTTTCAAATCAGAACCGGAAGTATAATATGACATAAAGCCACAATTATGTACAACGTTTATCTTAAGTAGCTTAGAAAGGATTCCTATGAAAGCATCTTCCATTCGGATAATTCTTGTGAAAGGAATGGAATAAGCAAGACTTTTGACTACTTTCATATTCGTTAATAGTGTTCCTCCGATTAAATATTGGGGCCAATAATCAAAAGGATATTCTTCTAAACTCGTAAACCATTTTGAAGATTTGTCTCT

>Contig199
TTTCCAAAAAACGGAATGTGATGTCACAAATTCAATTATTCACCTTTGGTCCCAAAGTGTGTACACTTCATGTAGGTTAAATCAAAATTATAAATAGTTGAAAAAATCATTTTTGGGAGAGATAGAGAGAAATCGGAGAGAATTGTATTTATTTACTGTAGGAATTGTAAATTATTTAAAAAAAAAAAATACAACACTCCTTGTAGCTGTTAAAAACTGAAATAATTAACCAAAATATTAATGAAACATTTATAAAAATTAATAAAAACATCAATGAAAAAATTAACATATAGCTTGAAGGAACTGGAGGCACTTACAGTGAGATGATCAAACTAAAACAATACATTTGAAAATATATCAAAAATGCAAATTTAAACAAAATGAACTAAATACTAAAAATTTTCTTTCATGCAGCCACAGTAAACCTTGATTAAATTTATAAAAATATATAATTATTAATGTTGAATTAACCAAAAGACAAACTTACTTAAACAAATAATTTATCAGCAGTGAATAGGTCATATCACATTTGTAAAAAAAATTATGAAGGTTTGAAATTATTGCTCACTATTCAAAACCTGAGATGGTAAGAAAATGCTTAATAATTTATTTTGGGATTTGGAATTATAAAATATTGACACTTTAATACAAGATAACAGACAATTCCTTTGGTTCTAGTACATGAATTTATTCCTAATTATCATGAAATTTATTTTGGCATTTGGAATTATAAAATATTGACACTTTAACAGACAATTCCTTTGGTTTTAGTACATTAATTATTTCCTAAATATCATGAATCAGTACTTTACTCTTTTATATGTTTATTTTTTCATTGACTTCATGCTTCATATGAGACTCATATAAAGATCATGTCATTCAAAAATCAAAACCTTGTAAAATATTGTTTGAAGGATATTAGTCTAAAATAATGTAATTTTATTATAATTAATGGTCATAAAATTACGACAAAAGATGTATAAGTTCAAATGGATTTTTTTCAATTTTTTGTTGTTGACAAAACCATGTTTTTCT

>Contig204
AACAAAACCATTTCCTTGTGTGAGTATAAAAGATATGTAAAATTGATTATATATCAAATTACCAACATATTTTACAAATATAATGTTGTATTCAACCTTTCCCAAATAACTAAGTGTAGTTATATAAGCATTTACACATTACCTATGCTTCTAAGTAGTGTCAAAGTTATTAAATGTGTCTTTACAAACTAGCAGATCTAAGTAGGTTTCCTACTCTGAAGTAGGACATTCATGTACTTTGTCAAGAAACAGCCACATAAACAGTAAAATCAAGTTCACTATAGGTACAATTTTTGGGGGGAGGGATTATCTGTTTTATGTTTTCTATACATGGGGGGTTCTGATCCCAAAATCCTGGGCTTAAAAATACGAAATCCCGAGGTCCAGATTAAATAGATTTAAATCCTGATATCCCGAAATTCAAATATTCCTGGATCCAGAAAGGGTCAATCCCGAGCTTAAAAGCACCTGATCCCAGAGTCCTGATAAAGGTCCTATCCCCCTCATACATGAAAAAATCTTCTGAATACAGTAAACTTTTCCTCCATATTTCACCGACTGTGTTTGAATGAATTTCTTTGGTTAAACTTAATTTACTAAGTAGCAGGATGTCCTACCACAGAATTGGTAATCTGTCAAAAAGCTATATAATCTGGGGTCGAATGTCTGCAATATTAAAATAGTCTTTTAAATCAAGAAAAAAGAAGGAATGACATAAATAATCTTTACTTTATTCAATCTGAAACAGACTGTCAACAAACACACACACATTACTTGATTTGACTTTGAATAAATTTCAGGATATATAATTTTCCTCTATTCAACTCTAAATATTTACAAAATTTGTGTTTTCTTTGTTAGTAATCTATAAATAATATTAAAATAGTCTTTTAATTCAAGAAAAAAGAAGGAATGACATAAATAATCTTTACTTTATTCAATCTGAAAAAGACTGTCAACAAACACACACACATTACTTGATTTGACTTTGAATAAATTTCAGGATATATAGTTTTCCTCTATTCAACTCTAAATATTTACAAAATTTGTGTTTTCTTTGTTAGTAATCTATAATGAATATGAATAATTAGTTTTCTGAGATTAAACCAATGATTTTTGTGCTCCATGACATTATAATGTTTAAAACAAATCAGTAATACTTTAATGTACATGCAGTTATCATACAATATTACATCATTAATACTTTTTTAAGAGCAAAATTCTGCCCATTATCTAATCATCACTGCAAAGATTACTTAAATCAACATGATTTTTTTTGCAAATGGTCAATTTTGTCATTAATGTTAGTATAACAGTAAGTAGGTATGGAAAACTGTAAGCTGTTGAAATTCCACATCAAATTTAAATGAATATCGTCTAGATAATCTTAGTTTCACAGTTATTTTTTCAGTAGCAGTTGTAAACATCTTTTTAAAAGTAAAACATTTTCTAAAACAATTTTTATGGTAAAGCACAGCAAATATTTTATAAAATACATAAAAAAAATAATTTAAAATCACATGCATTTTACATACAAAACAAACAGTAGAAACAAAACAAGTCAATCAACATTCTTAATCACAAGAACAGTTTGTACAGGTAATAAATCAAATAGATAAATAATTGCAATATAATATGTATAAATAGATAGATATCACAGACATACATGTCCTTTTCCCCTGAATGCCGTCTTTAAATGTTCCTATTTCCTTTTTTCAATTAGTTTGATCACAGACATTGATGTCCTTTTCCCCTGAATGCCGTCTTTAAATGTTCCTATTACCTTTTTTCAATTAGTTTGTTGTCTAATCAAAACCTATTTCCTCTTTCTATGTCTCTATGATGCATTTCTATGTTATTAGAATACTGCAAAGGACCATTTCTGTCAGAAGGCCGTACACCAGTTTTTGCCATTTTTTGTATTTTCTTGTTGAAAGCACGACCTAGTGTACCAGCACCTGGAATTTCATCATAAATTGACTCTTCATCATCTATAGCAGCATTTCTTGGATTGTAAGTGCCACCTAAACCTAAATTTCCACCATTCCTGTCAGCCCCATTGTCCCATGTGTTAAGATTACGATCGTTTACTTTTTCCATGAAGTCTGTAAACACTGGTGTATTGTGACCAAATTTCCTCACAGGCTCATTATTTATCCTGTTGGGATCTTGATTTCCTCTGCCCCCTTTGGCGTAAATTGTTAAGTTTATTACCAGATTCTTCACTTTTATTAACTTCTCTTTGTGTGCGAGCTAATATTGTCTTGGCCACTCTTTTGAAGTTACCATCCCTAACAGTTTCTCCGAGACGTGTTCTGGTGCTTCCTATATTTCCTACTCTAGTATTTCTCAGAGACTTTCCAATACCAGGATTTCTGATACTTTCTCTAAGATTTTCTGAAACACCTTGTGTTGCATTATTTTCTATTTTCATTCTCAACACTTCTTCTCTTTCTCTTTCACGAGAATTTTCATCTTCCTCATCACTCGGATAGTCAGGCATTGGCTCACCAACGATTTCTTCACAAAGACGAATCATATCTCTTGCATTTTTTTGTTTATCTTTACTGTCCCGAGCATGTTCATCAATATCTTTTTTACATGGATTTGGAATTTCTGTAATGGCAATAAGATGCATGAATGTGCCCCATCTATGCACTATCATTCCAATAAACTGGATCAGAAGTATTACAACAAAGAATGCAACAAACATTAATCCAAGAGCATCGATCTTTATGTTGTCTTCATCAACATCATCTGCACCTGTAGCACTAGGAAATGTTATAACTGCTGGCTT

>Contig214
TACATATTCAACAACTTTAACATTTTATACTCTGACGCTATTCCCTTCACACATCTAAATAATAAACAACCGTGCACGCCTCTATCACACTAGGTATCAAAGTCTATAAAATGTATACAACGTCATCAGTAAATAATAACAATAAATACACACAAATATACCATGGTATACTTCATTTGTTAATAATGCTAGTAACAATAAGATGTTACTTTCTCAACTGGTCATTTTTTTCCAAAACAAAGTACTCACTCCACATTGTTTCGCAAGCACAAAAGTCAATAACTAATGTTAAGAAGAAAAGCACATTCCAATATTTATTCATAACAATCATCGTCGTCGTCATGGCGTTTCCCCCTCTTTGCTGGCATCATACCTCCAATCAATCCATTAGCTGTATTAAACAGATTAATTGGTGTGCTACCGTCCGTGATGAGGGTTGATTTCAGGCCGAGAGACTGCAACATACGGACCTGTTGGTCTGGTCCAGCTGAAACCATGGTTGCTAAGGTATTTGCTCCAATAGCATCCACCATGTTCTTGAACTTTGTTGTTTCGATGGCTGACATTTCTCTAGATTTGCTTAGTTCCATTTCATCTTGTTCTCGAACATATTTTAATTCTGCCTCTCTGGCTTGTGTAAGTCTTTCCAATTCAGATTCTGATTCAATCTTCATGGCTTGTGATTTTAGTTTAGCTTGGTCTACAGCTGCCTCGCCTTCAATCCTTGAGGCTTCAGCTCGGGACTGCGCCTCTGCCTTAGCCTGGCCAGTACTTTCTACTGCAGCACTGTTTGCTTGTAATTCTAACAATGATTCAATTTTCATGGCCTGTGATTTCAGTTTAGCTTGGTCTACAGCTGCCTCGCCTTCAATCCTTGAAGCTTCAGCTCGGGACTGTGCCTCTGCCTTAGCCTGGCCAGTACTTTCTACTGCAGCACTGTTTGCTTGTAATTCTAACAATTGTTTCCTGGATTTTTCAGCCTCTGCTTCATCTGAAATCTTCTGTCTTTCTAATCTTCCTTTAGCTTCTTGTTCTAATCTCTCTGCTTCATGTCTTGCAGTAGCTTCTTGTGAGTTTGTGGTAATTTCAATGGCCAGCTGTACAGATTTTTGTAAGGCATCTCTTGTTCTCTGATCTACAGGCTCAACAGATTGAATATCAATACTGGTGAATACCAAATTGTTTTGTGGAAATCTGAAAGTCCCTCGAACTTTACCTTTCTCATCAAAACCAAATACTGATGATCTGATGATTCTTGCCGAATTCTTATGGAAGTCATCAAACTGTACTTGTGCCACGGCCCCTCTGACTCGGGAAGCTATAGCCTTGCAGGCATCTCCAATGAAATCTGGTACACTGAAAATCTTAGCAGCCTCTACTTTATCCTCTTTGCTTTCAATTTCAAAGTGCCAGTTGTACGACAGCTGTAAAGACAGTCTTGCATGGTCAGATGTTTCTACTGTAATGATGTCAGTACTGAAGTCTGGTCCCAGAAACAAACATAGTGATTTAATGACATTGTTTTTCTTTGGTTTGCCACCAGAAAGGCTAAGCTTTGTAAATTGTTCATCAGGACCTAATAAAACCAACTCGGGACCAAAAACAACTCTTGCTTTCTTTTCTTTATAATCGTAAATCTGTACAGCAGCATTGTGTGGAACTCGGAAAGTGATCACACG

>Contig221
GAAATCATTTCAAACCTTTAAATATTATTTTTTTTTATTTTGCTTACAATCAACATGTCATAAAGTTTATAAATATTATTGTATGTATGAAAAAATTTCTCCGTCTTCATTGACATCAAGTGTTCGAGTTTGCTTATACTCGCAAAATAGCTCTCATTGGGTAAGGAGCTGGACTAAAAGATATGCCTAATCTTCGAACGATCGGTGGTGCTGGTTCTCCTTTTGGTGGGAGGAACTTAAAGCGTTGTACCATAGATGTTAAAAACAGAAACATTTCCTTTCTTGCTAAGGATTCTCCTGGACACGTTCTCCTTCCCAAGGAAAACGCCAACACTTTTTCAAATCCTTGAAGTTTTCCTTCCTTGTCTAGAAACCTTTCAGGGCTGAATCTTGAGGGTTCAGGAAATATTTCCTCGTCAGTTAAAACAGAATCAAGGTTAGCAATAACAACAGCGTCTTTGGGAATGGTAAATCCTTTAAAAATCACATCTTCATTTGTGCCATGTGGGACTGACAATGGAAGTATGTTTCCCATTCGGAGTGTTTCATAAATCACCGCTTCACAGTATGGCATCATGGTCTTATCGTGGATTGAAGGAAGCCGTCCGAGACCAACCACGTGCAAAATTTCCTCGTGCATTTTATCTTGGATGCCAGGATTATGTAGCATATATAGAATTGCCCATTTGATACCAGTGGCTGTTGTCTCTGTCCCGGCTATGAAGAGATCTCTGATGGTGCTCACAAAATTAAGTTCTGTAAAGCTGGTTGTATCGTCCTCTTTGCATTTGTTCATCTCATTGATATAAGCGTCAATAAAATCTCGCAGATTGTCTTCATCAAATGTTTTTCGGTGTTCTTGAATCCTGTCTTCAACAAACTCCATAATTTGATCTATGTTATGTTTTAAACGCTTTGCCGACAGAAGATCACCGGGAATCTTGGTTAAAAATGGCATAAAATTCAAAACTCCCGCCAAAGCCGAAGTCGAGAAATTTTCATTCATCAATTGTAAAAATTTATCAAACGTTTTATCATCGTATTCAAATCTTTCACCAAATACAATAGAACATATGATGTTAGAAATACTTATGTGTATCTTATCAGTGAGCATAAATGTTTGTTCTTTCGTTTCTTCCACGGATCCTAAAAATACCTCTACTTCTTCTTTCACTCGCACTTCAAGACTTTTCTTCCCAAATCCAAAATCGCGCAAGGCGCCAAGTGTAAATGATCTCTGTTCCTTCCAGATTGAACCACTGCTTCCAACTATACCGTGTCGTGTTGTTATTTCCCGAACAACAAAAATGTCTGGTCTTTCTGAAAATGAATCCCCTTTTTTCACGAAAGCTTCTCGCAAATTTTCGTAGCCATTGATCACAATAACCCATTTAGTTCCGATTGCAACACTGAAAATATCTCCATAGTCTTTACGCCAGTCACGAAAGGCATATACCATTGTTTTTCGCATTAT

>Contig224
CATAGAAAATCATAAAATATTATCAAACGGTACACCATTTATTTATCTATGGAATAGTAACAATGATTTTTAGTTGTTTCTTAATACCTTTTACTATGGTGCGTACTGTATAAAGTAATAAAATCACAAATAGCATTAATCTTCGACCAAAGATTCTAAAAAGGTAGTGAGAAATGGTTGATTAATGAATTAAACCTTACTGTATGTGGAAAAAAAGTGCTCCTCAGTCTGTATTATTTAAACAACATTCTACCAAATAAAATTCAGCTGCACTTTATAAATAGGAAAAGAGTTCCACAATAGTAGAGTTGTCTCATTTGCAATCATACTTACATCTTCATTTATATGTCTTTTAACAGAAGGGTTAAATAAGTACATGTATATCGATATAGTATTACCTTAATCCTGATGTTGAACAATATTTCAGGGTCGTACATAGTTTTTGTCGAGAATTATATAAGGAATACGACTTACGGTGTTTAACTTACAAGAACATATTTCAGCGTTACTCTATAAAATCACTTTTCTTGATTATTATAATTAAGAATACTATTTCTTAAATCGATTTTCAACGTATACTCTGTTTATTGTGTAAAACAGTTTTTTTTTAACATGTATTACATTTGTTTAGGGGCTAGCTGAAGGACACCTCCGGGTGCGGGAGTTTCTCGCTATATTGAAGACCCATTGGTGGCCCTCGGCCGTTGTCTGCCTTATGGTCGGGTTGTTGTCTCTTTGACACATTCACCTTTTCCATTTTCTATTTAATTACACCTGCTATGACTTGGCGCACTTTTCAAAAGACATAGCGGGTTGAAAAAATTTGTTTGTTTTCGTATCACAAATTTCATTATCAAAATGAACACAAGTGCACTTGCTATGTGACCAAGATGTGCCGTTTAAGCATTTCTGTAAAAAAATGTCTCCGTTTGAACACTGGTAAAATATATTACATAAATGCTTGTCTTGAAAGTACGCTATGCTGTGTGGATCATCCTTGCAATTAGGTTCACAATTATCCCCTTCACAGGCAGGTACACTCATAGTGGATGTAAGGTTAGCAGCAAGTTGTAGGTCTGTCATAAATGGAACACATGAGATCGTCTGATTTCCCGAAAACCACGATACAGGAATTATGGCTTCAGCTATTATTTTTGAGCTACTTTTTCT

>Contig232
CAACTGAACAGTAAAAAATATTCAAATATTTTATAGTCGGATTGAAAAACAAGTAATTTGCTTATATTGATATCTACTATTGTGTTTAAGACAGGAAAATTGTTTATAATTAGTTTGTTCCGTGGAGGAATAAAACCTCATAAATGATAACGAAATTCATAATGTATTCACATACATGCAACTACTATGTATTTATGTGGATCTTGATGTGCGTTCTCCGCTTAATACTTCACAAAAATATTTAAACAAATGTCATTTTTTTCGAAAACATATGAAATGTTAAAACCATTTCAGTCCCATAACGGACAAGTCCCTCTCTATAAGCTATCTCTGCATAATTCATTTTGAGATCCGCACTACAATTAAACAAGACTTAACTCTAGTGAACATACATTGATTTAATAAGTCTGCATCATTATGTATAGTCGTATAAGCAGTGTTCAGTCTCCAATATAAGGATTTCTTTTACGGATATTGGCTTAGATATATGACTACTACGAAAACTTTCGCATTTGAAATTTTACAGATACAAANNAAACTTTCGCATTTGAAATTTTACAGATACAAAATAACAATAGAATGAAACACAAATGGAAATAGATATAATATATAACAACATATAAATATAAATAATAAAAACATTCATTAAAATTCAATTACACACATCCAATTTGCTATCAAACATTCACAACCATTATAAAACAATTTTCCTTTTCACAAGCTCACACAGGTTTTTTTTATGTTATCATATTGTATACATCTTCAGTTCAGAGTCCCAGAACGTTACTTTGTTATTAGTTTTTTTGTGACACGAACAGTTGTTTGTTATCTGAGGGGTGTTAACAGTGGCATACAGTAAGCAACCTTGTAGTTGTAGTGTATGCTTCATAATTAGGAATCGTGGTATATTTTTTATTGTTTATAAAGTCTGTTAATATAACTTTGTAAATCTTGCTAATGTCATGATCAACCTATATGACTGATTACTCGTTATACAATATAAATAACACTGCTAAAACAGTATTACAATATACACGTTAATTAGTCATTAAATGTTCGGATGGATTGAAAAATTACTCTGACTGTGTTATAAAATAAAGCTGTTGTTTAGTTATTATAAATAGTTTCAATATATTTGGGGTTATTTCAATATCCAATGCGATAAAATATACATTTTTTCAAGAACAATATTACTTAGAATGAAATTCAAAACAGTGTGGCTGTGACCATTGATGGACACA

>Contig247
CACACGATAAAAACATATGTACCTCAATGAAAATGTGACAATGTCAAAGAAACAATGCTTTACATATATCTAAAAATGTGTATCTCATTTTTTAAAACAATGGTGATGTTAATATTTGATTGAATATTTCAAGGAACTCTATTTCATAACAAATTACTAAATACTGAAAATTCTTTAAGGTTTTCCATTTCAATGAAGGTACCAGGGTTATTTATTTTTCTTGAATGGATCAAAACATAATTCCATATTTATATTTGAAGGGGGAAGCTTCTTACCATGGGGCCTTCATTAAAATGGAACAGCCCTTCAATCACAGGGACCATGAATAACAGATAACATTTCATGATTCTTAAACAAACAAAAAAACAACCTGGAATAGCATAAATATTAACTCACTGTTATCGGCACCAAACAAAAGTACAATATTATGTCAGGATATTCATCACAGAATGAAACATAAGCACTATTTGTACATTCTCTTTTAACAGGACATTTTCAGAAACTGACAAAAAACACATCAAAGAAAACATGTTAGTGAACGTCAGAAATTTTGTTAGTCTTATCAAGACTAAAAAGTTCATTTATAGCATCTCAGTCCTTTTCATAATCATCAGTTAGACTTAAAATTTTAGTTAAAATGAAAACAGACATTTTAGGACTTATATATCTCAAGTCTTGTTCTAAAGATGGAATGTAAGAAAAGAATGTAAGTGAAGACTTGAACACTAACGAAAACAGATAGTAGCTACGATTTTCAGTGATATATAAACTAAAGTATGAACTTTCAGGGGATAAAAAGTTATCATTTCAGTGTTCTTATTGTGAAATTTTAGTACATATCTTTGATCTTAGCTGCTTTGAATCTTTCTTAAAACTTGATCAAAATCGTAGCTTACTATTACTTTAATCATGAGTTTTAAGAATAAGACATTTTCAGGATATGATGAGTGTTAGTCATTTCAAATAACAAGATCAATTAATATGTATAAGTAACATAAACTACTTTTAAAATCAACAAGTATTTGGCAATCATTACATTAAATGACAGTAGCACTTAAGGAAAGACAAACACATACAAAAGGGGAGCACATGTGTCAAATACAAGGTCAAAATCTAGTCCCTTCTTAAAAAGTCCACAAGCGACTTGCAAAAGCTTATAAAATTTTCAATTTCATTTCAAAATATGCATGAAACCTGACATATACTAAAATATATA

>Contig248
TTTTTTTAAAATTTAACAATATTTATTATACAAAAGTTTACAAGAAGTATTACACAAATATTACTGTTAACTTAACTGTCAAAATATGAGTCCAATCTTTTATCTTTATCTGTATCCGGATATCTTTCGGAATCCCATCTGAATATTACGTTCACTACTACGGTCACAATCCAGTATGATGTTGTTTGTAGAATAAAAGTGTCAATCCAAATACTATGAATATTAATGTCTATCGATGTCTAAGTTCAAATCCAAGAGTGAGTGTTTAACTTAAGTGTCTGTATATATATAGTTGTCATGGAAGATTCTAGAACAGTCTATAATGGAACATCCTAGAAAGTTACAACAGAAGTTTCTAGTAAAATGTAGAAGTTTATATAACGCATCTTTTATTAGGATCATTCTGGAAAGTTCCAATCATTCTGTAATTGTTCCAGAGATTTCTAAACTGCACAGTTCTAAAATTATTCTGTAAACAACTAGCAGGCCACACAATACAAATAAAGCCAACATAAATAAATACAATAATTACAATATCATAACATTTTGGATAAAAATTTGGTATCGGACACTATATATGACCATTTGCACAGAAACAGACCAGAGGTACACTGGCAAATGCCCGATTTTTTAGTGTATTGATCGAGAAATTAGAAAACAACAATAATATGTCCATAGTACACAGATGCCCCACCCGCACTATCCTTTTCTATGTTCAGTGGCCCGTGAAATTGGAGTCAAAACTTTAAAAATTTGGCATTAAAATTCGAAAGATCATATTATAGGGAACCTGTGTACTAAGTTTCAAGTTGATTGGACTTCAACTTCATCAAAAACTTCCTTGACCAAAAACTTTAACCTGTAGTGGGACAGACTGACAGACGGATGGATGAACGGACGAACGAACGGCCGTACAGACCTAAAAACATAATGCTCCTAAGTGGGGCCACTAAAATGTATTCCCATATCCGGGAATCAGTCATTAGAAAATGGACTTTCAAAGTTATCAAACATTCGGAGGAATTTTAATTCTTTATTTATTTTAAGAAAGTTGCAAACAGCAAATCCTCTTCAAAAAAACTTTCAGACGAATGAACAGGGACCTCGAGATATAAAAAAAAATCATTATAGCTATGAAATGTCACGAAGGCTGTATACAAACATAGAGTACTAAATTGACATAACATGAGGAGTTAAGCAAACAGAAGTATATGAAAATGAAAAATAAAGCAATAAAGCGTTGAATCTTTGGTTTTTGTGCTTTTTGTTGTGCTTATACTGATTTTGTGTCAGGAGTGGATACCCCATACCCTTTCGTTTCTATTATATCGTTAGTCTATATCATTGACAACATACAATGTTGTTCTCGTTATGTTCAAGTTAGCATACCCGAAGATATGAATTATTCGACTATTCATTAATGAAAATTAAAAACAACGCCGAAAAGTTCATAAAAACCTAACTAAATAGAACGTTTTTGCATTAGAACGTATTGCTTGTTACTTTTGCTTCATTTTGTGTTCCTTCCTACCATGCTTAGGTAATGACCAAAGGCTTCGTTATCATAAATATTCAAAGGTAAATGCGATCGTTTACTGGTACCACGAACATGATGAAGGAATTATAACGGTCAAATCAGAGCAATGTATTAAACTGTTAAAATATGATAAAACCATATATTCTTAAAACCCAGATTGAAAAAAATAAATTNNNNNNNNNNNNNNNNNNNNNNNNNNNNNNNNNNNNNNNNNNNNNNNNNNNNNNNNNNNNCCCAGATTGAAAAAAATAAATTGAAAATGCAAGTAGTATTTATGTAGCTAACATCAACATATATTTCGTTTTTTAGATACTGTTTTATAAAATCAGGTTTGTTTTCATTCGTATTTTAATATGTTGTTGATTACTTTCAATGAGAAACTTCATTTTTTTGGCGCTTGCGCTTTGATAATTATATATTTTTCTATATATACATGTACATGATATACAAACGAACGAATGTCGGCTTCGCTGTTTTAAACTCTTTGCAGATTTATAATGAGGTTCACTTTCCGCTTAGCGTAAACGCGCGTCAATATAAATCGGATGCAAATTGACAGGACTATGTTTTTACGTCGAAATACGCTACAATCACCATTCGCATTATATTAATGTGTTTGATTTGAACGGTCAGAATTTCATAAGATATTTAGTTAAATTGAAGGAAATGAGTTGATTATCAAATTATGTTTATGTTGAGTATCATGAATTAATCATAAACGTAATGTCAACAATTGTATTTAAACGAGAGAGAAAAATTACGTTACCCTGCGGAAGAAAGATAGACTCAGGAATGAGACAACACAAACACCAGAAGATATATGAAGCATTTATTATCATTTAGCCATTTTTATAGGTTTGATATTTTTTTGATAATTTTTTACAACCAGCGTAGTTCTTAATTATCATACATCTAAAATCAGTAAGTAATAACATGTTGCTAAGTTTTCCTTTTTTTACGAATCTTGAGCTTTAGACGGTGGTAAAATTAAACGTTTGCCATTGTAACGTTTGCACTACTCTCGATGTCTGTCATAATTGGAGTAGCTATTTTATCCAGTACGTCCTATATGCAACTTATGAAAATAAATAGCAAATGGAGAAAATGTTAAATAATATATTCAACTTCACATTTATTAATTAATCAAAGAAAAAAATGATACAAACCAAACTTTAAATACTTTAAAAACTTTAACGTTTTTTGATAGACATAGCATGTTTAAATACTTTAAAAACTTTAACGTTTTTTGATAGACATAGCATGGCGAGTTTCAGACAGTAATGTTGATAAATTGTTAAAGTGTTCCTATTATTTGTTATAAAATCAATTGTAATTCTAATATATGATATTTGTACGAATTTGCTCCCTGCAAAGCTATAGAAAAACAGTACATTAACGGGTGTTACACGGACACTTTTTAGATGACACATGGACACATTTTAGTTGTTACACCGACACTTTGTTTTATGAATAGAATCACTCGTGCATAATCACTTGTCACTTTAAATTTCAATTAGATTTGAACTTTTTGTTTCACCGACATATTTCCTGTTTTTTTNNNNNNNNNNNNNNNNNNNNNNNNNNNNNNNNNNNNNNNNNNNNNNNNNNNNNNNNNNNNNNNNNNNNNNNNNTTTTTTTAAATATAAACGTCGGTACCAGCATTTCTTTACTTTCAGCATTGTCCAGAATACTATCCATGTCCATATATTGAAGAAAGAAAAAACATTTACGGACCGACCATTTAGCTTTTTTCAAAAAGGAGTAACAAAATTATTTAAATTTTAAACGCTATCACCCAAATATTGTTTTCGAAATTAGCACTATTTTATACGGTTTTCGGAAAATCAGTAATCAGAACATTATGATTTCATCTGGTTGACCACAATATATATTTTATAAAATTGTGGATNNNNNNNNNNNNNNNNNNNNNNNNNNNNNNNNNNNNNNNNNNNNNNNNNNNNNNNNNNNNNNNNNNNNNNNNNNNNNNNNNNNNNAATATAAAAAAAAAAACAAATTTAATCAAAGATAAAATCCCGATCAACTCACCAATGCTCGATTGATCCTATAGATAAAAAGTGTCCGTGTAATACATGTTCAATTAGACAGCAAATCTTGAAGAAAATTATTCAACTTATGTCACCAATTTTGGACGGTAAGCTTCGATTGGATCATATTGTGGCACGTGTTTAATCCTGATCAACAATAATAGAGACAAATAAAAAAATATAAGCATGAACATTTTTTAAAAACCTAAAATATATGCCGATATATATCTAATAACAAGATATAATCCATTTTTTCATAACATTTCATTCACTAATGAAATAGGAAATTCATTCTTTTTATACATTTATATTGTTATTGAATTCATATATATATATATTAAATTCATATATTTGGGAGCAAACGTACGATTTTTATTATTTTTTAAGGGGGAATTGGGGAATGGAATGGTACATCCTGCATTTTTTTCAAACAAAAAAGGATCAAGCCTGTTTAATTAAAACTTATTTTAACCACCCCCTCTTTTTTTGTTTTTCCCCAAATAAAAATCAAATGTTAGCTTCCTTACATCTAAAATCTATTTCGTAAATTTCTGATAATTACTTGCAAAGTCGCATTTTAAAAAGTTTCAAATGTGTACGACATTCATCTTTTACTTGACATGGTTCACTTTTATAAAATTATTGTCTTCTTGAATTTTTTCGAAAAAAAACTCTGGGCTGAAGGGAAGTGAAAAAAAGTTTGTTTAAACTGTAACTTACATAAACTGGTATGCGGCCATTTTAGTCTCTAATCTGTTTAATTATGGTTCCTCTTTTAAATGCAAAATGTAATTGAAACGTCGTACAAGTCAGATACAAAACAAAGGTATAGTTCTTTTGCACTTGTAGTCAGGTCAAGGTCCTCGGCTTTCGCCTCTGACCTTGACCTGACTACTCGTGCAGAAAATCTATCCGGCAACGGTTGTTATTGGCCTGTTTCTTTGTTACCATTGTATTGTATCTAATACATCAAAACCATTACTTGTTAAATAATGACATATATATGTTATACACCTAATAAGTCCACAACCTCTAAACACATATATTTACAATATATATAACCATAAAAGCTAATGTCAAAAAGGGTATGATAAACTTGCAGAAATTAAAAAAATGAAGCAAAACAAGGGCATGTTTTAGTAAAAGGGTAGAATGTAGCTGTCCAGCGATTTTGAAACGCAGCATCCGTCTCTTCAGAGCTAACTAAGACTATGATAATTGTATCTAATAGTGCTTGGGCAACATGAACGTTTATTCAACAGTTGGAACAGCTGAAACTCAATATTAAATTGGTTTATTCAAATCCACAGAGTTATAGTAGTTGTAAATCTATATACTGCGTTTCCATGCTCAAACATGTTTATGAGTGGAGACAAAAAAAGACATCGGTTAGTATAATAAATACATATTAAATATCATAACTTTAAATTGATATGAGTATAATAAATACATATTAAATATCATAACTTTAAATTGATATGAAAATAGATCATTTTTAAGATGGATGCCATTCCTTTTGATACGTTTGATAAATTTCCTTGGATCAAATATCAAAATGAAGATTCGATTATTTTTAATTTAGTATAATCATATGTATGTTTTATAACAGTCCTTACTTTTAATTAGCTGTCAAATCCAAAAGCATTCCAAAATAATTGTATGTCCCAATAAAATTCATCTTTCATGAAGACACGTACTTCCCGTGGCAACGTACCATTAATACATTGGAGAAATAACGAAAAATTAATTAAAACAGGTTGTACTTCTAAGAAATAAATGTCCCTTTTTTAAAGGTCGTAAAAACGTTGAACGTGCGCACATTTTATAATAAAGCGCTTTTGAACTTTATACAAAATGT

>Contig254
CAAGGTTATTTTTTATACATAGATTATCTACCATTCACCATTTATTCTGCGTAAGTATAAAAGCAACTAAAATAGAATACTGTCATGTATTTTTATTTCAGAAAAATGTACGTCTTGAAAAGAATTATCCGTTTGAGTATGCATTAAAAACATTGCTTATAATTAAACTGTTCCTTGTATTACGTATTTCATATACAATATGTTCTGAATCCCTTTTTTTTTATTTTAGAACGTCAGAAAAACTACGGTATTGATCTTACAGAGTTTCCGCTTATTGAATTTAAGTCAGTGTGATACAAACATCGTTCCGTAAGGGCCCTCTGAATTGTCATCGCCATGCATCCCTTGTCTGTTGTTATCTAATTCCTCACCATATCTATCACAATTTCGATTTTGAGATCTTCCATTTCTGTTGTTACAAAGTACTGCCATGATTATTATGAAGAGCAGCAAAATTGCAACCAACCCAATCACGACGTATATTACTAAGTTCTTATCTTCTTTATCTTCAATTGTCAACTGCAAGCAAACTGATTGAGGTTGTTTGTTATTTAACAGATGACTAACATCACAACATAGATTTTGTCCACTTTTGTCAGATAATGGAACCACGTCTAATGTTCCAGTTACTATATAACTTCTATCAATAACATCATAAGTCTGTACAACAACAAACTCGTTTGTGTATTGTCGGTCCTGGATCCTAATTGAAATAGTCGGAGCAGGATATCCATTCAATGATGAACAAGTCCATTTTCCCGCGAAACCAGATATCAGTGTGGTAGGTCCGGTCAGTATTGGGACCGTT

>Contig258
AGAAAATTACATACATTTAAGAGTACGAAGAAAAATTTACGTCATTTCTAAAATTTGAAAACAGTTTTTTTTGTAGATTCTTGAGAAACAGATGAGAACGAATATTTTAATGTCGTTGGGATTGTCCTGGTGTACGTGGTCCGTGGTCTGTAGTCCAGTGCAGGTTACATTATTGTCAGTGCGTCCTTGATTGATAGTGGGATACAGTCGTAAACGTTAATCTCTTTCAAGCTGCCATCCAAGAAACCTACTGAGGTATTTCTAATTGTTGGACATCCAAAAACCAAGCCGGTCTGTCTTCGCTGTATCCAACCTGACAAAGGTACAGATTGCTCNNNNNNNNNNNNNNNNNNNNNNNNNNNNNNNNNNNNNNNTTGTTGGACGTCCAAAAACCAAGCCGGTCTGTCTTCGCTGTATCCAACCTGACAAAGGTACAGATTGCTCATTGCTGTCGGCCTTCAATGCAAAATTGTCACCATCATATGCAAATGTGATAGGAATGTATCCTTTGTAGCCACTTGAGGAAGATACTGTGCTGGAGATTGTCTTATTATATTCTGTTCCTCTATCAGTGCGTGTAAACAATTGCGCGATGAATGTGTACTTCTTAGGTTCTTTCCTGACTTGTAGAGACATAGAAGGCGAGCATTGGTCTTCCTCCAGTACTGCGTCACTATGAAGACAGTTTAACATGATCTGTTCAGTTTTAGATCCCTTCTTTCCGGTAAATGGAGTGAGTTTCACATTCATCTCAACCCCGAATGAGTCCATAAATTCATGGTTGGCAAGACGCCATATGTTGATATGGGATTTTGAATTGAAGGTCATAGCATCTGGTTCAGAGGTCAAGTCTAAGTTTGATTTTCCAAATGGTAAATTCATGTCTTTCTGATAGTAGAACTGACCATTTGCACCTTGGGTAAT

>Contig263
TTTTAAAGTTCACACCCTGTTTATTCTGGTAGTAAGGCACAACATGAATTTATGCAGGTTAACAATAGTAAATATTTATACTATAAAATAGTATGACATTATATAAACAGAAGAAGTCCCAAGAGGATACATAAAACTTATAAAGGTATGAGATTTATCAATCTCATAGTTAACTTGCTATATTTCCGGTGAGGTGCATAAACACCTGAGGTTCAATTGCACCTAAGGTTTAGGTTACAGTATATAAATGAGGTGCGGTTGCACCAAGGTTCAATTAATTAAGGTATATAAATGAGGTGCGGATGCACCAAGGTTCAGTTACACCCAAAGTTCCTGTGCACCCGAGGTTCAAGTGACAGTATAAAAACGAGGTGCTGTTGCACCAAGGTTTACAATTTAGTAATAAATGGTCATCTCTTATCCAGGTGCATTGCCTTAGCAATGTATATAATTTTTGCCGTATACGGTGCAGAGACACCGAAAATAGATGTGGTGCGCCAAATCCAAACTTGGAAGCACCGCTAAATTTGAGTACCGCTATAAACGGTTTAAATGCAGTAAACGAATCAGTTGATTGGTAAAATCATCTAAATATAAAATGTAATTTATATTCATAGCTTTTCTCTAACGGACCAATAAACGGAACTATTAAATAAATACTAATGCACCCGGTGCAATTTACAGTTTGACTCCCGGTGCCAACAAAGTGAAAGAATGGTTTCTTTTAATAGAAACACTCAAATAAAGATACCTAAAAAGGCATAATTATATTAAACTATTACGCAAACGTACCATCGCTACATCTGAAGAAATATTCTGCTGCGACATTATAAGAAATACTTTAAAAGTTAAACTTTAAGCGACTAAAATGAACGTGTCTCAAGAAAGTGAACTGAGAAGAAAAATGACGTCACGAGTACGCTGACGTCGCTTTATATATAGAATAATATTAACCAATCAAATAATTCGGTTTGCGATCTCCGGGCAAACGTGCTCATTTGCGCAAAGATGGTGGTTCTAAGTATCCTCCGGGCACTTATGCACAATATTACAAATAATTCAGACTTCACAAAGGATTCACACCTAACTAGATGGATAAATAAATGTATTACAAAGTTAGTAATGCAGGATAAAAGTCGTGACATAATATAAAGTAAGTGAAATTCCCAATGGAAGTGGTTCGTGTCCCGACAAAAATGGACATTCTGAACCGCAAGTTAAAAGTGAAAGTAGACTAAAAACTACAATATGAGAGCTAATAATCACATGAATAAGTAATTAAACAATATAGAAGTACACAATTCTATGATTTCTACAACATCAAGTCATAATTATTGCATAACAAGCGTAAACTACTAATTTTGGAGTCCCTTCAACATGCATAAACGACATGTAAACAATCAATTTCCGGTGACATTCCAGAAATGTACTTTAACATCAGATGTAAACAAACGGAAAACTTCAATGAAACCAGGTGGGATTTAACAGGGGTGTAAATAACGAAATATCTTAGCAACAATAAATAATAACAATATAACATTTGAGACCATTTTAACTTATTTATGGATCATAAAAGGACATAATAAGGAACCAATTTCTGGCCGGCACAACACTCTCGTTTGGTGTACTGAACTACATGTCATGTGTTTTAAAAACGTAATGTTTGGACAACGGAAGTTTGTCAAATTTTAAATATGTTTTTAAAGATATAGTAAGATGTGGTATGAGTGCTAATGAGACACCTCTCCATTCAATTAACAATTTATAAAAGTAAATCATTATAATAGGTCAAGGTACGGCCTTCAACATGGATCCTTGGCTCACACCGAAAAGAAAACTATAAAGGGCCCCAAAAATTACAAATATAAAACCTTTCAAACGGAAAAACCAACGGTCTCATCTACAATGGAGATAACTTCTAACCTCTCATTAGAACTGTCAGAATAATCTGTCAAAGAACTGTTCTAACCTGTCCTAGAACAGTTCTATCTAGAACAGTTCTATCCTAGAACTGTTCTAAGTAGAACTGTCAGAATCAGTTATAGGTAGAACTGACTAAATCAGTTCTAGGTAGAACTGT

>Contig264
TTTTTTAAGTGATTAAACATCTGCTTCATTTATTATAAAAGATATGCAGTGATATAAGAATGACGTCCACCATGTATTGTCCCTCCTCCTGTCAGTTTAATATACATTTTATCTCCTTTTTTCAAACTTAAGACGATATTTTGTGACTGCGAAGCTGCATGGCTAGACGCAGGAGCAAACCCATTTGATAAAAACGCATCATTCTTCATCCAATGATAGCTTACATGGTGTTTTCCTGAAGAAATTATCATACAACCAAAACTATAAAGTCCATTCTGTGGTACTGTAAACACCCCAGTTGAAGGACTATAGTGCTTCCCTATATTTGTTTCTACGTCATCGAATTTAATAACATTGCCAACTTTTGAAGAGGTTTTGGCATATGCTAAGAATGCAGGTCTGTTGACTGAAACGTGTTTTTCCGGTTTAAAATCACCACCTCTAACTGTTTTTATCAGCAATTTAAGAAGGTCCTCTGTCATGCATATCCTTTTATTATCATCACCAGAATCCGTCAAAAGTCCACCAAAATTTGCAGATATGACAAAAAACAACAGACAAGATTTCCTCAGCATTTTCTTAGGTTATTCAAGTGTGAATAATTGTTTGATAACAAAGCAGTTAATTTTTGTTTCTTACGAACTCGATTACTT

>Contig270
ATCTCATCTGTACGTTCTGCATCTGACAGGCGCACCACCAAACGGTGTATTAAGGACTATGCTATATCACAGGGTTGACCCTAACAAATTCAAGCATTGTCAAATCGTTCCCTATTGTAGTATTTTAATCAATAAGACTTTCTAAGATAACAATACGAATACTAAAAAAACTGGACTTAAAATAAAGCGTATAGGTACAGTGTTCAATTTGTTAGCGGGCATGACGTAATAGACAGCGAATAAAAGAATTCAACTTTATTTACAATGCTGTTGATTAAAAACTACTCCATTCCAGGACCTTTTGTTTTCCAAATAATAAATATTACCAATAATTGGTAAGTTCCAGGTCGACAGGTTCAAACAGAAAGAGTTTGAAAGGAGATAAACTTATAATCGGCATGACTTTATCAGATGACAATACCAATACTAAAAAAAGGCTTACGCATAGTTAAATGATACTTTAATTCAGTCACTGACCCGCGATATCACGGGTGTGTTCTAGTATATACTTATGAATGCGTTAACGTCATGATAGCCGTTGTTTATAATAATGTGCATAAACAATTACTAAACATAGCCCATGGATGTTGTTGTCAAAGATAGCACATGTACCGGTTGTAACAATCTTCATCGATACATTGTCCACATATAAAATTTTGCAATTTTTCCATTTCGTAACATGTTGATTTTGGGAAAGTTCCAACTAATTCTAAAGAGTGACATACTTCTAAAGTTCGTTTTCTTTCGAGCCATGACATACAAGACATACCTTGAATGACAAAAGAACAAATCAGAAGCATTAACACATGTTTCATATTCGGCCTTAATTTCGATGTTATTTCTCTGTTTCCT

>Contig274
TAACATTACAGTTTGTACATATCTATTACGGGAGATTTATCTATGAAACCAAACAGATTAAAAAGTTCTTCTCTGTGATAGAATAGTTAGTATACAGAATTTATAAATATAAAAAGAAGATGTGGTATGATAGCCAATGACACAACCCCCTACAAGAGACTAAATGACACAGAAATTAATAAAAACTATAGGGCATTGTACAGCTTCTAACACTGATAAAAACTCATCCCATATAGTAAGTTTTCAAATGTACATGGAAGATAAAACGGAAAGAAATTGAATAATTCAACTTGACTGAACAAACCTGTAATAGTTATAACTAGTTCTACCATTATCTAATGTAAAATAAATCTAATACGTTCAAATGATATGGTGAAAATGATAAGGATAACTATAGGTGATCGTTTGTATTTATAAAAAGGGTGTATGTCTAAATGCTAATGGCATTTGGTACTGCCTGTGGACGAAGCCATTCATATGGAAATTCCCTCTTTTGGTTCCTTTCATCAATTATTTTACCAACTTCTTGTAATTTCTGTCGAAACTCTTCAACAATTTGTACTGCATGAGGATCGACAATAAACTGTTTCTCAAAGTGACCAAGGCTATCTGTTGCTTTGTCACTCAGAACTTTCGTAATTGACATCGTCTCTAAAAGCATTTCTCTTTTTGCAATAACATTAAGGATTGTTTCTATAGCGACTGGACTCTTGTCTGTAGGGGGCTTTCCAGACAGATGGTATGGGTAATTAAATGGAGCACCATATTCATCATACTGTTCGAAGTTGGCAGTGGCATGACCAGCACTACATGTGTAGATTATAGCTGTCAATGTTATTACAAGCTGGTCTGTTGTTTTAAAATTACCATTACCAGGCACTCCCAGAATTCCAACTCCGCCATCATCTCTTGACTTTACAAGTTCTGCTCCCCAGTTCTGTAACTCATAATCAGCGGTCAATGAACCCTCTGTTGGATAGTAGAGTCCAACATATTTCTCAACATATGACTTAATGGCACCAT

>Contig287
CATTTTTTTATTTATAAATCTCAAGTCTTGTTCTAAAGATGGAATGTAAGAAAAGAATGTAAGTGAAGACTTGAAAACTAACAAAAACAGATAGAGCTACGATTTTCAGTGATACATATACCAAAGTATGAACTTTCAGGGGATAAAAACTTATCATTTCAGAGTTCTTATTGTGAAATTTTAGTACATATCTTTGATCTTAGCTGCTTTGAATCTTTCTTAAAACTTTATCAAAATCGTAGCTTATTATTACTTTAATCATGAGTTTTAAGAATAAGACATTTTCAGGATATGATGAGTGTTAGTCATAAACTTGATCAAAATCGTAGCTTACTATTACTTTAATCATGAGTTTTAAGAATAAGACATTTTCAGGATATGATGAGTGTTAGTCATTTCAAATAACAAGATCAATTAATATGTATAAGTAACATAAACTACTTTTAAAATCAACAAGTATTTGGCAATCATTACATTAAATGACAGTAGCACTTAAGGAAAGACAAACACATACAAAAGGGGAGCACATGTGTCAAATACAAGGTCAAAATCTAGTCCCTTCTTAAAAAGTCCACAAGCGACTTGCAAAAGCTTATAAAATTTTCAATTTCATTTCAAAATATGCATGAAACCTGACATATACTAAAATATATAATAATATGCTAAACTTAACATATTTTGATTATTTTTACATGGCACAATGATACATTTTT

>Contig313
ACGAATCTAACAGACATAATTTGATTGCAAGCAATACATGTTATAAGTTTCAATTTTGGAATAACCAGTGTAATACTAGTATATCGTATTCTATTCTACACACTTTAGGTTTTAAATAAGCCAACTACAGTAGAAATTGCATTATTGTTAGTAGAAAATAAGTACAAAACATCTAACAAATATATTAGAAAAATACGTAAAAAGCAATATTTTTATCTATATATACAATACAAAAATATAACAATTATAACAAGTATAACTATAGAAAAATGTCCATCTCTTTAATTAAATGACCATGGTTTATTATATGCAAAATGAAATTAATTTCTTATCTGGTAGTTCAACTATGAGTTTTCCCCCCATATTTTATCATTTTTTTTATTCAATAGTTTTGAACCCTTTACATAGATACAAGTATTTATTTTTCTGCTCTTTTTAAAACCTTGATTGAAACTGATAACGTTCACTTTCATTAGATAAACAACAAAACAATAGAAAGTAATAAATATAAAAAAAANNNNNNNNNNNNNNNNNNNNNNNNNNNNNNNNNNNNNNNNNNNNNNNNNNNNNNNNNNNNNNNNATCACACATATTAGACATGCGCAAACAATTTGTGATGAATATGAATATTTCCATTTAGAGTCAATGCTTTTAATTTGTAAAGACGTGTGTGCCGGTGATACCCATAGGTTCCTTAAGAACACGAGAACTAATTCCTGTAGCATGTCTTTTTAATACTAACATAGGCTTGCATCGAGAATACTGAAAATCTAGTATATGACATTTATAATTGACCTATATATTGACACTAACAGTATCAATCATAGGTCGGCTTTGTTTTCAGTATTCTGCTTTCTTTTATCCCTGAGATTTGTATGGTGAAAGCATGCTGGTTTGCTGGGTATACTGGCCTGATAATGAATAAAATGATATCAATCTTTTCTAGCTGTTATAATGTAAAACATGCATGCAATGAAAATATGGCTGCAACTAATAGCTTGGGAAAACATACAAAACTGTCAAATATAAAATGAAAAAAAAATCATATGATAGGAAGNNNNNNNNNNNNNNNNNNNNNNNNNNNNNNNNNNNNNNNNNACACATATTATATTGAATAATATATATTATGTAAAAGAGTAACATAACAAACTGATCTAATGCAAAACATCCAACACACATGTTTTCTAACCATACTATATATTTCAAACATAACTACAATTTGACATTTTAGTACAGGCACTTAATAAATAGAATTCTCATGCTTCAATGGAAAAGCAGGAAAAGGGATAGTTAGTTTTGACAATGCTACAGGAGATATCACAATAATTAATCAAAATGTTCTAATGTTTTTAAGGTCTCTTGATATCATTTCTTCCAAGTTGTATATATTCTGGCGCTGGTCCTCCTGTTTGCCCCGGTGCAAAGTTACAAAATTCACAATATCCTGGAGGACCTGATGGTCCAATTGGACCTCTTCTGCCTGGAACGCCATGCACACCTGGTGCTCCCCGTTCACCTGGTCTACCCTGGATGCCTTCACCAGGCGGTCCAGCTGGACCAGGTGCACCGGGTTCACCCATTCTTCCGTCTCTTCCAGCACCTGTCTCACCCCGTTCTCCAATAGGACCCTGTTGTCCCGGAGGTCCTGCTGGACCTGATGATCCTGGAACACCAGGTACTCCCATTGGTCCACGTTCACCAGTCATACCAGGGGGNNNNNNNNNNNNNNNNNNNNNNNCTTTTTCTCCTGGTTCTCCAAATCTGCCTGGTGGACCTTGTTTTCCTGTCAAACCAATTCCAGAAGGACCAGGTGGACCTTTTAGACCTGCAACCAACTCTTCATAATTTTCTCTTAATATTTGGAAGCATAGCTCCTTTACTTCGCTTTCTGGAATGCTTTTCCCTGGTAATCCTGGCATGCCTGGCATACCATTTTGACCCCTCAATCCTGTAGGTCCAGTTTGGCCGGGTGGTCCAGAAAGACCAGGTACCCCTGGAGCCCCCTGTCCTCCTGCTGGTCCACGGCTTCCTCCTGGACCTCTCACACCTGGCACACCTGGAGGTCCGGCTTGACCAGATGGACCAGGAGGTCCTAGTGGTCCACGGAACCCGACATCTTTATCCGCATGACTGATAAAAGCAGTCCAATCAACTTTATCTCCAGGTGGTCCAGGAGGCCCCGGTGGACCTGAACCACCAGGCTGTCCAACAGGTCCCATAGGCCCACTTGGTCCCATTGATCCCGGCCTTCCATCTGGTCCTGATGGTCCTCGAATCCCTGGAAGTCCTNNNNNNNGATCCCGGCCTTCCATCTGGTCCTGATGGTCCTCGAATCCCTGGAAGTCCTGGAGTTCCTTGATCACCCTTTTCTCCTTCCATTCCTGGCACACCTGGTTCACCAATATTTCCTATAGCTCCAGGTAAACCACGTTCTCCGGGATCACCCATTGGTCCTCGTTCTCCTTCAAGTCCCGGTGGTCCTTCTCTGCCAGCTTCACCATTAGCACCTGGATGTCCTGGTTCCCCGGGTCTTCCATCAGCTCCTGCGGGTCCAGATTGACCTGGTGATCCAGATTCTCCTTTAGTTCCCGGTTCTCCAGAAGGTCCTGATGGCCCTGGTGATCCTCGTGAATCTCTTTGTGTTCTATAAAATGAAGTAGCCGGGCCAGGTGGACCTGCCGGACCCATTGGACCAGAATCTCCTTTCTGTCCTGGCTGTCCATCTCTACCCGGAAGTCCCGATTCACCAGGTTCTCCTGGAAGACCGTCAAGCCCCGGAATTCCCTCTGGACCTTGCTCTCCGTCCTTTCCGGGTAGACCGTTCGCTCCAGGGCCGCCCGGTGAACCATTATTTCCTGGTATGCCGGCAATCCCTTGGTCCCCTTTATCGCCTTTAGGTCCATATTCTCCTGGAAAGCCTTGTTCACCTTGTGGTCCCTGTTTGCCTTGTTGTCCTTGGGGTCCATTCAAGCCTGGTGGACCAGCTGGACCCTGAGCATGTTGAATTGCGTTGGACAGTTCACCCTGAACAACTGGTACCGATGGACCAGGTGGTCCTGGAGCCCCCTGTAATCCTTGTGGTCCTTCTGGTCCCTCAAGTCCTCTTGGTCCTGGAGATCCATGATCTCCTTTATCACCAGTGTCGCCCTTTTCGCCTTGGTCACCTTTCATACCAGTTAAACCAGGTAGGCCATCTAGGCCAGTAGCTCCAGTATTACCAGCGGGTCCCTGTGGTCCTTGTGGTCCAGTAATACTTTTTCCTGGTTGACCTTGTTTTCCCGGTTTTCCTGGAATACCATTTGCTCCTGCCAATCCATGTGGTCCCCGTTCGCCTGTAATTCCTTTAGGCCCGGCTGGTCCGGTTCTGCCATCCATTCCATCTGCACCCGGTAATCCATTCTTTCCAGCTAAGCCATTTTTTCCAGGTTCGCCTTGTGCTCCTTTTAGACCATCAATACCTGGGAGTCCCTGTGCTCCTGGCTTTCCATCTGAGCCATCCTGTCCACGAGGTCCGCGTTGTCCATCAAGGCCTGCATCTCCTGGCAAACCTTGAATACCTGGGTGGCCTCTTGTTCCTTGAAGTCCATCCATTCCATTTTTGCCGGGAGGACCTTCAGGGCACACTGTGTCACATCCTGGATCTGTATCCCCTCTCTTATCTGATTGATATCCATCCCAAAAGTTCACTGGATTGAGTTCGTCACATGAGGCTCTGGATGGTTTAGACCTCTCTTATCTGACTGATATCCATCCCAAAAGTTCACTGGATTGAGTTCGTCACATGAGGCTCTGGATGGTTTAGAATAGTCACAGTGCATTACCATCCATTGTAAATCAAACATAACAGTTCTTGATTTCTGTGCTTGTCCGATGACTATATTTCCTGTGTTATCTATGCTTCCCATTGTACTGTCTGTAGCAAAAACAAATATATGTTCACAATCAAGAACTAAGGTTATTTTCTTCTCTGTGAAACCAATGATCAATTTGTGCCACTTTTTCTGGAAAGCGTTTCTAACATCTTTCTTGTTAAATTTGGCAATGGAAATCTTTCCATAGTTGTTTAAATAAATCACTTGAATTTCTCTCCCTTTTCCATATAAACGAACAGCAAATTGAGTTTCACCTCTGTTATCCTGAACGTCAACAAGGTCCCAAGTTTCACTTCGAGTTTTACTCGCCATTTTATAAGTCGAGATAAAAGAAAATTGCGTTGGGAATCCATCAGGAAAAACATCACTCGTAGAGACGGTCAGAAGATCGGCATCGGTACGACGTGATATCCTGTAAGCTTTTTGTCGAGGTGAAGACCCTCTTTCTTCTCGGATACCTCGTTTTGAACTATGGTCATCAAAGTTTAAAGCAGAAATGAAATCGTAAGCTGGAGCATCTTCATCGCCTTCGACATTGTCAGGGCATGTTCTTGCTGATACCGAAATAAAACCTATACAAAGGGCTAGGACGAGGAGATGACTTCTCCTACACAGGTGGGTATCCATTTGGTCTTTTTATTTGAATATTTAAGATTTTCCCTCAAAATAGCATGTGAATTAGTCCTATGAATCAAAGTTTGATAATACCACTTTAAGCACAAGCAAACTATCTCTCCACAGTAGATCCACAACGCTCACAATTCCATGTCACAAACCCTTGTC

>Contig314
GAAAGCTCAAATTTCCGAATGAAGGAAAAATATCTCTAAATGTTTAAAAAGCACAACATTAGACAAGTTGTAATATTAAAATATTATGTTTCATTTTGTTAGATGTTCAAATCAATAAGAAGATGTGATATGAGTGCCTACAAGACATCACTCCATCTAGGTCACAATGTTATGTACGTTTATGTAGATACTTATATGTCCAATGTATTGGATCTATGTAAATTTATAGAACCCCCATTTTTGGCGTGGTTACAAGAGATGCGTTTACTGATGGATAGTACGAGGTATTTGGAGTTAGTGTTATCAGCCCATTAAAAACTGTTCTCATATATTCACGTTTCCAAGGATCTATTTCGACCTCATAAGGGTAGTTCCCCATTTTTGGCGTGGTTACAAGAGATGCGTTTACTGATGGATAGTACGAGGTATTTGGAGTTAGTGTTATCAGCCCATTAAAAACTGTTCTCATATATTCACGTTTCCAAGGATCTATTTCGACCTCATAAGGGTAGTT

>Contig318
CACAGAATTACAGCATATATGTTCACAATATCTTAAATATCTACATTAACTAAGTACCAGTGTTTAAAAAGCCTGTAAACAAACAAAAAATTAAGAACAAATGTTACCCGTGATAACAAAGAAGGCAAAACAGTTTTCATATTTAGATTATTGGTTTAAAACATGGCTTCACAAGTTCACAGGTATCAATTCTCTTATAACAACTCGATGATGGTCCATTCCATTTCACGATTCATATTTCTCTTCAATCAGCTTATTATAACGCACCATCAAACCTTTAAAATACTTGACTGTTTTGACTTTAAGCTCTAAAGTTGCATCTTCGTCACAGATAAAAATCGTCTGCGGATGTTGTTGGAATGCTGAGACGGTCCACATGTGACTGACACCCTCTTCTATCGCTTTGTGTAAGGCGTAGGCTTTCTTGGTTCCTGTGATCAATACCATCACCTCTCTCGCGTCCATAACAGTTTGTATACCAACTGTTAAGGCCCGTTTAGGACAGTTTTCTCCAAACACGCTCTTATCGACAATGCTTAAGTCTTCACTAAGGATTTTAATACGAGTCCTTGACACAAGACTGGAACCTGGTTCATTGAAACCTATATGACCATCTTGCGCTACACCTCCAACAAACAGTTCAATCCCACCAGCCTCTGTGATCTTTTTCTCGTAATCATTACACTCTTTGATTAAGTCTGTAGCATTGCCATCCAGTATGTGGGCATTCTCTGGATCTATGTCAATGTGTTTGAAGAAATTGTTCCACATATAGGAATGGAAACTCTCAGGATGATCCCTTGGAATTGCTACATACTCGTCCATATTGAATGTCTTAACATATTTGAAGGACAGCTTCTCTTGTTGGACGAATTCTATTAACT

>Contig331
AATGACTACAAATATACAAAATATTCTTATGAAAAAATACAAAATATTATTGTTGACTAAATCTATTTATAGATTAATTACATTGTCAACATAGAATGGACAATTGACACTGTTTCATAATTGTAAAACTAATACTGACTACATATTGTGTCTCTTTATGTTGAGTTTTATTGGTATTCTTAAACAAGTAGGCCCAAGAGAAATAAAGAAAATTGAAAACATGAATGAATTTTTAGAGTAAATTGGTCCCTATATTTCACAACTTTGCAGGATTTAGACCTAAAGTTTTATGATGGCTGAAACTTATACAAAAACTTTCCCCAATTCTTTTTTCAGTCAGCCTGTCACAAAGAACACCCATAATAATCAAAAGATAAATATTCACAAAATGTGAAATGCTTATTACTATGTTTGAATGGAAGAACTTTCAGCAGCAAATAAATTCAATGATAAACATGAAATAAAATGATCTGCCAATGACTTACTTTGTATTTCATTGTTTTTTTTTATAGAACAGAACTTTTCAAGTAAGGAGGTTATTGTGATGTTTAAAATTTTGAAATGTAGTTTAAATTTGCATGAGTAAATAACTGATTTTCATTGGTTGACATAACACAATTCAAAAAGTTTTTATATTGATAAATCAGCATGTTGTCATTTTATGTATGTGCACCTTGTATGGTTGAAATTTCTGATCAGATGAAGAGAGTTCATTAGACTAATAAAGTGCAATCAAAATCAATCAAATTTGAAGTGAATTATTTTTCAATAGAGATATGAAGGTACATTTTAAATAGCAATGGTCAATTAAAGTTGATGCAGATCTTCGGTCTTAAAACAATCTAGTAAAAAGTAAGAGGATCTAATTGTCTAACGAGAAAAAACAATATTAAAATTTTAGAAATTTACGGCATCAATAACTTTCCCTCATAAATTGCAGTATTCATCCCTTATAAAAATGTTTTATCTCTTATTCTCAGAAATTTTTACTTTTGTTATTTGTGATATCAATAAAAACCTAAAATCCTTATTTCCATGTGCACATCCTTCTAAAAGATAGTAACATTCAATATAGACTATAAAGTAATAGTCATTTATTTCAAAC

>Contig339
TTTTCTATTTTTCGAAATAAGTATTTATATTTGTAAACTTATTTTTTTCTGTCAATTTTGTATGCAACATTTGTGCATTGAAACCCTACAGATGAATACAAAATAATTATGTTTTATAAAAAGTTATTGGTAAGTCTATATGCATCTTATTCCCTTATTACATTAATATAAAAACATATCACATGTAGATTCTTTTGACTTTGTTTAATGATAAATGCATACCGTATAGTGGGTTATTTTCGCGGAGTGTAAATTTTCGCTGATTTTTGCGGATAGAACAAAATCGCCAAATTAAAGTATACATGCAAAGGTATCGATAAAAGTTTTTAATCCGCCAAAATAATAACCACCAAAATGTTTCGTATACCTTATTCAATGGATATCGCGAAATTTTACACCGGCGAAAATAACCCGCTTTACGGTATAAACTACAATTATTAATTATGTTTTTATAACAATACATTTGTTTGTAAAAAGCAATATCTTTTGAATAAGAGTAAGTGGTAAGTATTAACAAGCAATAACGTTCGTAATCATCAAACTTTAATACACTAATAACGCGATGCACCCTGATTACAATCTTCTGCAAAGCACTGTCCTTTTGTCATTTGCTCGTATGATGGTGGTACCGATGCTTGTCTTGGGTTTAATCCGGTTGCATCGGTATAAGCTGGAGGCTGCTGCAAATATCCAGGGTTTTCTATACCAGTAATACCATTTTCAACAGGCTCTTGAATCACTGTTCGTTGAATTATTGTGGTTCGCTCAGATCTCTTTGAACATCTATAACAAACAGCTACCCAGAAACCTATTTTTATGACGAGCACTATAGGAATTACCACAGTCAAAGGAAAACTGTCGTCTCCCATTCTTTATTTTTCAATGTTTGTCGTATAAAACTG

>Contig341
CACCAGCTTATATATTAAAGTAAATGAAACTGTCTGCTTATTTGAAATAACCAAAGCACGAAACAGATTTGGTAGCTTTGAACATGATTTATGCCTTGAAAGATTTAAACAAATGCTTACAAAAAGTTTCACTGATTTCCTTGAAATATGAAAATTGATCGAATAGTTATACTTGAAGTTGGAGATAATAGGTTCTGTGTGCATCGATAATATATTGTTCTAGTCTTTTCAACCGAGTGAAATACTATTTATATATACAAGTTAGAAAAATTGACACATATAGATATACAGATTGCGGTAAAAAAATGATTTGTCTCATTACACAGATATATCATCACCAATTGAGGAATATGCTCCATTCTGACCAATAGCTCTGATGAAGAGGAACAGATTGAGGTTTGAATTACTTTTCAATTTCTCAGTAAGCTGTAAAGTGATAAAAGTATTTGTAGTTTCTTGCCACTGTATAACATCGGCACCGCCTTGTGTTGTTCCTGCAGAAACTTCATACACCAGACTATCAGAGATTGAAAAACAGTCCGACCAACTGATAGTTATTTCATCATCTTTCTTTATCGTTGTTACTCTGGAACCTTCTTTTG

>Contig343
TACATTATTCAAATAGCAATCCAATGACATAAAAAAATAATTCAACATCTAAGAAACCAAACAGATAAATAGACACATGTGAATGAATGAATGAATAAATGAATCTTTGTTTTAACTTATAACAAAGAACATGTTAAAACATGCGCATAGCTACACACACACAAAACAGGATCGACATGCATTTTTAAAATACATATTATATACATTGAGTCTCATAACTCGTGGTTGTAAAAATAAAATGAATAAATAAACGTTGTTATTTCCGTGTGGTTACGTCTTCAATGAATATACATTTTTGATTTTCTCAATATATGACAGTTACGCGCGCATTGCGAGGTTCCCAACAATCTATATTTTATTGAAACTCGGTGTTCTGAACACCATTTTGAATGCCTCCTTGTGGTTGTAAAACAGGGTTGTTGGCTACGAATCCTGAACTATAATCCTGTTGTGGTTGTTGGGTTGTAACATTTCCAATAACAGGTTGAGGTTGTACGGATGGTAGATATTGATTTGTGATCTGTGGGAGTTGAACTGCCATCAGCGTTGGTTGTTGTTGGAGTTGTGGTACATTCTGTTGTTGTTGAAAATTTGTTGCAGGTTGTTGATTGGTTGTCGAAAAATGTTGTGGCATGTTTTGCTGTAGATTGGGTTGTGCCTGAATCATTGTTGGTTGTTGGACGATTT

>Contig344
TCCTTACAGACTATATAGATTAGATATATGTTTTATTTCCACTTGGCCCCTGCCTGCTGTATATAAACAAACAATTGTCAAGCCTGTCACAAATCTACTTTTGTTATTGCCAGAATAATTTAAAGCCTCTCACCTGCTAATAGGTGTAATTCATTTTCCATTACGAATCATAAGTACTAACCAATATTCTTGCAAGTAGTCATTTTGTATTTTTTGTAAATTAAAAAAAAACCCAACTTGTTCAGAGGTAATGGAAAAAGTCATCTAAAGTAAAACATTTCCCCANNNNNNNNNNNNNNNNNNNNNNNNNCAGCTGTAAAATTACAAAACAATACTTCCTAGAAATTGACAAAAATATATGGTGTGTAATGTTCTACTTTATGTTGAGCAGTATATAAAAACATTTTTATTTTTTTTATAAAATGAAGTATAACTTTTTGATTGGTAGCTTAAAATGAAAAATGTGTAATAAGAAATAAATGAATAGAAAGAACAAAAGTGAGACAATAAAATTGGTCTGTGCTTGATTATCAAATTTCCTAACATTTTCTTTCTAACATATACATTGTTTGTGATGGATTATTCAATTACAAAAGCTTACATTTCTTTCTAACATATACAATTATCTCACATACATGGCATGTAATATTTAAAAAATAAATAATATGTGCAGTATTTTTTTATTTTTTTTGGAAGCACCAATTAAGCAAATTTATTGAGCAATGCAAATTTCCTAAGACATGTTNNNNNNNNNNNNNNNNNNNNNNNNNNNNNNNNNNNNNNNNNNNNNNNNNNNNNNNNTGCAAATTTCCTAAGACATGTTTTGTATATTCATTTTTAAAACTACTGAAAAATAAAGCAACATAAAGTGTTTTGCTGTGTAGAACATTAAGCAGTGCATACTGTGGTTGTCCAAGTTTCTATTTGAACTGCATGACACAGACATGTAGGTTCTAGAAGAAACAAACAGGTCCTGCTTCAAATCCAAACTCTTGGCCATCTGCTCCATAATCTTTAGGTGCAAAGTCCATGATTGGTAGAATTGAAACATCAGAGGCATAGACATCAAATATAGTCTTGCCCTCTCCAGAACGATCAGCACATCCATCGCTGACATTGCTGACATCAGTTGTGTCTATCTTTTCTTTATTGTAACCTTCAAGTGTGATGGCTTGGTCATAATTGGACATTTCTGAGTCAAACCATGCTATTGATTTCTTACAATAGTAAGTAAACTTCTGTGATGCTTCCAGACTACTTAAACGGAGGAAAGCCAATTGGACTTCATCAGGATATTCAATCGTTGAACCTCCTTTCATTTCACTAAAGAATGGATTGCCATCCTTCTTTCTTGGCCAAGCTTTAAGAGGTACCCCTCCTGATTTTTTCAGAGGATGAACACAAGTCTGGCCTCCAGCCTCCATGTTACACCAGACTTTCATCGCATCACTTGGAGAACCAAGATTAGGATCAACCCAATACCAACCATCTTTAGCGTCTTCATGGACCATTTGAATGTCACGGCAGGTTGGTGCTGGACTGTCTTCTTGTCCAGTAGGGAATCTTATCTTCTTTACCTCGGCTCTAAGCTGATCTATCTGACTAAACAGTCTACTAACTACTAGAGTTACTCCTTCTTTCAGTTCAACCTGTTTTGAACCCATGTCTTCTACCATAACAGCCATATCACTCTGGAAGTCTGGTACAGACCTTCGTCTACGACCATTTGAACCAGCTTTGTCACCTTGATTTATGTATCTACCAAGAAGTTCAGCTGGGAAGGCCTGTTGTTCACCTGGTGGCCCCATTGGCCCAGCTGGACCCGGTGGACCAATATTTCCCTTTGGACCATCAAGTCCTTGTTCTCCTTTAGGTCCTGGAGGTCCTTCTTGGCCTGGTGAGCCTGGCATGCCTTCAACTCCCATTAATCCTGGTGGTCCATTTTGACCTAAAGGTCCACGATCTCCTTTCTCTCCAGGTGGGCCTTGAGGTCCAGGATGTCCTTTTGGTCCAGGATCACCAATTACACCAGGTGGTCCAACTCGACCAGTATTTCCCTTTATACCCTTCTCTCCTCTTTCTCCCTTTGAGCCAGATGGTCCTAGTGGTCCAAGAAGTCCCTGTTCTCCAGATAAACCAGGTGGTCCTGTGGAACCAGCTTCTCCCACAGGGCCTGGATTTCCTCTAGGTCCTGAAGTTCCTTGTACTCCTGGTTGGCCTGCGGGTCCGGCTGGTCCTCTTGGTCCAGAATTTCCCTTCATTCCTTGACTTCCTTTAATTCCAACTTCTCCTATTGCCCCGGGTACACCAGGTGCACCTGCGTCTCCCTGTTTTCCATTTCTTCCAGGTAACCCTGGGTCACCAGGTGAGCCAACTGGTCCTGCTGGGCCTGGCGGTCCCTTGGGTCCTTCTGGTCCATCTCTGCCTGCCTCTCCCTTGTGACCTGGTTCCCCAGATGGTCCTGTCATTCCTGGATTTCCGGGCATACCAGCATGGCCTTTAGGTCCAAATGGTCCAACTTCTCCCCTTTCACCAGCTGGTCCTTGGTTACCTTGTCTTCCACTGTCACCTTTGTCTCCTGGTTGTCCTTGTGGTCCCATCATTCCATCTAGTCCCCTGTATCCTGGTTCACCTGGAGTTCCCTGCTCTCCCTTCTGTCATTGCTTTCCTTCAGGTCCTAATTGTCCTTCGCTTCCAGGAACACCTGGTGGTCCTGCTGTTCCTGGATTTCCAACAGGTCCAGGTGGGCCAGGTGGTCCAACTTTACCAAGATCTCCACTCTCTCCCTTAGATCCTTCAGCTCCAGGTAAACCTTGTAGTCCCTCTAAACCTGGAGGTCCAACTAATCCTCTTGGTCCCTCAGTACCCTTCATTCCAACTGGACCTTGGATTCCTTGAATTCCAGGCTCACCAATTGGTCCCGGTGGTCCAAGTGGTCCAACTATACCCTGGGGTCCTGATGGTCCAGGTGGGCCCATATCACCATGTTCTCCTTTTTGTCCCCTTTGTCCTGGAGCTCCAATTTCTCCCTTATCTCCATCTTGTCCAGGTGAGCCAATTGGTCCTGGTGGTCCTGCATATCCTCTTGGTCCATCAGGTCCTGTTGGTCCGGGTAAGCCTGACTGGCCTTCAACACCCATGTCTCCTTTAGTTCCCATCATTCCCTCTTGTCCTGGGGCTCCTGGCTGACCTGGAGGTCCATGTGTTCCTGCTGATCCTGGGAAGCCTACTGATCCTTTCTCTCCAGGTGACCCTACTCGTCCTCTTTGTCCTGTTGGTCCAATGGGTCCATCTTTTCCTTGTGGTCCAGGATATCCTCTGTCTCCTTGGAAACCAGGTGGGCCTGGGGGACCCATCACTCCAGTTTCTCCTTGTGGTCCAGTGTTTCCTTGCTCTCCTCTTTCTCCAGTATTTCCTGGTACGCCAGTTTCTCCTGGTGGACCAGGGTTCCCTGGGGCACCTCTATCTCCTGCAGCACCGGGTTCTCCGGAAGATCCTGTTGCACCCATAACACCAGCTTGTCCTGGTAAACCTGGCCTTCCTGGTGAACCTGATTCACCTCTTTCTCCAGGGGGTCCAAACATTCCTTCTTTTCCTGGTAATCCCGGTGGACCGAAGGGGCCCATCAAACCTGGTGGTCCAGGAGGCCCTTGGATTCCTTGTTCTCCCGTAAAACCTGGTGGACCTGGTACACCTGAATCTCCCTTTGGTCCCAAGGGACCTGGTGTTCCTTGCTTTCCTCTTTCACCAAATGGTCCCTGTGGTCCAGGCTCTCCACGGTCTCCAACTTGTCCAGGTTTTCCAGATTTTCCTCTTGTGCCTCTTCTTCCACGGCGTCCATGACGACCAGCTGGTCCCTTTGCTCCATTTGGTCCTGGGTATCCTGTTATACCAGGCATTCCTTGTCGTCCCTTTTCTCCTTGAGTACCCTGTTCTCCTACTTCTCCTCTTTGTCCTGGATCTCCCTTTGTTCCTTCAATTCCTTCGAATCCTTGAGGTCCATTGGTTCCTTTCATTCCTTTATCCCCTTTATATCCATAGTCTCCTTTCATACCATCCATACCTGGGCCACCCATGTCACCTTTAATCCCAAGTGGTCCTGTGTTACCTGTATCTCCCTTAATTCCTCTTGGTCCTGGATATCCAATAATACCCTGCATTCCTTGTGAGCCCTGATCTCCTTTAATTCCAGGATCACCCTCTCTGCCAGGTAATCCAGCTGGACCAAGTGGTCCAGGCAAACCAGGTAGTCCAGGTTTTCCTACAGGTCCAGAAATGCCTGGTGGTCCCATTGGTCCAGGTGGTCCTGGTGGACCAGTTGGTCCTGGTGCTCCTCCATTACCAGGGGCACCTGGTGCTCCTACTGTTCCCTCATTTCCTTTTGGCCCAGGTGGTCCCTCAGTTCCTGGTACACCAGGACTTCCCATTGGTCCATATCTACCTCTTGTTCCCATAAAACCTCTTGGACCCAATTCTCCTGGTGGTCCCACTGGTCCTGGCTCTCCAATATCTCCCTGTGGACCTTCTGGTCCAACTGGTCCAGGTACTCCAGCAGCTCCAAGATGACCCCTATCTCCTTTCATTCCAAAAGGTCCTGGCATTCCATTGTAACCAGCGACTCCCTTATCTCCTTGATCTCCCATAGCTCCTCTTTCACCGTCTCTTCCAGTTCTTCCTCGTTTTCCTGGATTACCCTGTGGTCCTGGAGCACCACGGCCTCCTTGAGGTCCCTGTTCTCCTGGGTGTCCAATATCTCCCTTTAATCCACCATCTCCTGGAGGTCCCACTGGTCCTGAATTTCCAGTCATACCCTGTGGTCCATTTGCTCCATGCATAGACATCATATGCTGTGATAACATTTGTCGGAAGGCCTCAGCTTGTGGAGCCCTCTTTTGGTCCCAATTCATAGGAATGACAAAAACATGGCCTGGGGCTCCTGGTAGACCAGCGGATCCCGGTACTCCATCCCTGCCAGAATATCCTGAATCTCCTTTTGGACCTTGTGGTCCAGCTGGTCCTCTTGGGCCTGGTGGTCCAGGTGGGCCATATCTGTAAGCATAGGACACTCCGGCAGCTGCATCATATTCTACTAGCAGACTGCCATCTTTTCCAACTATATATCCTTCTTTATCGTAAACCTTATCTCCAACAACAAACTGCCCTCCAGTCTTTTTATCACCACCTCCAACTGGCATTCCTAATCCACCATCAACATACATGCCTCCATTTTTATCACCCCCTGGTATTGGAGAATATGGCACAAACGTTTCATTCTCTGTCAAAGCAAGTCCTTGTCCATTTTTATCAACCATTTGAAGTCCAGCTCCATCTTTTCCAACCATTTGAATGCCAGCTCCATCTTTACCTACCATTTGAAGTGCAGCACCATCTTTACCAAGTAAGGGCATTCCACCTCCAAGCTTGTCACCACCCATTACATACATACCACCATCTTCAGTATGGACGGGGAGTGGAGGCTGCTCAGACTTAACGCCATTACCTGGACCCGCCATACATTCTGGACAAAACTCTATACAATGTTTCATACCATGATCTCCTGGTAGTACTGCTAGATCTTGGATTAATCCATTGAATAAGGTTGATTCTTGAAAATCCCTGCCAATAAGAACAAGTCCTTCTCTGCTCATTTGTGCTGGAATGTCTCGTTTAAGATTCTTTGGCGATTGAGCATCACAATCTAACCAAGCTGTAACCTCCTGACCTTGTACTACTATAGCAACTCGGTGCCAACTATCATCATTAGTGTTAAAGTTGAATCTAGCTGGCTTGTCATTTTTGATTGTGTTGTCACTATAGAGAAACAATGTCCGTGAACCAACATACAAGCTAAGGATTTCCCTAACCTCTTCTTGGTTATAGATGGTCAACAAGGGAATTTTCAATTTTTTTTTCCCATCAGCAAGGTCGATTTTTCCCTGCTTAAATGTGGAGATGATCGTGAATGTTTCTGGAATACCCTCTGGAAATGCATCTTGTAGCTGAAAGTTGAGCTCTTCACTTCCTGTAAGGGGATAAGCCACATCTCTCCCTGGACACATGCCATCTTGGGTTCCTGATATTTTTGTTTCTATATTAGCTACCTTTAATAAATCTGTTGCACCAGATGGAAACGGTACAACAGCTCCTAAAACTGATGGAATTATACAAAGAATTGAAATAAAAACTAGTTCCATGTTTGGCGATAATATCAATGAACTCCGCTTTAAGAAATTGGAAGCGGAAAAACTATATGAATGTAAAGATTTTCGCATAGTCCTGGACACAATCCCTGTCATATGATTTTCAGGAATAAAACTTTTGCCTTTTTCTTCGTCTTAAATCATTTCAGGATCTTTCCATTCAGCGTAGAGCCTGTCAAAGGCTTGTCCAGTGTCCGTTCCTGCTTTCTGCCGCTTTTCAGCGACTACCGACTCTCTTCCCCTGTTTAAAAAAAGCAGGAGCGAGCTAGCAGTAGTGCCTCAAAATGGCGGAAGGTTTGAATTG

>Contig346
ATAAATTTTGATATGTTAAAACTTAAAATATGATATGTTTATATTAAAAAGGTGACATTAAAATATGAAAATGATGTGTTTAAATAAATAAAATCATGCATCTAGTAAAAATAAACTGACTAGTATAAACACCAGCAACATGCTCCCTACCTCCAAGAATCGGATGAAGGATGGTATATTGCACACGAGGGAATACAAGCAAGATGGTATAATGCTACTGATTGGAGACAAAGATAGGAGCAAGATTGGCACAAGTAAACCCAAAAGATGAGTATTGAAGAAGAGTGAAATATGGCACATACGGGTTACCGTACCATCTTGCCTATCAAGCAGCATATAGTGTAATATTATCTGCCTCACACACAACGTTGAACCCATGTTACCTCGGATGCTATTAGTTATAAATATACCCAATCACAGTACTTGTAACATAACCGTTTCAGGGTTTAACCTTCACCTTTGGCAATTATTTTTCACAATATGATATCTGGAGTAGAACAGGTTCCATCACAAGAATTACCCTATTCTGAATCACTCATTTATAACAAATCCTTGATATATAAAAATATCAAAATTTATTAAATTAATATTTAAATAGTATCACAGATGGATCAGAAAAGCTTTATAACATATATGTGCTTCTGCTGCAGTTAACTCCCCTATCACCAGTCAAAATTGTGTTATTTTCAAACTTTATAATCTTTGGCGTTAAAACAAAATGCTTATAAATTAATAAAACAAATAAATTAAATAAATATTTCCATATCTACAATAAATAGTTAAATATCCCGTTCCCTAAAAAAAAGCTACTGGCCGAATCATTAAGGCGTGCTACAGCTGAATGCCATATGTTGACTTCTTGTCCAATCAAACAGTGTTATATAATTGAGTATCAAAAATGTGATTCTTGTGATGGCCCACTATTCCAATGCTCAAAAAGAACCAAGCACAAGCCGCCACCATAATGCCAAAAACCGCACCACCACCAATATGCAAAATTATGTTTTTATTGCAATGAATGATTCATTAGCATACAATAGTATATACAATGCAAATAACATTTGCGTAGAGCAATGTACAAAGTAATTACAATCAAGTGAGGTACATCATGTATATTACATACAAAATAAAAACACAATCTTATATAACAATAATTTCAAAGAATTATGGTTAGTCAGAATGAAACCAAAATACCCTTCTAGGGTTGAAAATGTGTTATTCGATAAAAGTTATATTGCACTTTTAACAATAATTTAGTAAATTACAAACACTATCAGTTGAAGACTAACAAAATGATACCTAAAATCGAAATCAACTTTTCATAAAT

>Contig350
GCGATATTTTATGTATAAAAAAATAACAAATTTTTCTACATAAATAAATATATATATATCAGTATAAATCTTTAAACAGGTCACACCGGGTGTAGTAAATTATTTTGATTAACAAAGACATGTATGTACAACCGGATTTCTGATAAACATAGAAAAATAGACTAATTTTTTTAATTATTCTGAAAAATCTTACTTCTGAAGCTTTATACATGTATGTTGTTTCAAGATACAAATTAGTGCATGTTATATTTCTCATTTTCTTTTTCCTTCCACACTTAATTATTTATCACGTACAATTAGAATGAAAACAAAGTAAACTTAATTTTACATTCACTGGTTGAATTCAATTAATGGGTATTGCTTTTGAATATACAACATCAACGTAATAAGACTGGTATATATACCTGACGGGATTTTCAAGTCTATTAAACAATATTAAACTATCTACATTTTCAAGTTTCATATTAATATTAGGTGATCAAATATAGAACATTGTGGATTTTTTTTAAAGTAGGTAAGGGTCTTCTTCTAAAAATGAAGAATTGTGCCCCTACATTTCACAATTCAAATAATCCAATAACAAATTATTTACATTTTCCCCACTCATTTACCACAAGGTAATAACAAAGTCCCATAAACCATCAGCTTGACCACAAGGTAATAACAAAGTCCCATAAACTATCAGCTTGACCACAAGGTAATAACAAAGACCCATAAACCATCAGCTTGACCAAAAGGTAATAACAAAACCCATAAATCATCAGCTTGACCACAAGGTAATAACAAAGTCCCATTAACAATCATCTTTACGAAATACGAAACTTGCAAGCTCCAGTTTATGACCGGGTCAAATTTCCAAAATAGTATATCAACAATCAACAACAACAATAAAAACAACAAGTAAATAACAATGGATATTATAACAAAACAACACAACAGCATTAGCATTCTAAAAACCTACATAAATAAAAATATCATTATATGCAACCGTGAAAGTATTTAAAGCAACCACTATCATATCATAAGCATTCAAATGGTTTTGTAGTAATTAAAATGTAATATTTACAAATGTGACTAAGCTAATCA

>Contig360
AAATCAACATATTTCAACAACAACCACAACTAGAGGCTCTAAAGAGCCTGTGTCGCTCTCCTTGTTCTATGACTATGTGCATATTAATCAAAGGACACATATGGATTCATGACAACTTTATGTTTTGTGATGGTGATGTGTTTGTAGATCTTACTTTACTGAACATACTTGCTGCTTACAATTATCTCTATTTATAATGAATTTGGCCCACCAGTTACACTGAAAGGAAAACATTTTGAAAACATTTGCAAAAATGTAAAAAACAAAAAGAATTGTTAAAAATTGACTATAAAGGGCAATAACTCCTTAAGGGGTCAATTGCGCATTTTGGTCACCTTACTTTGCTGTACATTATTGCTGTTTACAGTTTATCTCTATCTATAATAATATTCAAGATNNNNNNNNNNNNNNTGCTGTACATTATTGCTGTTTACAGTTTATCTCTATCTATAATAATATTCAAGATAATAACCAAAAGCTGCAAAATTTTCTTAAAATTAGCAATTCCGGGGTAGCAACCAAACAAGGGATTGTCAGATTGGTCTCAAAATTTCAGGGCAGATAGATCTCGACCTAATGAACACTTTTATCCCGTCATATTTGCTCTTAAGGTGGCTCGGGACTATTCGACTGCGCATAATTTCACGCATGAATTACTTCGATATAATTTTTTTTAAATATTTTGATTGATTAGAAATGTTAAATCATTGTAGTTATGTGACTAGTAGAATATTTTCGTTATTATCCGTATTTGTTAAAGGGTCAAAATAAAATTTCACCCATTTTCACCATTTTCCCGCCAAAATTTGGTTTTAAGGCAAAATATTTTTTTTTCCTTATCGGTGACCTATGATTTTTATTTGCTCATTCTATGAAGCTATAGTTCAGATTTTTATATTACAGTTTTGGACCAAGTGTCATAGAACGTTTTTTTGATATTCCGATAAAAATATGTCAACACCTCTATTTTCCCTATCATGTCATTGAAAAATGGTCCCTTTTACATACCTGTTTAAAAGTAAAATTTTGATCTTGAATGGTCCGTGACCCCCTATTTTTTTTCGATCGATTTGATACACTTTCTGTATAGAATAAAATAACAAAAAATACGGCACTTCTAATAGAAACTTCGAATAGGCCCGAGCCACCTTAATGCTTTGGTTTCAGGTATATGAGCCATAACTGCATTCTACCCTATGTATTATTTTTAGCCATCATCACGGAACATTAATGCTGTTTACAGTTTATCTCTATCTATAATAATATTCAAGATAATAACAAAAAACGGTAAAATTACCTTAAAATTAACTATTTAGGGTCAGCAACCAAACAACGGGTTGTCCGATTCATTTGAAAATTTCAGGGCAGATAGATCTCGACCTAATAAACAATTTTACCCCCGTGACAGATTTGCTCTAAATGCTTTGGTATCAGAGATATAAGCCAAAATCTACATTTTACCCATTTGTTCTATTTCAAGCCATGGCGACCATCTTGGTTGGTTGGCTGGTCACCGGACACGTTTATTAAACTAGATACCCCAATGGTGATTGTGGTCATGTTTGGTAAAAATTGGCCCAGCAGTTTCAGAGTAGAACATTTTTGTAAAAGTTAACGACGACGGACGACGGACGCCAAGTGATGAGAAAAGCTTACTTGACCCTTTGGGCCAGGTGATCTAAAAATGTGTGACAAGGTTTATACGGTTCATCATTGAGCAAAACAATTTGCTTGGACATCGATTAATATTGTGACGTACAATTTTACCAATTTCAAGATTTTAAAGTACTTAATTTGCATGCAAAATAAATATTGAAATTAGGTAGAACACTACAAACCTATTCATATTCTACCTCTGCTATCTTTTTATCATGTTTATTCTTGAGATACAAGAACAAAAAATCATTTAAGCAGAATAAGGTATATACCATTTCAACGCTAGCTCACTTTTACCGAAAATGTCCACACAATATTCATATAACAATTTAGTTATAATCAGAATAAAATTTGATGAAAAATACTTAATAAAAAAAGTACAAGAGTTACATATGCGTTATAACAGTAATTATAAGCAAAAATATGAATAATACACAAAACTTAAGGATAACAGATTTTACAAAAAATATTAGACAGTCCAACAAACCACACCAACTAACAACAAATACATAGTCCAAATCAGGGGAGGATCAAGTCATTAATAAAAAAGGGGGTCCCAACCCAGGATAAAAAGGGGGTTCAACTATATTTCCGCATCCAAATGCATTGATCATCAAAATAATGGGTTCCAATTCGCGACCCCCCTTTTTGATTCACCACTGACAAATAGTTTGACTTTGAAAGGTCTTAACATGTGGCGAAGTTAAAATTAGTTAACGTTCTGAGTTACCTCTCCAACAGTGTATCTAGACCAAATGTCGTAAAAGGAAAGCATTTACGTGAGTAGTTCTTTTATATACATTTGTTTAAAATCAGATTCTAAAGGACTGATTATTGATCGTAATTTCAAAATCTACAAAGTAAGAAAGGTTGTTTTTTACCGAAGTCTACAAAGCAATCAGATTTACAATATAGTGAATATTCTTACAAATGATTACCTCCGTCGAAAATGCTCCAATATTAAACTGGCTTTACCTGTCAAATCTGCAAATTGTACAGGTTCACAACTGTAAGGCATTTAGTAACAATTTAACAAGACACATGAGTGGAACATTCAAATGACTACAGGCTAATTTTTATCTTCATGCAACGCGGTCGAAAAAAGTATTAAAATTAGGCTAAATTCTGAGACACTTAAACGTGTAAGATGAATATACGTGCACACTAAAATCGACATTGCGTTTTAGAGGTGTATTTCTGATTGATATATAGTACAAGGAACTCAGCACATAATCTAAAAAAGAACTGGA

>Contig363
AGAAAATTTTGCAATTCGTTAAACATTTGAATTCGAGGTTTACCTGTACACACGAAACCCACGAAATTTGGTGTCTAAGGAATAATAATAAGTCCACAGTATATGATTTTTAGGAACTACATGTATATGCAAAGAATGTATTTGATTTACGCGGTTTTGATTTAGAAAATACAAAAAATAAAACCAAAACAAAACTGAAAAACCTAAGCCCTATTTTATATGATATTTTTGGAAACCAGGTTCAATCCACATGTTTTAATCGAATTGTTCTGTACCGAACCGGGAATATGGCAAGTGATTTCAAATAGTCCATTTTATGTATGTGTTTCCGTTTTCCGGTGATTTCCTCTTATTGTTAATAATTTTCCTGTGTTTTGGTTTGTGACCTGGATTTATTTCAGTTCAATAGATATATGACTATGTGACACCGGTATACTTCTGACTTGGAACAACATTATACGTAGCTAAGATGCACTGAATCAGATGTGACTCACGATTTTGTTATCCCTATAATAACATCTAAGCTACTAAGCTATAAAAACAGACGTCTTATTTGACTTTGAAAACAGAAAGATAACGAGGACAAATGAACAGTTAGAAAGGGGGGAAGATAACGAGGACAAATGAACAGTTAGAAAGGGGGAAGGAGGATTTGTAAATAAATTACTCAGCCTTGATAATCATGAAAATTTGGAAATAAATAACCTGACTTACCATTGAAAATAAATAATTTGGCAGGTCTTTTAAGTCAGTTTATCAATGCTATCAGAAAATATGGGATGGCACCAGATTCTTCATAATAAAATCAAAAAATATTTTGGGAACCACTTCCCACTTTTTTAATGATGAAAGTATACATGTTATTTAACATGTTTAAATATACTTGAATTTTCTGAAAATGGGTTTCATTAATTTACTTGAGGTATATAATCGCAGGAACACTTACCTCGCTTATTTTATTATATATATTGCTAATGTAGTAAATTTCAAGACCCAAAGCTTGTCTTCATGTTAAATTGTTTTCATGATAAGTGTCTTGTAATAAGCAAGTTTTGTTCTCCCTCAGACTTAGCCATTGTTTTTTCGGGATCCATGTTTCTTATTAATTTGTAGTTTTCAGTGTTATAAGTCTATTGTTTGTCATTTTGTCTGTTCCCAGGTGTGTCTTTTGTTCATTGAATGCCCTTTTGTATTCTCTTAGGGTTACATTTCTTTGGTAATTTTATGATTTTGTTTTAAACTTTATCACACGTTTTATTTCATTTATTGTAATAATGACTTTTTAGCTAGTTTTATAACTTAGCTACTTTTAATTGTATCTAAATTAGGAGCTATTGTAATTTAAGCTTATTTGGCATAGTTATATCACTGATAATCAACCCTCTCTTAACTTTATTTAAAAAAAATCCCGCATACAGGTATAAAAGATCTATACATTTCGCTTTGAGACCGAAATATAGCCAAAACATTATTAAATCAAAACTTGCATCTCAAAGGGTAAAGAAAAGGACCAGAATGCATGATTTTGCATCAGTTGTTCTATATCTTCTTGGGGCTTTCATCAGCTCCCAAACCCTCCTTTGGTAATACTTATATAAGAGGTTAGATAAGCCCACCTTTAATACCGTGTATGAATGCAATACATGTATATGCAGTTTGGAATTCAGATGATTCATTTCAGCAGAGGCGGAGGCTTTTTTTCTGATTAAATGGTACATAATGACTTGATCATACATATTATTTATATGTACTCAGACCAGATTTATTCAGAAGGGATGCATGTACGATACTGTTGTCAAGTCATTAAAGATGTTTGTTTTTATGATTAATATAGATTCACTCTTCGGGTCTTTGCATTGGCAATAAACACATGGTTCTAAGACCAGGATGTAGGCACGACACGAGCTATGTATGTTCTTCTCCTATACTTTATGATAAGATTATAGAATACCTCACCCCTAACGGGAGTAATTGTGGTTAATTTTCATATGACGAAGAGATAATATTTCAATCACTTTGATAAGGGTTTGGATCTGGCATGACAGTAACTAAAAATCTTTAAATCTTATAGAATACACCCTCTGTCTTTTTAAATATCCTATCATCAAAAGTTGTATTTGTGTATAAGATAAGCGATAAGATACTACTTTTTTCATCTTTAGAACAAAGTCAGTAAAACACATATTTCCGATCTATAAAGAAAAAAAAAACCAAAACGATAGTGATTTCATTAGTATATTTAAAAGGCTCGAGCGTCATATCTCGTTATCAGAGAAATAATCTTTACAGTTCAAGTTATTCATCAAATGAACACGCATCTTAAAAAAATGTCACGATTAAATTTCTGATTACCATCTTTATAGCTTTCAACCCTACAATTTGTGTTCGTTTCATGGTTACTTAAAGTATTCTCGTCCTAACTGAGCCAATTAGTATAACTAAATAAAATATAATGTCTAAAAATAGCAACATCCAATCTATTTAGGCGTGGGTCAGTTTGTGAAAATAGACTGATACAGTTACTGAATTAAAATTAAATAAATATCTAGGATATAACTCAAACACGCTTATAAACATATTAACAAGTTCTATTAGATTTTAAATAGAAATACGCAATACTTCGCTAAAGTAATAAGCTTCATCAGGCGTGTGCATCTATCAAGACGAAATCGGCTGCATGACCAAAACAAAATGTGTAGCTTAAACTACCAAGATAAAGTTACTGAATTAAAATTATATAAATGTCTAAGAATATAACTTGTACACGCTTATAAATATATTAACAAGTTCTATTAGATTTTAAATATAAAAATGCAATACTTCGCTAAAGAAATTAGCTTCATCAGGCGTGTATATCTATCAAGACGAAATGGGCTGCATGACAAAAAAATGTGTAGCTTAAACTACACATACAATGTAGTTGGAGTAAAAGTCTAACACATTTGTTGATGTTTTACATAAGTTTTAAGAAGAAAATTATATATGTTTTTTAAACAAAATAAAATACATGTAGAATAAACAAATATATATATGCGGAATGTTATTTACTGCTACAATATGTTTCTGAAAGTATCGAATAGGTAGATACTGTCAAGAGAGTTATGGTTTCTTTTTGCGCAATACAATGGTCAATACAGTAGTTGGGTTGCCACCTTCCTCGCCGTATTTGATCGTCAATGGCGTTTCTGCAAATTCATAATCCTTTTGTTTGAAAGATTTCTCTTTATATATATATTCATAACCATTTGACTTCACGTGAAGATCATTTTCATCCATATATGCGTCAATTTTCAGGTTTTCAAACTGTGTCCCTGCAGTCAAAATCAATGTTACGACTTCTCCTTTCTCTTCGGGCTTTCCAACTCGAAAATATCTTGGCGCCATAGCAAGAACTAGTTTGACGCGTTACGGTGAAAATTATGTAATG

>Contig384
TTTAAAGGTTTAAATGTTTCAGCTGCCATCGGTTCACTTCTGTTTTTAAGTTTGTGTCCAAAACGGACGTTGATTAGATAGACATAAAATTGGCCGTCGATTTGGAATGTTATTTCATTGTGACGTCAGATTTGGACGTCGATTTGAGGAACGGCCGTCGATTAGAGACTGGACGTCGATCTGAGTCTTACATAGCAGTCTATATATAAACTCAGTAGAATATTGAACCTAAGCATTAAATAAAACATCATTCCATTCTCAATTTTATCATAATAATAAATCTTCATTAATAGACAGATTATGATAGTCAATTGTCATACATATATTCAAATTCATATATTCAAATTAGAAAAACAAAGTCTTAGTAGGCTACATAGAGAACATTATGATGAATATTATACTTGTAAAAATCAAAACAAAAAAACTTTGAAAATATGAAAGTAATACAAAACGAAAACTGTACAAAACATCGCAGCAATTGTTTACTTTTAAAGAATTTGAGTTTACAATATAGCTGTACAAAGTTTTGAAAAATTTATTGACATTCCAGATTAGAATTAACTTATCAGTCCGGATATCCTGATTACCCATGCCTCTTTATTAGGTAACATATTTATAGGTATTGCTGGTATAGTAACATTAATGCCTCCATATTCGTTTGGTTTCCATGAGAAATTGCCATCATAACCTAACATGTTGATAACAGTTGTAGTTGATGTCTTAATTGAGGACCCAAGGACTAACGTGTTGTTGTATTTTGGCCAGGATACCATAATTGCATACACGTAGACATCTGATCCAATCTCTTTGGACGTGTACCAAACGTCGCCATTCACAGTGTCGTTTTGGTACAACCATGGTCTAGAACCATAAATAGCTTCTCCATTGACCTCAAGCCATGCACCAAGTTTTAACAAATAGTCCTGATATAGTGGACTGATTGTCCCTTCTTTGGTTATTCCGACATTAATCAGTATATTTCCATTACAACTGACAGTTTGAGCGACCTGTGTCAAAAGCTCATTCATAGTAAAATAGTCCGAAAGTTTAGAGTTCCTCCTGTATCCAGCAGAATGTTTATCTATTGTCATCACGTTCTCCCATTTTCTCTTATGTAGTACCTTTGGATTAAATTTGTCTCCGCAATTAACAAATCCGCCATGTTTGCATTTGTCATTGAAACCCCATCTATCATTGGTCACAACATAGTCTTTAACTGGACTGTCATTATAGAGCCAAGCAAGAAAGTTTGTGGAGTTCCAGTAAGTGTCATTAGCAACCCAATCACCATCTGACCATATGATTTCCGGTTTGTACTTATTGACAATCTCATACAGTTCTGGCATTGTTTTAGCAGCAACAAACTTTTGGGTTTTGAAATCATTTGCCTTATCTTCCAAATAAAGTCGATTAAACCACTCAAACAAGGAATGGTAGAGTCCAAAATGGAGGTCTGTATTCTCCCTAATAGCGTCTGCAAGCTCACCAACAATATCTCTTTTTGGGCCGACATCCATACTGTTCCAATTCCAGGAAAAGTTGGAAGGCCACATGGTAAAACCTTCATGATGCTTGGCCGTTAATACTACATACTTAGCTCCAGATAGTTTCAACAAGTTCGCCCATTCTTTTGCATCGAAAAACTCTGCTGTTAATTGTGGTGCAAAGT

>Contig387
CAACAGTTTAGAAAAAAGTCTGTATGTTTTTGCTAAAAATATTCAGATTTTAACAATAATAATCAACTTCCATACATTATATGCATCTTTGGTACCTAATTATATTGCTTCATCTACCAAAAGTGTCCACCAAAATTTATCCTAGCAATATTCACTTTAACACTTTTATTCTTAATTCCTTTATCATAATTTAAAAAATATGTACATAAAAAAGACTGCTGTTTGCATTTATCAAGAAAAACCTTCCACATAAATTGCTGCTGCAAAATAAATGCCATCATCTTATGTATACAACGTAAATACCTTCAAAAGAATTTTACAGTTTTCTGGTTCAAAAACACTTAGTGACTACAAACATCAGATTTCATTTATATATATGATAAAGTAAAAAAAGAGCAATATCTCTGGAAAATAAGTTAAACAAAAGGATTTCATTATATGTAAAACATCTTGTTACTTGCATAGAAGTAATCACCTTGGGGTCTTACAGACGTTCAAGGGTAACACTGAACATAATTATATTAAAAATACTGTAACGAAGGCATGTTTAAAATCAATCAACACTTTCTATATACCCCTTCATGAATATGCATGCGTATTCCATTAACAGAGGGAAATTAAAGGGATATTTTCTAAAAAATAATATAAAATATATTTGCATTAATATAAACAGTACATGAAAAAAGTAAATAACATATAAAACCCATAAATATATAAAACATTGGTGACCAGCACCTTTGCCATATACAGCCCTAGTTCTTCCTTGCTGAAAATAGTACATAGGTTATCTTTTACCTTAAACTGAAACCAGTCCAGCCTTTCATATAAGGTCATACAATTTAAAACAAGAAGTAATTTGTAAAATTTGTCAAATTTTGCTACAGGATGTATTTCCAAAGTTGTCTATTTTAAGAAAAACATTTGAAAAACATATTAAATATTATCAAAAATACAGCAAATTCTTAAAATGTAGCGAAAAAATGAATCACAAAAACGTGTGTTTATCAGTCAAATTAAAAACTAATACATTCTTGTAAAGTACTTGATTCTACAAAATGTAATAATTTACTCTTTTACTCCCATGCATCTGACCAGTCGGATATCTCTTAAAGAAATAACATCATATATCAAAGATCTTTTCAGCTTAACATTCTTACACTGTATAAAATCATATGGTGATAACTGCTACTACTGGAAATCACCCTGATTGGATATAAAGCCCTTACATGGTTGGCTTCATGCCCTAAGGGTGTTTGATGAGCATAGATGATAAATGGAATGGAGTCTATTGTATATAATATCATTCAGAAATTAAGACCTTAAAAGTGTACAATGTATTGGTTCTATGATCGGGTTGTCGTCTCTTTGACACATTCCCCATTTCCATTCTCAATTCTTATCTATTTGAAATGTCAACTATTGAATAATCAAATCATAAGTTTTGTACAAGATGAATCATATTATATATTTTGGATGATTTAACTCTAAAAAATGTTTTTTCTTAAACTTAAGTTTTACATTTTCAAAATGAAATAAAGTTTGACAAAAAATTATTCAGTTTATCAAAGGAACTAATCCAAGTAAATCTGAAATTCATTGATTTATACCAGTTCAAAATAATGTCAGAACACACACTCTTTACAATGGGGTAAAAA

>Contig391
CCACAACTTTATTCATGATATTATCAGAAATATGCTTTCATCCTTAATATATCATTTCAAATATTATTTTATAGATATGACAATTTGAATATAATAATCCTTTATAGCGGTTATGTATGTGTTGCCTTATACAATTTAGTTGACTTTGGTTATAAATTACCTTTTTTACAAGCTAATAAATAAATAAATCAGCAGAACTAATCACATTATCTAAGTCTTAATACTTCATATGATCATCTTGTTGATAATCGATATCAATATAACAAGATCTGTTTGTAAAATGAAATATTTTGCTTGTACATGCTTAAAAATCAGTAAGAAGCTCTCGTTGTAGTTATTCCCAAATTAATCAAATCAATCTATAAGTAATCAAATTAACTTAATCAATTTTGACTTCTTGAATAAACCTTAATCAGGAGAGTGTTGTCAAACCGATCGTTAGACTAAATCTGGCAAATTGCACGAACTAAAATTTGGACTGCGATATGCCAAAAAAAAAAACAATAACATAATTAAGCCCAGTTAGTTGCAAGTTCATAATGTGGAAATTACAATTCGAAATATATAAACACTATCTATGTGCATGAGTATACAAAATTAAAGTAAATCATGTCATCGAGTATAGCTGATAAGATAAAACATAGATAATATGCAATTGATATAGATAAATAGTGTAAGTGTAAGTTTGTAGTGCTCTCCTCCATTGATTTACACTCCATGTAGATCTTTCATCTTTATCTGTTCGCCTTTGTGGGACTCTAGTTTTGGAATTAAATTAAAATCCTCAAGCTCAGGACCTTCGTGTAAAATGCGTGATAGATACGACTCATCCATAATGACCTTTGTGTGGAAAATTCTTATCGGTACTGATCCTATAAAATCTAATGTGTTTCCCTTTTCAATGAAGACCTTGAAAAAAGACCCACCATGCCCAGCTTTGTCTCTAGACAGCCAAAACTTAGAGCTACCTACTCTCTTGAATTGCCTTCCATCATCATGCTTTTTGGTAATTTTTGATGTTTTTCTAAATTTTTTCCACACGTACTCGTCGTCATCGCCTCCTCCATTGCCTCCTCCATTTCCTCCTCCGCCGCCTCGATTTCCACCACCATTATTACCCCCTCCACCTTGTCTACCACTGACACCCCTGTTAGAAATAGTGACCTTGGAAAACTGAGATTCTACGGCCAAAGTCTCTTCACCATGATAACGTTTACCAACAGATGTATCAGATTTGTAAAAATTAGATACAACATCTTGTTTAAATTCTGCAAAGTTTCCCCATTGAACAAGTATTGGGTTTAATTCTTTTGCTCTCTCAAAGCGCGCAGTGGCCTCGGGTATATTCTTGTTGATGATATTGCATCTGCTTAATCCGAGGTGAGCAATGGTAAATGTGTTGCATGAAGTAACAGCCGTAGTG

>Contig392
AATAAATGTTTTGTTCTATCAATCAATTAATATTTTTTTATTTATAAAATCTTGAATGAGTTATTTCATACCGTTAAAATCGTTAAATAAGCTAAAAACAAAAGTTGAATCAATTATTTTTAACTTTACTAAACTGACTAGGACTGTTTAAAAATCAGACTATATACAGCCGTTATTTTTCTATCTCTAGCTTTTGCCTTGTAGATTCTTGATGCAAAATGATTATTCTAAAAACCTCATTGTTGTTTTTTTTTAGTAATAAATGTTTTTAGCTTAATGTGTAATCTGGGATTAATATTGAAATATACCTCTTCTTGTGGCTTTTACCATGTTAGTAAAATTTAACTATGCTATTGCTTGATATTAGTTTATCCGTTTTATTTGCTTATAATTAATGTATATTGTAATTTGTTAGTTCATGATAGGCTTAATTTACATTCCTTCATTTAAATAAAAATCAAGGGGAGATAACTCAATTTTAATTAATACTGATAAGAGTTATCTCCAATCCATGGAAGGTTCTAAATTTTCCACATTATGAATGTTTCCCAGTTGCATTTCTCTTTCATTGCTGAAATGAAACTTTCATATAAATATTATCAAAATCAGGCAAGAATTGTATATGTGAGAGCACTTACAAGACTGGATGAGCACCCATTATTTCTATATCCCCAACAACACAGGGGGGTTAAAAACCAGTATTGTAACTGTCAATATTACAAAATGATTGTACTACAAATTTGGTCATGAGTTACAGTTATAGACGGAAATAAACACATTGTTGTCAAGTTAGAGTTTTGTTCTAGCATTTGTCTTATCAATTTCTGCCAGACCCTATCTATGTTCATTCAGTATTATACTTCAATGATTATCGAGAATCTCTGCGTGCCAAAACATTCTTCTTGCCAACAATTTTCATCAGCTGACTACTCATGTGATATAAATATTATAAAAATCAGGCAAGAATTGTATATGTGAGAGCACTTACAAGACTGGATGAGCACCCGTTATTTCTATATCCCCAACAACACATTGTATGGGGGGTTAAAAACCAGTATTGTAACTGTCAATATTACAAAATGTTTGTACTACAAATTTGATCATTAGTTACAGTTATAGACGGGAATAAACACATTGTTGTCAAGTTAGAGTTTTGTTCTAGCCTTTGTCTTATCAATTTCTGCAACAACATATCAATGTTCATTCAGTATTATACTTCAATGATTATCTAGAATCTCTGCGTGCCAAAACATTCTTCTTGCCAACAATTTTCATCAGCTGACTACTCATGTAATATGGTTTGTCTGCACTGCCATCATTCCTTTCTAAATCCTCCAAGAAGCATAAGAATAATGTATCAACTGCCATACCATACACACTGAAAAAGGCACTTGCTATGATGTAAGCTCCAATGATAACCAACACGATAGGGACAACATAAAAGTTGAGTGTTGGTGTGTAGGAACTCAGGAAGGTTATTCTGCCATCAAAGAAAAGGAATGCAAAAGCACCTGAAGCTGCTACAACTACAAGTATTCCAATAAACAACAGGAAATCTGTAACTTTGTCTATCACTACAACCCTGACAATGTTCCTCAGTATAAGCATGAAAACATTTTTTGCAGAAGTGCAAAAGTTTTTACCATGTGCTGCTATCATTATATAAGCATTTTTGTTTAGAAACTTCATAACCTTTTCTAAACACCAAAAACAACATTTAAGACATTTCAAAAGGACTTTAGCCAGAGGATT

>Contig400
TGGTTATATAGCAGTTTGACAAACACTCATTTTGATCATTGAGAAGCTTAATATTCCCTTAAGAAACACTCGTCATTAAAACGTTCTGCTGATTTTACAGAGTTATCTCCCTGTAGTGTTAGGTACCACCTTAGATTTTACAGAGTTATCTCCCTGTAGTGTTAGGTACCACCTTAACTTTGAAATCTTGATGGTAGTTTTCTTTATAGAAATATATATTTGAGTCCTAGACTATCACGGGAAAAAAATCTGACAACTTTTGTTTTTTAAAGTTGACTAAAGAAAATAAAATCCTCTTATTTTTAATTTTCTGATAACTTTTCCTATTTTTGCGAAACTCTCCTTTCCTAAAACCCCATTCATGTTTTAAAGAAATCACATGAATATTTTAAAATACATGTACATGTTTAAATTCTTATTTTTTTGTAATTATTCTTAAAATTAAATCAAGCAAAACATGTATTTAACATTCCTTATCAAACGTTAAACGCATGATTTACTCTAGCGCCGGCACGCCGACCAAATGTTCTTTGGTAAAGATTAGCTCTGTTTATAATTGTGTTATGTGTTTGTACAGTTCTGGTACTGAATCTTCTAGACGGACCTAAATGTTTTCTTATTGTCTCAAATCTTCGACGAAAGTTTCTTTCATATTCGTTACTTGTCTGCTCGTCATAACTTGGATAATCCTGATCCGGTTCCTCATCACTTGAATAATCAGGCAAATCCTCTTCCGGTACTCTTTGTCGCTCGTGGCCATTTACCCTTGAATCGTATGATATAGTCGATAGACTAATGGTTTCCTGGTAGTCAACTTCTTGATCAGCAGACTGCAATTATTCTGTTTCTTTAAGGGCTTGTTTAGCCCACCCTTCTTCTGTTTCTTTTGAAAAAGTCCAAAGTTTTACACTTGATATTAGATGCAAAAATGTGCCCCACCTGTGGATAAGCATTCCAATAAACTGCAACAATATAACTAATGCAAACACTACCAAGAAGGTGACCGACAAAGGTTCGTACTCGTTTAATATGTAAAAGCTCTTCAACTGATCCTCGTTGTTCTGAAGTTGGAATACTGCAGTTGCAAACAGAAAATTCATCAATAAGAATCCAAAAGCGACATTGTTTCTGAGAGTTTTAAGTTCTTTTTGAATTTCCTCTTTTTTCTGTTTGTTTTCTACAATTGGTTTAAGATACTTGTCAAGAATATCACGCCAAAATTCAGTTTCATTGTTCTCAATATTAACTTTTTCTTTTAGTCCCAAGTATTCCATCGACTGCCAAGCATCCGGCTCTTGTCTTACCTTTGGACGTCTTATTGTAGCACGGTGTACAGGTATTACTCCAACAGGTGGTGGCGTACCTGATTCTATTTCATTACCATCGGTTTCCTGCTCAACTTTTGCTCCCACTAATTGCTTAATAAGCCTTGTTGATTCTTTCACTAAAGCATGAACGCCTAGTTTCTGCAAACATCTTATTAGTATGGGAGATTTCGCTGACTTAGTAGCATTTTCAGATTCCGTTGTCTCTATAATGTCTTCTTCCGTTTTCTTTTCACGTGTACCCCACGTGACAACATGAATATTGCACATATAATACACAGTTAGGAAGATAAAAGTGGATGGAACCATAAGATAATACAGCAAACCATGAACAAGACACATTAACTCTTTTGGATGTG

>Contig408
TGAACTGCACATGCATATTAATTGTCGTATATCCTGGAAAAAACAGCTTCCCATTTTAGTAGATAATACATGAATGTTCATACTTGGACAGTTAACTGTTATGATTAAGGTGATATTTGTCAACACCTAGTTTGTTATTACAAGATTCCGTTAAAAATGCAATGTTTACGAGAGCAAGATACACCTCAATGACATGATTAAATAAAACTCTCTTCGATATTTTCGAAGGATTCTGCTGATGGTAGTATGTATGTAGTTTTCTCGTTATCGATATATATATAACCGTCCGAACGGACCTGAATATTCATCTCATCTATTCCTTGATTTCCTTTTTTTGTTGATATGGAATTATTTTTGTCACTTTTCAAGTTGTTTTTGTTTTTATTTCTTGTTTGACTGTCACTATCATAATTAATTTCGAAATCATTATCGATATTATTAAGAGGAACACGTTGTTTATTACTACCCACGTGAGTTTCTGTGATAGCGTCATCTAATGACGTCATAGAATGTTCATCACTGTCCCCTTTGTTATTTGTAAATTTGTGTGCTTTGTTGACACATTGTTCATCACTTCCAATTGGATATGCTTTTTCCCTGTTCACGTAGTTCAAAGAAACATCTTGTTCATCACTCCTAATTGGATATGCATTTTCCTTGTTCACGTGATTAATTGAAACATCTTGTTCATCACTTCCAATTGGATATGCATTTTCCCTGATCACGTGATTAATTGAAACACATTGGTCATCACTCCTAATTGGACATGCACTATCCCTGATCACGTGATTTAACATAACACTTTGTTC

>Contig415
CACAGTTTTAAAAATCCTAGGAATTTTTCAGTTTTATTTTGAAAACATGTGCAGGGAGACAATACAAATGAAACTTTACAAGTAAACTTGGAACCTATGATGTCATCTGTACATACAATCACAAAGCAGCTATACTGCTGCCATATGTTCATTATTTTATCTAGAGCAATAAGCTAGTAACATCACTTAACTAGTTCTCAAAGGTAAATGCATTAAAATCAATAAATGCTACTTGACACTGGCCAAATATTTAATTTTAAATTGGTAATTATTTTAAATCTACATTTTTAAACAAGTGTTAACTGTAAAATTTTAAAAAGAGCTGTGTTGTTAAGTATATTAACATGGGTTTTGATATTTAAGCCAGTTTATAACATGAACTACTGATCTTTAAAATACATGCACATGGCTAAATTTATAAATTTTCACAGAAAAACAATATTAAATCCAAATTTGAATGCAAGATGTTAAAAATGTACTTGCTCTAGATAATTACTATATATATTCATTAAATAATGAGATTTTCAACATGAAAGACTAATGGCATCTGTTTGTTAAACGTAAAAAATATTGTTCCATTTATTGTTTGAAGAAGTCTTTGGCAAACACTGGTATCAGAAAAAAAAACAGCTTATTTGCAGGTAGCACTATGTTACTATCNNNNNNNNNNNNNNNNNNNNNNNNNNNNNNNNNNNNNNNNNNNNNNNNNNNNNNNNNNNNNNNNNNNNNNNNNNNNNNNTAGATGTACAAAACATAAAAAATAGTTATAGGATTCCTGATAAGTATCCCAGTATGTAAAGTAGAACAGAACAAACAAAAACTATTGAGCCAGATTAAGCAATAAACCCGGTACACCCCAAACCCTGCACGTGTTGGGACTAGACAACCAGGAATGTAGCCATTTATACAATAATAAATTACAATAGGTATTAAAATACTGTGAACAGTTAATGATTATTTACATGTGATGTTAAATGGAGGTCAATGACTACTGTTTTATCCAAAGTACCAAATATATGTCTTCTTGCTAGTACAGGCCAAACACACAAAGTATGCAAGTTTCCATCAGGCCTGAAAGAATTCTATAAAAGACCAATAGAATCTGTACATTTTTGAATGAATGTTAGTCCTGTGGCTGCAGGTGCTTATCAAGACATCTGTTTAATATGTGAAAAATACAGTCATATGTTTAAACCATAAAAATATACATATTAGTATGACTATCTGGTTTAATGTGATATGGAATACGATTTGTTATCGGAACCTGATTAATATAAAAAGATGAAAACTGTCAACCACAAACATTTTATTCATAAAATAAATCAGAATAACGTGAATATGGAAGTGTTTTAACCTTTTACATTATATGTTCTGATATCACACTATTCCATTATCTCAATACACATAAAACTGTACTATTCACATAAAATTTAAAGAGTATTTTACAGTATCTGCTAAAACCAAGATCTATATAACAATTCTATAACTAAAAACATAAATTATTGCTGCTACAATCATAAGACCTACTCTCCTGATGTTAAACCGTCATCAGCTGTTCACAGAATTTTTCACCCAATTTCTAGTCCTTTTTCTGTTGTAAACAAGTTATGAACAACCCATGATTCACTGAATATAAAATTTTGCATAGTTCTTGCTCTGCTATTGAAAAAACTAAACAAAATTGCAACTGAAATTTCTTCATATAAAATGAACAAATAAATAAAAAAAAATAGAACAACAGAGAAAAGGATTTACGACAATCTTGATTTACACTTCAATGTCTGCATTGAATGCACTTTCAGCAAGTCATACTCTTAGAACACTTAGAAAATATGCAATTCTGTAAATACAAAATGAATGATGGCATTACCAATGTTTTTCACCAACTGAGACCCGTTCTGTGCTCACGTATGTACAATAAGTCAATAAATTGGATATAACATTGATGAGACCATTTACAGGAATGATATAAATATATAAAGTCAAGGTCATGGGAACCCCAGCCCAACATTATCATTACAATAATGCATCTTCACGATTCTATAAATAAACACAACCAGTCACAAATATTATGACTAATCACACAATTAAGTGTAATTTTACTATGTTTTTGTGTGTTGTCAGAATTGCATACCTTCTGTAAGCACCAATGGACTAATTACAAAAGTTCATCGCCTAGGGCCTGACATACCCCCTCTACCCCCCATGCTGCCTCTGTCTGACCTAGGACCAGGCCCACCTCCACTGCCTCGAATACCACCACGTCCACCACTACCAAAGCTTGTTCCTCCTCTTCCTCCACCCATTCCTCCCCTTGGTGGGCCTCCTCTTCCACCACCTGGAGCTCCCCCTCTTGGCTTCTTTTCTTCTACATTAAGTCTGTGTTCACCATTATATTTGATTGGCTTTTGACTAAGAATACTTTGAACTGGCTCTGGACTATCAAATATCACAAATCCAAAATTAGGAAGTTTTCCACCACTACTTTTGGTATTAAAACGTAATTCAACAACATGACCAAATTTTGTGAAAAAATCCTCTAATTCTTTTTCAGTTATATTATGCGGTAAGTTTCCAACGAACAATTGATGACTGTCTGGAAAACGAGATCTTGGACGCCCACTTTGACTATCACTATCACCATCATCACGTGACATGCTGACTCTTTCTCTTTCTCTAGGTCGATTATCTCTAGGTGGCCTTGTTTG

>Contig427
GTTAACATTGAAAATATTTATCCTCAATTAAAATTCTTTGTATAAATATATGAAATAAAAAATACATAAACAATCCACTCATTTAAAAAATTAAGTGAACTAGAAAGGACGGGAAAGGAATGTCAACTATAAACAAGGGACATAACTGGGGATGGAAAATATTCATAAATATCACAGAATGCTTTTTGGACAAGTTTTTCGTTTTAACAAAATTCTCCTCATTTCTTGGAAAGCTGCATAAAGTTTATGAATATAACATTCAACATATCAAAATAATTTTTAAATCCATAATTAACACTCAAAAATTATTATTAAGTACAAATGTATTACAATTATGATGGAAAGCTCTTGCATTTTGAATCATTAAGTTTCTCTCCAAATATTCAAAGTTTCTCAACAAGTAATCTGAGTTTTCAAAGTTTGTGTAAAAGTCAAAATTGAAAAACTGAAATTAACGCTTTTTTGATTTGAGTTCTTTCTCCTTCTTTGTGATATCTGCTTCAGTATAAGCGATTCTCTTCATCAGGTCTTCTTTTTTGCCGAGGAGTGAGACAAGTTTTTCTTGTTCCGTGGGAAGACGACTATCGTGAGAGTCTGTCATGCTTTTGATACCTTCTCGGAGCTCTGCTTCATTCTTCATTGTCTGTGCTAATTCTTCATTTAGACTGTCATTTTTGGTTTCAAGGTCCATCAACTTTGAGTCCAGTAGATCTCGTGTAGACCCAACAGGTGGTGGAGCTATCTGCTTCTTTGGACTGGATTTTGGTGAAGTTAGTGGACTTTTGAGTCCTCTAAGTTCTGCCATTCTGACACTGACAAAGTCACTGGTTGTCATGATTCCTCCCTTAGCCATTAAGTACTGTCGTAATCTGGCATTACTGGCAAGACTCTCTGCACCATACAAACTCTGTACAGAGAAATCAAGTTGTGTTGGTCCTTCAACTTTCATATCTACAAGATCTCCTATCACATTCACGTGTAGACCCAACAGGTGGTGGAGCTATCTGCTTCTTTGGACTGGATTTTGGTGAACTCAGTGGACTTTTGAGTCCTCTAAGTTCTGCCATTCTGACACTGACAAAATCACTAGTGGTCATGATTCCTCCCTTAGCCATTAAGTACTGTCGTAATCTGGCATTACTGGCAAGACTTTCTGCACCATACAGTCTCTGTGACATCCTCTGTTCAGAGAAATCAAGTTGTGTTGGTCCTTCAACTTTCATATCTACAAGATCTCCTATCACATTAATCTTCTCATCAGCACTCCTGGTCTGACCCAGGGCTGATTCCAGTGCAGTACGGGAACCAACAGAGGGTGCTCCCATCATGGATGATGCTGCAGATGAGCTATTAGTTCTTGAGAAGAACATATCTTGGCAGACTACTCGTAATGCCTTGTAGAATTCTCTCAAAAACAATGTGTTCGAATCATCTGTCATATCTCCCACTTTGATATGAGCAAGTGTGTGTAAAATCACTACAACAAATTCACCAATGGAATCCATCCTCTCACGACGAACAAATATAATCCTACGACCATTTTCATAAAAGACAGAGTTCCTGAATGCATTCTTTCCGTAGTTGTTTGGTGGAAGATTTGATGCCAGAAGGAGGCTGACATCAGGTGTGCCGATACTTTGATGGAGTAAGCGGATGACGAACACACCGTAACGATAGATGACGAACTGACTTGGTGTGATGTTGTTGATGTCGACTGGGACAAGGTCACCTTTACATTGCCATTGTGCGTCCTTGACATCCATGTAAGCCTGGCTGTAATCACCTCCCATTATTTTATCACTGGTGGCTCCACCTTCTGGTGTTTTATCTAACATCTCTGCAAGGTCATTAATCTGTTTAAATAGAGGAGACATCATTAACATATTGACCCAGTCTTGTTCCTGGTTTCCTGTTGACACAAAGGAGCCAGGGGCACCAGCACCACCAGGTCCACCTGGAGTGGAGTCAGAGCTGCCACCTACTGGAGGCAATCTACTTGTGAGGTCATCTTCTGCTTGTAATCTGGCTAAATCTTCACGATGTTCAGCATCCATGTCTAACAATGATTCTTTCTCTAACTTAGCCTTATTGGAGTCAATACGATTTTTCTTCCTTGCATCCAATCTAGCTTGGAGGTTAGCTTTGCTGCGAGCCTGTTCTTCCTCCATGTTTGATTTCATTTTGTTGATATGTTCTTGATGTTCCCTTAGCAACCGTTCCTTCTCATCTCCATTGACATTCATTTTTTTGATCTCATCTTGTTGACGTCTATCTCGTTCCTCAATTTGTTGTTTACGTAATCTTTCTTCTTAGCAACCGTTCCTTCTCATCT

>Contig439
AACAGGAAGTTTTAGACTTATTGTCAAACATTTCTTTACATAGAAGCTGAAAAATTGTAACTATTAATATTAACGGACAAACATACTTATATATACATACTGACCAGGTCATTCCAGTATACAACCAACTTTGCAAGTAGGGATATAACAACATGCTTTTATAAGTCACATACCCCACTTTTTGAATAAACAATCTTTATTACCATTTCTTTTCATTGTGTTTCTTTATGTACGTAACATGGTAAATGGTGCCATTTTTGAACTGTGTTGACAGACAGGCATTCCATCAAATGATCACAGGAGATAAGCTTTCATCTGTTTGAGGTAGAACAATAATTACATTGTGGGGGTTGTGCTGGTATAAACTTATTTTATCCAAATCAAGGGTGTATAACTTACAAGAAAACATGTAAAACTCACATTAACAAATCTAATACAAAGTGTGTAATTCGTCAAAAAATCACTTACAGCGGGTATAAG

>Contig448
AATACACCATTTCTAAATATACATATTTTAACCATTTTGGAAACATGCAATCAATTTTGACACAAAACTATTAATTTTTATGACAGATGAACTATTTACATAGAAACCACTACAAACCAAAATGCAAACCTATTATCACGTAAAACAAACCAAAAGTATGTGTACTAACTAATCATTATTGAAAAAAAAAATATGTAGGTATATAATCAAATCCAGAACCAATATTGACTCTTGACTAATTAAACAACGCAGTCTATATCTAAACGGTAATTTTATTAACACATATTCTTATTATCTCAAAAACAAAACTTTCTTTTGAGGAAAGACATGACACAAATGATTGGAGCAATTTAATATTAATCGGACATTGTCGGACATTCACGTTGTTGCGATAGATTAGCCCTAAAAGTCGATCATTTAAAGATCTTAACCTACCCAATTTAAAATTTTATCAGACAAATCAGGCGTATTTAATTTGGTAATATCATGTACACAATGATTTAAAGCAAATAAAATTTTTAGAATATGTTAACGTACTTTTGGGAGCTTAATATTAATGCATTTGTACGGTTAAGATTCAATGACACAGTTGTCTGCCCTCGTGCAAAAACGTCACGTTATCCCTTAGGAAAGATTTTGGTTTTACTAACTTCTAAAAATAAAGGTGATTGGTTTATTTAAACATTCATTTTTCAAAACAAGAAATGTTTCGGCGCTGTTTAAATAAGGAACAAAACTGTCAGTACAATACGTAGAACAGAAACATATTGTAAAGTGTATTTCGTGTTTGGTTTTTTTTTTTTATTATTATTTGTTCTTGCTATTCATGGTGTCATTGTGGTGCAACAATTAAAAAAATGGTATAGGTCCCTTTTCGCCGATAAAATGGTAGCATGGTCAACTTCATATGATAAAAAAAACAATCCTTCAAGCGTGAGAGCTTTTTGTCACAGGGTCACAAAAACATATATGGTTCGAACAATCCTATTAAGTAAGAAAGCTTTCTGTCAAACATTGTAAGAGGATTTGATTAAAAAAAAAAGTCTTATTCGTGATACAATAGTTTTAAAAGTGGTCAAAGTCACAAAACTCACGTAAAATGTTCAAATCAAATTGAAAATATAACATGTTCAATAAAATATAGTGGCAAACAATCCTGGCAGTTCTCTATCATCGGGGTCGTTGTATTAAACATTAGATGTGTTTGATGAGCGATAGTCTAAAATATGGTCAAAAGACCATAACGCCCATGAAAATCGCCAAATCAAAGTGACGGTCAATCATCAATAATTACATATCATGGTAAACATTCATGCCACGTAAAGGAGTTAGTTATTAGTCCAACAAGTTGCGTTACCATATATTCATTTCTCAGTGATAAAATGGTCATAAATTTCTGACCCTTTCAAAAACGATTAAATTAGGAATGAAGGTATATAGTATGATCGAAAGAATATGTCGACCAGATAATCATAAAAAGTACGCAAGAATTCTGTCAGACGGTCTTTGAGTATTGATATTTTCGTATGGAAATCCCATGCAAATTTCGTATTTTCAAAATGAAAATATAATATGTTCAATAAAAAGTAAAATCACAAAATGCAAAAAGGAAAGTCCCTATTCAAATGGCAAAATAAAAAATAAAACCCACATCAAACGAATGGATAACAACTGTCATATTCCTGACTTGGGAAAAGTATTTTCTGATGTAGAAAATGGTGGATTAAACCTGGTTTTATAGCTAGCTAAACCTTCCTTTTGTATGATAGTCGCATCAAAGTATATTATATTGATAGCGACAGACAGCTATTGACATAGGGGTACAGCATTTAACATTGTTGTAAAAACTAAATAACTATAAAAGAAAACATACAAGTAACAAGCGCATTGAAGTAGTTTGAATTTTGCAATCTGGAAATAATCCTTATTCTTACTTTTTATAAGAGTTGTATAAATACATAGTTATAATTGAAAAATTGAATAAACTTGTTCTCTACGCACTTTTCACTTTTTTTCTAATTGCGAAAATAAATGCTGCAAGTATATAAACTACAATTGTAAGTAAAGCTAATTCATACTGAATATCCGTATCTTTGTTTACTTGGGGTGTGAATTGCAACACTGGGGTGTCGTCAAAGATGGCAGTGATGTCGGAGCGGGCTTCCAAACTTGTAACACATTTTTTTATTGTATCTTCATTATCTTCTGTTCTCTTCACCACTACTACGTTTACTTTCTTAATCGTTGACGGAAAACCATTTGCTATATTTGGTAGAAAAAAATGTTTGCTCTTAAGATCTGTATTCGATGAAGTACATAAATACAAAGTGATTGGTTTCTCTTCCTTTTCTAGTTTTTTGAATTGCTCTTCACTTTCGATTTTTTCAATCTCGGTGTATCGCCATTTCGTCAAGAAAAGAGGTTTTTCTGGATCACCCAGTTTACGTCGTATTTCCTGTTCTACTTTCGTTGTTATCGTGTTATCTCCAATTAAAACGTATTTACGTTTTGCCAATGGAGATATGTCCGGCGCCTTCATATGCATCCTTACAATTGTGTAAATTGGAAAACACATTCCAGCTACTGCCACAAAAGTAACATGATCTAGATATTGGTTAACAGTGTCTTTGTTTGTCAACAGTTGTTTGAACTTTTTATAGAACCCGCCAAAACCTCTCATTTTCAACATAGATCTTGTG

>Contig450
TTTTTTGACACAACTACATTTATGAAATACTTTGTAAGTATTTCAAAAGTATTGAAGGTTTTAACCCTTCAACAAATCCATTACATATCATGGTTCAACGAAGTCAACAAATAACAACAATCTAATAATAGCACTTATGTAATACCCAGGAAATGATTCCAGGCTAACAATATAGTAGTAAAACAAAGAGATCTACGGGTAAGTTCATTGCGTACACCGGCTATATTCACTTTCCTCTAACCAGTCTGTGAATTATAACGTCTGCCCCATGAATAAAATACACTCATACAGGGTCTTTTTTATCATCTGTCATATAGTAAAACAGTTTACAAATAACATAAAAGAATGATTTAAAACTATACATTGGATAAAATTTCACTGTTTTGTACGTCACACATCAGAAAATATCTTGCCTTCTGTATCTTAATGACAAATCTTTAAAATACAAATTTCAACTTTGGGGAAAATCCATTTTTATTTTTGTAACTTCAGCAACTTTTCACTGTGTGACCTGTAATACTTTGTAACATTTAAAAAAAAATTAAGATAAATGATTTAATCTAGGATGTGAAAACAATATAAATGTATTTTGGTTACAAAATAAAAGAACTGATCCTTATAAAATTGCTAGTTTATGAGTGAAAATAAAATCATCTTCTGACTTCAAAGGATAAGTACAGTGAGTCATGTGACCAAAGTTTAATTCGATAGACTCTCAATTGATCGACATATAATTGCAATCCTATTAACACGCAATATGTGTTACATAACAATATATTTATGTTTTCAATCTATTTTTAAAAACTCATTGGGGACTTTTAAATTTATTCACACATACTTGATCATTAATCTATTCACATTTCTCTAATAGTGGATGGCCATGCAATAGTTTATTTATATTCTCCTTGAAATCTAACACTTCTGAAGGATGCATGGTTAACTTTTTTGAAACAAATCTCATGATAAGAAAGCAACATTTTAAAAAAAATCCAAATTAATGACAGTTGANNNNNNNNNNNNNNNNNNNNNNNNNNNNNNNNNNNNNNNNNNNAGACATCTTTAAAAAAAAATATTGAATGCAAATGTCAAATTTTTTTCTCTTTCTCGAAATGATGGTCTACCCAAAGGCACTTAAAGTAAAGGTTAATCATATGTTTTATTGATACAACCTCAAACCAAAACCAGCACACAGGGGAAAATTTCTATGCGTTTTAGAATAATTATTCCTGTAGCACTGAAAAACCCCAAAGCAGTGGATATAATATTCTACCACTTGACTTTCATCATCAAATTTTTACAGTATTTCAATGAAAGCATTGTGAAAAAATATTCAATAAAAAGTTCACCATGAGACCTAATTTTTGCATCTATAACCAAACAATTTTTATGTTGTCTTCAAATTTTTAAATTGCATTTAAATAAACTGTTAATTAAGGCTGGGAAGAGCTAACATATCATGTTTCAGATTAAGGCAACTTTTCTTTGTAAATGACAATTATATGTACAGTTCCCTGATTTGTAATGATAACATCAATGAAAAAAGGGAGATAACTTAAGCTATTGTCAAGGAAATGTCTAGTACTTATTCTACCTGATTTTGACATAGAAAAAATAGGTAAGTAACGGAGAAACATTCTACTAAAAAAATACCACTATAATTTACTGTTCAGTATCAATATGTAATATGTTTGGATGGAGATATTTATTATACAATAAGAAAGCAGTTACACATGTTACTTTTCCCTGAACAGAATGTCCCTCAATTACAAAGCAGATTATCCTATGCCAGGTCATATCAATGAAGTTATTATCATAAAAAAGATACTTTCTAGCCCAACAGCTAGTATACAAAATATGTCTTACGGAAATTAAGATGAAACTATTCAATATTTTTTTTAGACTTAAT

>Contig462
TTCTTTACTAGAAATAAAACTCGCTTAAAATCCTTACCGTTTTAGTAAATATGATTTCATATTGAGCATTAAGTTAATGAGTATATCATGATAATACACATGGATAACTAATACATATGTGCGCATTCGTCACAGTGTATCGTGGTGGCTTGCCTGCCAAAAACAGTTACAAGTTTTCATACGTTCTGAAAATTTGTATCAGCCCACGTTGCAATGGATTTAGATAATACAACACAAATACACACGTTTTACTCTAATATTAATGTAAATACTATTTATTATATATTTTGATTAGTCTCAAATAAATAACATATTTTGATATGACCTGCGTAGAATAAAAAATGAACGATCATAGTGCAGGTGATAAAACAATAGTTTAAAATCTCTCCAATCGAAGCAAACTATACTTCAAACTATAAGTTTACTTCGTGAGTATTCTTGTACCAATACTTTTATTTCCATGTTTCGTCAGGTATACATTCCTGAAATATTTTCTTCCGATTGATAGCTTTGACATCAAATACGAACAACAAAAAATAGACAAAGCTGTTCATAAGTGAGTTGTTTCGAATTTTTCTGATAATGTTTTCCAATCACAATCTCCCACAAGTTTATTTATCTCCTGAATCATCGAGGTCTCAACAGGGGCAAACACTTCACACGTATATCGCAATTTCTTTGACCGTGTCCAACTGTAACTGTTATCAAAACACAAGAAATACTTTCCAACTTTGTCGCAAGTGTAGGTGCCATCTTGAATAACTACATTACTATCTGTTCTTTCAATAGGTAATATCTCTTTGTATTTTTCATTTTCCCATAAGAACAGTCCAAATGATATGTCATGTTCCTCAGTTTTGAATTCCCAACTTAAAACACTCCCTGGTTTTTCAACTATATAATCCAAGTACAGTTTATCACCATTTGGGACAGTTGCTGATTGCAGTTGTAAATTAAAGTCAGTGTTTTCTAGATAATATTCCTTTGGCACTGTTCCTCCTTGACCAATCATAGAGGCACAATTAGGATTTCCATCTGGATCTGTTAACTTTCCACCATAGCAGGCTGGTAAATTGTCTGCATCAATGTAACGTAATAATAAGTCTTTATAATCACCTCCCTTCACGTGAATTTTCTGTTTTGTGTCTTCGCTGATAAGTGGCTTCGATATTCTATACAGTATCGGAAATATTCGAGGTGCATTGATTACTAAAAGTCTCTTCAACATTTCTGGATAATTGTCT

>Contig463
CGGTTGACAAAATTCTACTAAACGAGATCATGTGAAAACTGAAAGTGAAACAATTGCAAACATCATTTTCAAATGATTACTTATTAATTAAAGTGCGTAAAACAATATGGATACAAGGATTTTTTTAGAACAATATATCAAAACCCTTGTTCAGTACAAACTTGTTACTACCGGAAGATGAGTGATTAAATCAGTAAAATATTCCAAGTAAAGAGATCATATTTACATATGTTAATCTTCATATACATGTTGTACTTTATCTCTATTTTAAAATTATGATTGATAAATTTTGCACTTTATGGTTATAATTTGGAAGAACACTGTTGAGCTACATATGTCAGGAACTATGTATATTTATATGTTTCGGATGCACAGACGGACAAATTGCTTTCGGTGACGAAGTTTAAAAGTCAAAAACCAAACTTCAGTAGTTCTTGGTCCATTAATTACACTTGTGCTGTCCAAGCTATATGTCAGTGTATATAATAAATGATTTTTAAATATATGACATGTTAAGCATTTGTAGATCATGATTATTTTTGTTCTGTATATAAGAAAAATACATATTTTTAACCAAATAATATTGTCATAATTTTCCAATGTTTTCAGAATTCTCCAATATTTACACAAACTAGAAGTCCTCCTCACTCAATTTCTCTTCATCCAAAAATAGTGATCCTAGAGTTACTTGGGACATTTTCACAACAGCAGTAAGGGAGGTAGCCATAGCATAGGGCAAACAAAAGGTTGCTTTTGTTTTTATGACCTCATAAGAAATGGTCTGCAAACTTTCATGCTCGATATTTGTAACTTTCTTTACTCTTTGAGCACTGCCACAGGAAAATAAACCACTCTTCTTTAATGGTATTGTAAGTTCAACTTCCTTTTCAAAAGATATTTGGACTTCACCTGTAAATGGTTTGTTGGGGTCATCTAAACAGATATTAAACATCAGGAAATTATCTCTGTTGTTTTGGTAAGTTAAAGCAAACCTCTCCTCTCTTGATACTTCCACGAGGTTTCCAAATAAGGTAAACATAAATCTTTGCCCATTTTTGACACGACTTTCTTTGCTTCTCTTCAATGATTTTTCATTATAGCCTTGTCTCGC

>Contig476
ACAGATTGTAATAATAACATATACATAAACAAAAAATATCTATCAAGAATTATTAATCATTAAAAATTACGTAAATATGAATGGAATGTAAATATTCTGTTCAAGGACGGAACAATTCTATCAAGGACGGCATAGACAAAAATGGAATGTAGAAAAATACAAATTTATCAGCAGTTGGACTATCTCAATGTTATACAATGATGAGATCAACAACATAACTAACATACATAATATGAATGGATGGATCATAAATTCATGGAGAGAATGTGTTTAAAATTGCCTAGACATACATTGGGTAATGTTAAATTGCCTAGACATACATTGGGTAATGTTAAATTGCCTAGACATACATTGGGTTACATAGGTAGCCTAAAAAAAGATGATAGCTCATAAAGAGTTGTAGTGCACTCATACTTTCAATAAATTATAGATCTAGTTACGGTAGATTATTGCATATGAAAACTTCCTTCCATATCTGTGGTAAGAGAATGAACTAGATAACCATGAGATGACCAAGAACTCATGTGTCTCAAGTGCTGTATATTTAAAGTCATAAATAAAATGGAAGGTGACAATTGGTCCCTAAAGCATGAAATTGCTGTAAAACACTATACAAACCATTGACAGGATCTACTGAAGCAGCATAACACACACAAACCAATATTGCATATATTGAGTACATTTCTGAGTAGTCTAAATATTTTAACGGAGTAAATATATTGCAGATAATACATAATAAAATCCTCAAAGGTATTGCTAAATGGTGAAGCATTTTGATAAACTTTTCTAATTGAATAAATTCATAATTTAATCTGCAGTATTAAGCTTATTTACCACAATACCAGTAATTGTATAAATAAACAAGAGGCTCTCAAGAGCCTGAATCGCTCACCTTAATTCATTTGGTTAAATCTCTCATCATTTAGCCTAAGTTTGGCTGAAATTGATACAGCAGTTTCAAAGGAGAAGATTTTTTCAAGTAAGTCAACATGATGAACAAATTGTGAAAAAAGTCTTTAAAGGGCAATAACTCCTTAAG

>Contig483
CATACAAATAAGGCAGTAATTTTCATTTACATAATACTGTTCAATTATACATTAAATGATTATTATGCAAACATGGAACAGTGAAACCTGACTAAACCAAATCCTGCAGAAACCGAAAAACTGTCTAGAACATGTCTAAACCAAACATGCTCTTAACTTATAAGCACCGTCATATGGAATTGTATGCATTGTGAACCTGATAACAAAGAATATCAGCCAAAACCCAAACAAAATCATAAGTCCCGAAGAGGTTCGGTATAAACAGGTTTCACTGTATATTGAACAAAAACAACAACTGAAGGACAGTGGTATAAATCTCTTGTAAAACAGATTGCACTTCACACACATTTTCTCCATATAAAAGTCTATTGACCTGCTTGTTTCTTCATTGTTTCAATTTCTTTCATCATTGTCTGCAGGGGGTCCTCTGGTTTGTTGTATACAATACTAGCTGTTAAAGCCTGAAAAAGTTGCATGACATTATGTTTTTCTAGATATTTGATTGCTTTTCCATAAGGATCTTGGATCGGTTCAACGTAATCTTTTGG

>Contig484
AGGATAGTAGATTTTTTTATTATATTAGTTGATATAATCGAAAATGTATGATGAAGCGAAAAGTTGACATCTAGAAAGAGTTCATAAACAAAAACTGGTTTACTATATTGATCGCTCCATTTTGTTTTAGAATTCCTTCGAATGCATCCCTCTGAAATACTAAAGAACTGCAAACCCAATTTACCTTAGCTGTATATTTCCAAACCTTGAGAAATTGTTGGTCCATAATGCTCTTAAACGTTGTTTTTGATTTAGCGTCTCTAACTTTTTTTCGAGCCTCCCTGATGAGTATTCTACAGACAAGACGCTCGTCTAGCATACACAATTTTAAGCCTGGTATATATGATGAATTTATTATTAGACTAAAGCTCCTTAACATATTTAGTGTTTATATAAAAAATAAACACAGGGGAATGAGGAGTATAAGACTCTCAACCAGGTTCTCGCTGGGTTTACTAAAGAAAAGAAAAAAGATAATAGTTGTACAAAACCATGTTTTGCATCACATAAATTACAAAATAGAAGTTTTGATCATTTCTATTTAGTACCATGTAATGTTATTTTAAAGAAAACAGTACATCATTAATAAATGCATTCCAGCTACACATCAGTCTATCCATTTCAGTGAAACATATCCATCTGCGTTGTTTAGATGTTCTCACTTAACTAGAACACCTTCTGTAGTGGAATGGTTATCTTTATGTCAAATCAAATTTTTGTTATCCATGTCAGTTCATGTTCTACACATCAACTTTCATCATATGAACCTCGTAGCAAGCAGAGTGTTGAGTATGATTGTGAACATACAAATTTTTCCAAAAGGGATTTCTATGATACCAAAAAATCCTAAATCCTATATCATATAATGATTTCAATTGCGACAGATAGGACACAGCAGGATACGCATGAAATTCAATAAGAAACTGTTTTACATCTTTAAAATATCCTTGCTTGATCATAACTGGCATACTGACCCATTCAGATTTTTCAATGTCCATTTTAATAATGTCCATTTTTCTATTTTCATGACCAAGAGCTTTACTTATATTTTGGAATGTTGACATCTTAAATTTGTTACGTCTTGTATATTCAACTTCTCCAATACCAACATCGTGGAACCAAGCTTTTTCAGATCTTCTCCTTGATTTCATTTTCATGGTTGGATCGAAACCATGAACTTCACAGCCATATATCTTCGTCATGTCATCATCAAAAACGAAATCATTTCCAATCCCAAAGTCATATACAAGACAATTTACTGGTGGTCTATATTTAACATCATGACAAACGTTCCATCCACCATCTTTTAGTATTCCAGGTCGTATAACTTGGGTACAATGTATTTGGAGTGATGTTAAGTACCTTGTGTACAAGTCCGTAATTGTAGCATTATCGTATGAATTTAGTGTAGACTCATCTGGAATTGTTAAATGTGTATCATCCATCTTTTTCGAGGAATCTCTGCAGTCCTTGTGCATAAAATGTAAATAAAGACATCCAGTTAGTAGTCCCCGGGCACATCCCCATTCTTCTCTTGACCAAAATAATCTAAATCCTTCTTCGTAAATTGACCTGTAATGGCGTAAGGCGGCTTTATAGTCTATGCTCCCCCCTGACCTGTAGTTCGTCCGTATTAACACCTGTTGAAATTTTTCTAAAACAGCGGACTTTAAAACTGTAGTCAAGATTTGTTTCGTTAGAGCACCAGCATCGATGATAAGTACATCTTCTGTTCCCGTTTTTGTTTTGATTTTATCCAGAAGTTTAGTCAAATCTGTCTCGGTCTGTGTGTTCTGACCTGTTGATCCATTGACCTTTTTTGAAACTACTAACTGTTTACTAAGAGTCCAACCGGTGTTTTGTTTTATACTGAAGCGTTCTACATTGGAATTAAGCTTCAGTTT

>Contig490
CAATTTGTTCCATCAATTAAATGTTACTTATGAGTAAATAAAGTTTTAAAAATGTCAAGTTTCAAACCTTCAAAAGGGAACAGATACCCTTGAAAACATATAAAAAGTAACTCTTAACATTCTGGGTTAATCTTCTCACTTGATGGGGTTTAAAAATTGACATATATTCAACATCTCCCTTTACTCATTAACAAATATGCAATATATTTAAAGAAAATCTGTGGTTTAAAAACAAAAGGAAAAAAATCCCTCCCCCCTCTACTCCAAATTAAAAAAAAATGCTCTTATTAGTAGTGACAGTCTTATCCATTTTGTTGTAAAATATTTTTGGGTGAATTCTTTCTGAAACTAATTCATTAAAACACATTGCATAAACATTTCCATCCATTGTAAAAACTATGGACGGTGATCTTGTCTGCCCATTTTGTTTTCATATCTATCTGGAAAATGTACTTTTAAATAAGCAATCATTTATCCATTAAGGAAATAAATGATTCTATTAATGCAATAATGTGT

>Contig491
GGTTTAACATGTCGACTTCAGGTGAAACACAGTTTCAGAATATTTGAAATTGTAATAAGTATTCAAAAAATTTATTCATACATAGCCAAAAGTTAAAATTGTTGACTTTAACCTACATGTAAATCTTCAAGTTATACTCCCTAAATATACAAGTGTTATTCATTATAAGAATTGATTAACATTTTGAAAAAGTATAAAGTACAGGCGTGCCGGGAGATTTCGCCAACTACATGTATTTTAAGAAGTAATTAAAAGTTTGAATAAGTGCAGTACAGTCATATTGGGAGATTAGGCCGTCCGCATTTTAATGCGATTTTCTTAGCACATCCTACATGTAACCATGTATGATACATGTATGTACCCTGATATAATCGAAGTGTGTACTTTTATATTTTATTTAAGATTTTAATTAACAAACAACGTGTATCTATTTGTTTGACATAACATGACACAAATCAAAAGGGAATAAATACAATGTACAAGAGACACCAAACAGATATTTAGCTCATAAATCGAATAACTCAAACTGACAACGTAATGGACGAAAAAAGAAAAATGGTCTACAGGAAACATATAAAACGAGATGCTGAGCAACACGGATCCAACATAAAGCCTCTCATGTGCTCTAAAAGGGTAACAGATCCAGACCTGCTCTTATCTACATGTACATACCACATGCCGAAAAAAATGTAACATATAATAAAATGTATCAAATTTCATTTTCTAAACCGCAACGTCTCTTCCTCAGTGCTCTTTCAAAAAATTAAATGGACAACCCTTAATTGCGAATATTTTACCACGACTGTGCCTTTATTCTCGATCGTTGGCACGATAATCATTGTTTTTTTTCTGAAATCACTTTTTAGCCCTATAAAACATACCTGTTTTCAGTAACGTTATCTTAAGGTCTTCTAACTGTGAAAACCTACCTACTGGATTAAATGTATTGTAAATTTGTTCTCGTAATTCATGAAATATATGCCACTGGACAATACTGGACAAAACAAACGACAACAATCAACTAATATGTCTTCACATTACAAGACATGAACACTTGTATGATTTCTTTCTCATAAACATAACGGTTGTTTATATTTATCTTTATTTTTAAA

>Contig495
ATGTTCTTTATTTTAGTAAAGTGTCTGACAACTCACGATATAATCAGGCTTATTGCAATTAATGAAATAGAAATAAGAACATGAAATTTATGTTACAATCTTTTATTTGAAGCATTTTCTCATATCAAATGACCAGAAAACATCGAATAACGCTCACCTAAAATAGTTCCAGAAGGACGCGGTTGAAGGACGGATATTCGATCCCCTTTCTTAAGTTCGAGTATGGCCAGAATAGATCCTGATGTATGCGGATCTCGAATAACGCTCACCTAAAATAGTTCCAGAAGCACGCGGTTGAATGACAGATATTCGATCCCCTTTCTTAAGTTCGAGTATGGCCAGAATAGATCCTGATGTATGCGGATCAAATGCAGCATTACCCCTTACAACAAGACTGTTATTTTTCATAAGGTCCAGTTCAAGCCATTCTTTTTTACCACTATGGACGTAATTCACTGCAAATGTGTAAGTCCCTTCACGTGGAGCCGTAAACACTCCGGATTTTGCATTATATCCACTCCCGATGTTTGTTATGATATTGTCAAATTTTACTACGCTATTAGATGATGTCAATTCCATTAGTCTTGGGTTTAAAGTTGCAAGAAATGCCGGTTTTTGATAGGTTTGTCCTTTTTCTGATTGATACGTAATCTTCTTCATGATATTCATCAAATCTTCGAATTCTTTATTGTTTATTCCATGGCAAGAGCTATCAGCAGATGATGCATACAATATCACCAATATTAGTAAGCTTAACTGTACATTCATACTCTATGGTTGATCTG

>Contig501
AAAATTTTCAAAAACAATAGAAAGCTCGGCTATAAATAGGTTTGAATTACCAATAATTCAGAAAAAAAAGTTTTTATTATACAGAAAATGCTACATGATTTATTTGTTACCTAAAAAACTTGCATTTTAATTTCTGATTTTAACAATTGTATGAAATCCAATCCAATACTGGTAATAAAACATGTTGGTCCATTTTTGAAGGATCTACCAGTATTTAATAAATGTACACAAAAATTTCTAAGTTTACATTTGTATAGGTAGTCATCCTTCTGCAATGATATAAATATCACATAACTTTCTGAATGATAATTAACTCATTTCTAAGTTTTATAGTTACACATAAAATTACAATTTAAAGTCCACACTGTAATATATTGTTCAAAAGTATGGATGCACAGTTCCAATCTCATAACTTTTGAATTCCACTACCAAAGTTTCCAGCAGAACGTCTTCTGTAATCCTTGTAACTCTTTTCCTTTCGTATAAAACAAATAAGGGCAAGGGAGACAATTACAAGTAATAACTGCAGTACACCTATAGCTACTCCTGCAGCTCCAATCAGGTAGAAATTGTCTATAATCCATTCTTTGGCATCTTCATAACAACTAATACGATATGCCACCACACCACCAGACTGTCCACATCCTGTGTAACCACAACACGAGTCCGGTAAAGTGTTGTAATTATGGATGTCATAAACTCCATACCAGTCAGTGTAATTGTTTACTCCACAACATAAGTACTTTTCCTGTAATTTATCCCATGCACTTCTAGTTTCGTCTTTCTTGACACCTTCTAATAACTCTCTCCTAATAACTACTTCAATATCTTTTCTGTATATGAAAGCTATTATTCCTGCGGCTAATTCCATGGCAAAAATAACAATTACGAAAATAAAATACAGTCC

>Contig512
AAAAAAATAAAGATTTTCTTATTCCAGGAATAGATTACCTTAGCCGTATTTGGAACAACTTTTTGGAATTTTGGGTCCTCAATGCTCTTCAACTTTGTACTTGTTTGGTTTTATAACTATTTTGATTTAAGCGACACTGATGAGTCTTATTTAGACGAAACGCGCGTCTGGCGTACTAAATTGTAATCCTGGTACCTTTGATAACTGTTACTACATCCGAATAAAATGTTGCAGGCGTTTTGATTTGTGTTTGTAAAACATTTCTGTGTCGCAGTAACACTACAATTCAATTTCCGAAATAGTTTATATTGTCCTAAATTAATATGTACAGCACTAATTTCCTTTAAAAGGCAAAGCAAAGCTTACATGAATGCACCAATGGTTAATACCTCAATACGATTTTTGAACGCCTGAAGAATGAACTATATGTTATCGTAGTTGTTACTTGAAACAGTCGTACAGTGGTTCTTGAGTACTCATTTGACAATCAGGCAAAAATCAAAATAATAATAATAATAATCTAGACAATGAGTTAAAATTGATATGATATGAAAAATGCTAGANNNNNNNNNNNNNNNNNNAAAAATGCTAGAAAATTAGATATGAAATGTTCATTTTTACTTTTCGAGAAAATAATATCAGCACTAATATACTGTTGTTGGAAATAACTAATATTTATACTGAAAATTATATAAAAATACTGGAGCATGAAAAGTTACGCGAAAACTTAATAGGATTGTGTCAGTCTTCGAGATCACTTGATATCAACGTGAACATACTATCGATAAAATGTCCACGTAATTTTATTTCGGTTTATCATTACCGGCTTCACTCTTCATCATATTTCAGTAACATTGAAACCTCCACATATGTCTTTTTTCAGTTTGTATAGATGAATCTTCCATATATTACATTTACTTTTTAGTTCTTAAGATCAAATAGCAGTAATTGAAACTGGTAGGAGCTAGTCTGTTTGAACCTATACAACCTTGAATTGTCGGTAATCAATGCATAATCTTAATAAAAAGTAATGAAAAAGTAAAACAAGTTAATCGTAATACCAAATCGATCGTTTCAAAATCAATTATTCATTGAAAGTTTTTAATAAGGAGAACTATTTAATATTCT

>Contig522
GTATTGGTATAATTAAATAACTTTCCACTGAAGCCACTTTTCAACTTGTTGATGCAGCATATTATTGGCAGTATGTTATGATATGTTATCATTTATCATACAGCAAGTGCATGGATGGTTATTTTAAACCCTTCATGGTGGAATTAAAAAAAAACACCTATAAATCACTATTTGGGTGTTCTTTTTTATTCTTTTGTAGATGTCAAGAAAATAAAAATTTAGTTTATAACCAAAATTGACATTTTACAGATTATAAAACATGATTCAAGTTTTACACCACACCGATCAACAGAAACCTACATTTACACACTAGCTAGAAGCTACACATCCAAACTTCCATACACAAAAACATGTGCTCATTTATTGCAAAGAAATTACATATGCAAATTTATATACTAAACCATACACATCAGCAAGAAAATACACATTCACTCTTTCAAATACAAATCACAAACATATATCATGACAATACACATTTACATTTATACACTAAACCAGACATCAGTCAGAAAATACACATTCACATTTCCTTATTCCAAACACAAACACCCTATCCAGAAAATACACATTCACATCTTTATACCATAACAAAATGCAAGCTCTTCCAGAAATAGACTTTAATGTATGTTCCTCTCTGTACCTTCAGATTTCAACTGATTTAAACGAAAGAGAGTGCAAAAAATTTCTTATTTCCATCACTTATTAAAATGTGTAAGAAGCATCAAGAACCTTGTTTGTGGTTGTAGAATTAATGTTTTCTGTCTTGAAAGAACTTTTTTTTTATCTTTTTTTTTTCTGCCACCTGGGTTCTGGTAATTAATTCATAAAAGAACTGTAGAAGGCAACATTCTGCCACCTGGGTTCTGGTAATTAATTCATAAAAGAACTGTAGAAGGCAACATATGATCTTAATCTATATAAAACAAGGATCTGAACCATATGGCAAGTTCATCAGGTCCAGACAAGCAAGGGATTCAAAAGAAAGACCACCAATTACATGGAAGAGACCAATTGAAATTTGATTACATGTGTACCCTTAATTTTCATAAAAAAATGAATAAGGCCTCAACAGAAAAGCTCAAAGCTAAGGTCACTTAATCCAGAGAAGATCTTTAAACACCTTTTCCATACATCTTTGTAGTTATTTATTAAAAAATTCCATCATTTTTCCTGAGTACTGTGGATTCATTTTTATTCGTGGTATACCAATTTTCGTGGATTTCGTGGGTAACAGCAAACCACGAATTTAAGAATTCAACGAAGAATAGTCCCGAGAAATGTGTATTGAGTCGGATGTTTATTTCCGGTTATGTTATGCAGTTCTAGTATAGTGTTGACTAGCGATAAA

>Contig524
AGCATGTAATAATTTCTTTCTTTTATGTAACAACAAAAAAGAAAGGCACACACAAATTAACATGAACAATGTTACTTTCACACACACAAAGACACTCTCTCACAAGTATACATTTAGTAGAAGACGGGTATAAAACCATGACATCGAATCAAATTGTCCATTTGATTTTGTAAAGTGTTTTGAAATATTTTATAGGGCTTTGAATATGTTGAAATAGGTACATTTTTGTCATAGTGAGATATTGAAAAAATTGTTTGAAGTATTAATTTTGGAATTTCGTTTGAATGTCATGAATTATATCAAAGCATGTACAAATACAAAGAGATGGTGGTCACTTTTGTAAAAACGGCACAAAAAAATAGTGTAAAAAATCATCAATTTATATCAAAATTAAATAATAAAAAAGTCAGAACAAACACTCGATTTCATCGTTTAAAAAATGAGTTATCTTGTTTATATTGTCAAGAGCTTCCTGTACATGGACAGATAAACAAAGTTAATTTGGAAGTTAAGTAGCATTTTACATCACAATTTCTCCGTTTTAT

>Contig526
ACATATTTTTCTTATTTTGATATGTATAAAGCGTTGTTAAACAAAAGACAGTTACATTCAAAATGATCGAATATCCATTATGATAAGGTAAAACTTCACTTTTTAAGAAAGTTTAAGAAAAAACATCTAAAGTCCAGGACTTTAATTATTTTACATCATATCTCCGCCTATTGGCCCACGAGGGCCTGGCTCGCCGACAATTCCAACCTCGCCTTTCTGTCCTCTTGTTCCTTGTTGACCTGGAAGTCCAGGCTCGCCTTTATTCCCGATAAAACCCCAAAATCCAGGCAATCCAGGTACGCCACGTTTTCCTTGTTTTCCTATTGGTCCAGGCATTCCTTTTTCTCCTTTTCGGCCCTCATCACCTGGAGATCCACACAGTCCATCATTACCGCGAAGTCCTGTACCTCCCTTCTGTCCTTTCACAGCTGTTCGTCCTGCTATCCCTTTTTGTCCTCGGTAACCGTCCTGTCCTTTGTGTCCTTTTGGTCCTGTTGGCCCCTCACGACCATCTGGAGCTCTATGGCCTTGGTGGCCAGGTGTACCATGGTATCCTTTTGGTCCATCTTCTCCTTTTGGACCCTTCATTCCTATATCGCCACGATTACCTTTATCGCCTTTCAGTCCTTTATTCCCTCTAAGACCCTCAGTACCGGGAGATCCGTTCTTTCCCGTTGCACCAGGGGCTCCAGGACGTCCAGTAGAACCTCGTCGTCCTGGAGGTCCAGCCAAGCCCTGAGCTCCCAATAATAAAGCTGCTTCTCTTTTAGCTCTTCTGTGAACTGGTTCGACTTTTTTTATTTTCATATCATCCATATCAAAAGATAATTCTAATAATTCTGTCTTTAAGCTTGAAATTTCATCCTGGATGTTGTCTATCTGACATTCTTGTGCAGCTACACACAAATACAACACAGAAAATACGAAGAGAAGCAGCTCCATGCGTCCAGTAGAACCTCGTCGTCCTGGGGGTCCAGTCAAGCCCTGAGCTCCCAATAATAAAGCTGCTTCTCTTTTTGCTCTTCTGTGAACTGGTTCGACTTTTTTTATTTTCATATCATCCATATCAAAAGATAGTTCTAATAATTCTGTCTTTAAGCTTGAAATTTCATCCTGGATGTTGTCTATATGACATTCTTGTGCAGCTACACACAAATACAACACAGAAAATACGAAGAGAAGCAGCTCCATTGTAAAATGCTCGGTTTTGCAG

>Contig528
AGCGTCATTATTTTTTTAATTTAATTAAGCAAAAACTTCAACTTCCGCAACATGAAGCCAATTATACAAACTCCTGTCCATAATCATCAGCTTGACGTATCGTGCTGCTGTTGGTATCTTGCAGTTCATGTCTAAAACCTGTCCTGGTACACCTGGTCCCTTAAAACGAGCACACAACTTCATGTTCGACAATCGTTTTCCTATAGTAATTTTCAAGTCATGAAGTCTTTCACCACAACAAGTTGATGTTCTGTTGTATATTTTTATTCGTTTGACTTTGCAGTTGGTACCCAAATCCACCCACCAATACGGATAAGCTTCGCCGTAGTAATCACCATTCTTGTATCCATCTTTTGTGTGCATAAAATTATCTTTAATCCCGTCAAGTGCTTTTTCACAGCTAAACATGCCATTTACCGAACTTTGTCCACATGTCTTTTGTAATGCTAAATTGTCGGCTCCACATAATCCGTTACACTGACTTTGGATATCTTCCACTTCTTCCTCGAGCTTTTTAACACTCTTCTTCAATGCACATTTTTCAACTTTTCGTTCCAGTTCCAGAACTCTTTTGTCCATCTCGCGGCAGTAGAAGATATCATGACGTCGACAATCGCCCGTTGCATGGATCTGAGAAGACAATCTTAAATGATATAAACAAACAAGAGACAAAACATGTATTTTCATTTTTTG

>Contig536
ACGTAAGTTATAGTGTTATAAAATCTATTACAGCAGGAACATATCGCTTTGCACTAATGGCTGATAATTTAATGTGGGGTTCATTCGCTTATCTTTATTTCACAAGATCCATCAACCATTTCTAACTCTTTTGAGTTGAAGGAGACGATCAACTCTCTGAGTCCAGCTTTTGTAGGTAAGATTTCGACTGTTGTCATAAAGGTTTGATTGCTAGGTACAATGATGTGTGGTTTATTCGCTTATCTTTATTTCACAAGATCCATCAACCATTTCTAACTCTTTTGAGTTGAAAGAGACGATCAACTCTCTTAGTCCAGCTTTTGTAGGTAAGATTTCGACTGTTGTCATAAAGGTTTGATTGCTAGGTACAATTGTTTGAAGTATAACTTGGTTTTTCGTTAAGCCGGTACCCTCAACTGTCAACTCGCTACTAGTCAATGCACATGGAAGTGGATTTGTGAACGAGACTTCAGCTTTTATCTTCTCGCCAACTTTTCCAGTAGCTGGTGCCTTGATTTTAAGTTCTGGTTTAATCAAGCGGAAGGTATCTTGATCAACGTATGTATGTTTAGTTTCTAGGATTGTACACATACATGACATCTTCATATGGCACTGGTCAACCAGTTTACTATAGTATTCATCAAATGTCACCTTGAGACTCAATTCCTTACTTTTATTTGCTGCTATTTTCTCATTGTCAATAGCTAACCTCTTCACTCTTTTGGCTGGAACTCCAGTATAGTACATACTACTTGTACATATTGAACCAGACAGTGTCCGGATCTCTTTGCTGTTATTGCTTATCTTAAGAATAATCTCAAAATCTTTCCCGTATGGAGCTGTTTCTTTCTCCAGCAATTCAAACTGTACATCCATAGCTTTGCCTTCATGGTAGATACCTTTCT

>Contig564
TTTTTTTGTATCTATGAAGAGTTTATTCACATAAGCAAGAAAAGCATGAAATGACTCAAAACATCTATTGCAAATCTCTTATATCATGCCGTAATGTCATACATCCTGTTACGTTGTCTGAAGAAATTTACCTTAACAATGAAACAAAGTTTTAACTCCGAAACAGTGGCGAATATTGCGTTAGAGAGGTGACGTAACTGTGGATGATTTCAGGTGATCCGGAAGGATAGGAAGATCCTGATCTACATGTGACACCCTTTTCTGTTGCTGATGGAAGTACACACCAATGATGAGTCTAATTCGGTAGATCACATTCGAGGAGGGGGTTACGATAATTGGAACGTAGCTGTCGTCATCTATGAAACTGATAATTCATAACGGTCAACCAAATTTTGATTGCGTCCGAACGAAATTGTAAGGCTTTTTTTCAACTTCGCGAATTGAAAATCTTTGGTTAATTTCTTTATTGTAAGCAGCAACCCTTAGTTAAGGAAATTGTGATAGGAAATTCAAGCTTTCAAATATCATATCAACTGGGAGTTTTGACTCTATATGTAAACTATTGCTAACTATGTGCATAGATGCACCATCATTAAAATAACATGCATTACTCTCTCATCTTTCATTGTATAAAATAAATAAAGCAGTCTTGTTCATTTGATGAATTTTCTTTTTTTTTAAAGTGAAAAAAATAACACATTTATTTTTGAAGGCAATTATTCCAATCTTGAGAAATATGTAAAACAAAGTTGTGTTATAGAAAATATCCGGCTGTAGGAGCATGACAGCATGTTTACAGAAATGTTTATATAAAATGACGTCTTCACTGGTGTACTGTGAGCCGATGACAAAATAAAAAAATAACGATTCTTCTCTGTATTTATTTCTCTGCAGATGACAGTTCTTTGCGTTCTTCGTCTTCAATTTCTTCTTTCTCTTCATCCTTTTGAAGTAATCTGGTCAAAAATTGCTTAAAACTTCGTTTGCTCGTATCACATTCGCAGATATAACATCCGTTATTTCCTAGTTGGTACCCATAGACACAATGCTTGGAACAGTTCTGTGGAATTGGATGACATAAACAAATATTTCCACATTTGGAAGAGCAACAATATTTATCTCCTGGACATGTTTCACCTTGACACTGTTGTTGATTATTGCAGTTCAAATATTTGTCGTTTATCCCACACCTCTGCACCTCACGTTCCTCAAGAAGATTTTCTAGAAGTCGGTAGTACTCATTCTCAGAAGGCTTAGCCTGGATGACCAGAACAAACACTGACAAGATAACTACGAACCGAATCATGACTGCAATAGGTGTGATCTGGGCGAATACAGACACAATCTTTTTATACCGCTTCGCTTAGTGGACCGTTTAGTTACAGCCTACACATATTACGGCTGACATGTGGAGCAGGT

>Contig565
AGACAAGATGTAAAATTTTACAATAAAAATTATTCAAAAGATATAATAGTTAATGCATGCACATTGAATTGTTGATCGAGCTACTTTGAACATAATTTGCCTATACATGAAGATTTCAAATATTTGCAATAACTTTTATAAGCATGATAAGCACTATGAAGATTGTAGCTCTGATTTATCAGATCATATAAATATCCCACTGTCCAATCGTTTCTGACGAACATCCGATCAAAACACGTCACTTCCGTTCTACAAAAGTGACACTAGGTAATGCTTCAAAATGTTGAGAATGGCCCTAAACAATGAGATTTCTCCCTCGAGCTACTTTGAACATAATTTGCCTATGCATGAAGATTTCAAATATTTGCAATAACTTTTATAGCATGATAAGCACTATGAAGATTGTAGTTCTGATCTATCAGATCATATAAATATCCCACTGTTCAATCGTTCCTGACGAACATCCGATCAAAACACGTCACTTCCGTTCTACATTAGTGACACTAGGTAATGCTTCAAAATGTTGAGAATGGCCCTAAACAATGAGATTTCTCCCTCCTTAAACTTCTTATAGTAAAGGCAGGTTTATTCGTTTTGTTTGTATCAAATCTGGGCGTGTAAGCAGCTGGACCTGGTGTTTTCCCAGGGTGAGCCCAAAGAACCGTCCCTGATCTCCGGAACTGATGGGAATATGCTGGTGCTTTATTAAATGTAGCTTTATCTGCTGATGATTTTTCGTAGCTGTTTGGTGACGGTTCTTTGTCTGAACCTTTCTTCTCTAAGTTAAGTTGTTTCCTATTTCCTATTGTAAAACTTGGAGCTTCTGAAAAGGTTCTTTGCTTTGGGCCAAGTAATGGTCTTTGTTTATATATATTTGGTGACGGCCAACTGGTATCATTATAGAAGTCCACTTTAGTTTGCCATATATGAGGAGTTTGGAACCATGTTTTCTCCCAGGATGTCCTACAGCCACCCTCTCTCTCGGGATCACATTTTCCACCAAACGTCCAAACTGGAGAATTGGTCTCGTTGAGCGGTTTAACATTATGTGCTGAATATGTGCATGGCCCAGGCCCCTCCATATCAATCCTCAGAGGTGGTCGGGCATTATTAGCCTCATCCCATGTAATTACTTTTGGTGGTTTCTTTGGTTCTTCATAGTAAAGACTGGCCATTTGACCACGAGATTGTGGTTTCGTTCTTCCATTATAGCTCCAGTTTGCTATTCTAATCTTTGGTACATTAAGAGGAGGAAACATATA

>Contig566
TTTTTGATTTAGTGACATTTTTATTCAAAACTAATTACTTTTATTTCGGCACTTTTTGATTTGATGCTATAGCGCCCTAAATATAACAAACGATGTTCTGTACAATCAAGAAAAAACAATTAACAAATAAATAAGCACAAGTTATAACAAGTTCAAAACCTATACACTTGTGGTGAAAACTTGTTTCAGACAAAATAAACAAAGACAGACAAAATACACTTTGCTCTTAAGAAAAACGTACGGATAATCTTGACGAAGGATACATTTTTTAACTTACTAACACATTTCTATAACGTTACTGTGAAATATTGTCTGAAATGATTGTAAAAAGAAATTGTGTAGATTTCATTTATCAAGACCAGTTTTAGAGGTCAAAAGTTAGAGGTCAAAAGTTGTTTTATTTACTTTGCGTTTTCATCATCAATCAAATCAGCAAAGAAACATTACGTCAATAAACAAATATTACCAGAGATAGTTTTACATCATTGATTGGACGAAAATGGAAGGTGTACAGTTGAATATTAAAAAAAGTCATTAATCGAAGATTACATTGTCCGACATTTGAATTTCAGGATTGCTGAATGCTGAATCTTTTTATCTAACTAATTATAAACTGGAGTATCATATCAGACTATTTACAAAAGACTGTAAATAAATTAAGAAGCATTTACTACAAACGCTACACAAGATAATTCTTATTTTCAGTTTGTTTATCAGTATTTAGAATGCCTAATCAAACTGGTCTGTAATTTTTACGTTGCATAATTATTAAGAATTTCAATAAACTGAGCAGACAAAAAAGAAGAGGACAATCTTGTGAATTTCAAAATTGAAATATTTTATCCAGAGTTGACATAGCACTTAGTTAAGTCAATTTGTTTTTCGTTGCTGGTGTTTGACTCTTTTACAACCATTTGGCTATGATGAACTTGATCTTTTTGACATGCTCCTTCTTGTTGTTCTGGTATTACTCATACAAACTGGATCAAGACTACATTGTCTTTTGATTAAACCAAGTCCTACTCTATCTAAAGGTCGTTTCACAAGTCCCATGCCAACTCTATCGAAAGGACGTTTTACGAGGCCCATGCCGACTTTATCAAAAGGCATCTTAACAAGACCCATTCCAACTTTATCAAAAGGTCGTTTCACTAATCCCATTCCAACTTTATCAAACGGTCTCTTTACCAATCCCATTCCAACTCTGTCGAACGGTCGCTTAACTAATCCCATTCCAACTCTGTCAAATGGTCGTTTAACTAATCCAATTCCAACTCTGTCGAATGGTCGTTTCACTAATCCCATACCAACTCTATCAAATGGTCGTTTCACTAATCCCATTCCAACTCTGTCAAATGGTCGTTTCACTAATCCCATACCAACTCTGTCAAATGGTCGTTTCACTAA

>Contig567
GACATAACAAAACAAACTTATACAAAGCATCGGTAAACAATATAACATATAACAACAGATTCTAACATATACTGGATACATACAATTTACTGGCACAGCTTCCCACACTTATTCTAAATCTATACACTTACATTTACGAACTCTATTTTCAAAAACTGTTCGCTTTCACAGATTGCGTTTTTTATTAATGTTTGTAACGTAGTTTTCTTTGTAAAAGAAAACAATGTTATTTACTATCATTGTCAATTTCTACAAATCTTTTTCTAAAAATTGCAAATACATTCAAGTCACATTCACACTTTATAGATGTAAAACTTTAACAACAAGGACTCCGTATCACATGTTTATGTTTTAGGTAATTAAAGGAAATTTAAAATAATGTTAATTAAAACAAAAAGTAAAAAGAGGAAATAGAAGTTCGGCGTTTACTTTATTAGACTAGGAACTCTTTCACAATGTATAAAAGAGAAGCGATAGATACCAAAGGGACATAAAAGTATAGTCAGATTATGTTTTATACTAGAATATGTCTTATACTTGTTCATATCAATAAACAATTTTGACCGACAAGACATGGTAAATCAGGGTGATTTTTTAC

>Contig568
AAAACTTTACATAATATCATCAATGCAAAATGATATCCATTATGAATTTGACTGATTGTGAAAATTGCTTTTTTTTAAGAAATATAAAGGTGATACACATTGATTGACTCATCTACTTCAAAGTATGAGGAAAACTGGAAAATTAAACCATGTTTTACTGTACATGTAAAGTGGAACTATTTTTTTTTGATTTAGTAAAACATTTCATAGCATCATAATATTGTATAGGTTACTATGAAATGAAACTGTCTAAAATCCAAACAACATAACTATGAGTTCACAAATTATTGTGAGGTTACGGTTAATTCAAATAATTAGGTTTCACAATAATAAAAAGTAGCATTCATTATATCAGGAGTGAATTCCCTAAACAATTGAAAATAATGGATTCACACATGTACAAGAGAGTTGAAATATGTCATACAGAAATTGGGCGGAATATTCCGTAGGAATTAGTCATACTTAAATTGCATCACAATGAATTTAACAGCATAATGAAAATATAACTACTGAAGTGATGCCATCTAGTCAAATAAGCTGATATCCTACTGAGCAACTATTAAAAAATATATATAAAACAATAAGCTTAAATATTTATTTTTGAAAATAAAAAGAACATCTGAAATGTGAAATCATTTGCCTTTTCATACATTTGTTGTAAGAGTCTATACAAAACACGAAAAGGCAATTGACCTCTTAAAGAATCACAAAACAAGGAAATACAAAAAATAAACATGAAATTTTTACATAACATGAAAATACAATCAACATATATAGTAT

>Contig572
ATATCATCTTTATAAATAGGAAAAGGCACAATAATACAGGGATGTAGACGGTAAAGACATGACTAGAGTTACACATGCTTTCATGACAACATAATCTCTGAGAACAGCCAAGTACTAGGTAACCATGGTCTTTTAACAAACATTCATTATATTCGTACAATGGAGTAGGTACACATTCTCCTGAGGAACAGGTTCTAATGACGGATTCATATCGCGTTTTGTTGTCATGCATTTGGTATAAAACTTTCAAACAACTTTCTCCTTGCTTACACGAGACCTTCTCCGCTTTATAATTATTCTCTGGGTCACCATCACAGTCATCAGAGATACATTTCCAACACTTTATACCAAAGGTTCCCTGGATGCTAATGAACAACAATCCTAATTTCATCAAAAGTGCTAAATTGTTTCTCATCACTAGCAATATATCGCAATAAAAATACACAGCATCGCATTATTTGGCAAAATTAAACATTGTAGATCCACAAAGATAGAGGCCTTTTACAGGAGTAAATAGTCATCATGTCTTTAGAAATTATATCATTCTTGAAAACGACAAAATAGAGCTCCAAATCTCACAATTCTTGTCGAATTCCACAATCACTTGTCGTGGTTGATGCATTTTCCATTGAGCGAAATTAGCATCAAAATGAAATAAACAATTATCCCCTATAATTATATGTTGGAGTTAATCAAGTCATTGTTTTATCAGATGCCACACTCTATTAATTTCCAAACATATTCTTTATCCGTAATAACTTCTTTAGATCAAAGATTGTATTGATATAACAACCTGAACAAACTATTCATCATAAGCAATTCATTACA

>Contig582
CCATTTGTAGTATTGTTATATATTGGGAAGATAATGTTTTAATTAGGGATAAACATGAATGAAATACCTATTTCTGACGGGGAACTGACTCATTACCACACGATGAGCGCTAGATATATAACTACATGTATGTCATAAATACCACAAATGGCAAAAACAATAAAATGACCAAAAAAGTATGTGTAACACATTACATATGCTTATATTAAATTCGAAGACCTCTCAAAATCAACGTCAGTTATATTCACAATGTAATAAGAAAGATGCATGCAGCACATCTACAAGATATACATGCTATTTGTTTACAATCACATAAATCATTTCAAACTCTACAGGCTCAACCTACTGTTTCTATTGTAGTTTTATACATTTTTGTTTGAAAAGAAAGATTTAATTACAAATGGGTTATTGTGTAACTTGTGACTTCCATTATGGATTGACATCAGTGTGTATGATTGCAAGCTTAACATTTTATTTTCTGCCTTGATATAAGTTGCAGCATACCATTAAAATTAACACAAAAGCTCCAATTTCCATTCTCACCATATCACCTGAACTTTTGCCGCAACAAGATGTCTCTCCGCAACATGTTGGCAAACATTCGCTACCCCAAGTACAAGAAGCATTTTTCTGAAAACAACAATCGATAGGACAATTGGCGCTCGTTTCGTCTATATTGCAGTATCCATTACCGCAGTTCGACAATGTTCCAAATTCCTCAAACATATTCACGCATATTGTTTTCATACAAGAAACAAACACCCAGCAAGTCGCCGGTATATTGACCCAAGTTGCAGCACATGATTGATTAACGAAATCTTGACCACTACAACCTCCACAATAAAACTCGCTCTTAAATAGTGAAGTAGTTGTGCCTTTATCGACGCCACATTCATTGCAATAACTTGGACTTGAACCACGTTGGTACGTAAGGCCACCACACACCGGTGTAAAGCTAGGCAAACTCTTATAACAGTTGTTGCAGCAAATATAGTAGCGCGATGTGCCGGAGTCGTCAAACGAGAAACCAAAACATTTTCCATCTGAAGCTTGATCGCCGAGTATTCTCACTGCACTTTTCTCCAATGGTTCTAAATCTCGCCTTTTTCGAAATGCACCATCACTTTCAATTTTTTTGTTTACTTGTTGTAGTCCTGTATTATTTCCATTACGGGGAATTCCATATCTTTTAGGCCCTTTTACAAGACCGGGGTGAAAAACAAATATTAGCAGCAAAGCTTCGCACAAACCATTCACC

>Contig591
CAAAAGAATTAGATCAAGGCAAATCTGTATTATAACAGTTAATAGTAGTTCGGAGCAAGATATTTTCAATTTAAAAGCATTTTCTGTGGACGATGGATGGACCGGATTCGTCGTATTCTTGTTTGCTGATCCACATCTGTTGGAAGGTTGAGAGTGAAGCTAAGATAGAACCACCAATCCATACGGAATATTTCCTTTCTGGTGGAGCAATAATTTTGATTTTCATTGTTAGTGGAGCAAGTGCTGTTATTTCTTTTTGCATACGGTCAGCTATTCCGGGAAACATTGTTGAACCCCCAGAGAGGACAGTATTGGCATACAAGTCTTTACGAATATCAACATCACATTTCATGATGCTGTTGTATGTTGTTTCATGCAAACCTGCGGATTCCATGCCCAAGAAGGATGGTTGTAACATTGCCTCTGGACATCTGAATCTTTCATTGCCGATTGTGATAACCTGTCCGTCGGGTAATTCGTAGCTTTTCTCTAAAGATGACGATGTAGAGGCTGTGGACATTTCTTGTTCAAAGTCTAATGCCATATAGCACAATTTTTCTTTTATGTCTCTAACGATTTCTCTTTGTAGCACAATTTTTCTTTTATGTCTCTAACGATTTCTCTTTCGGCTGTAGTTGTAAATGAATATCCACGTTCAGTTAGAATTTTCATCAGATAGTCTGTTAGGTCACGTCCAGCAAGATCCAACCTCATAATAGCGTGGGGAAGGGCATAACCTTCATAGATGGGTACTGTATGGGATACACCATCACCAGAGTCCATCACAATACCAGTTGTACGACCAGAAGCATATAAAGACAAAACGGCCTGAATACCAACGTACATAGCTGGGGAGTTAAAGGTTTCGAACATAATCTGGGTCATCTTTTCTCTGTTGGCTTTAGGGTTGAGGGGAGCCTCTGTCAGTAAAACTGGATGTTCTTCTGGGGCAACACGAAGTTCATTATAGAAAGTGTGATGCCATATTTTCTCCATATCGTCCCAGTTTGTGACAATCCCATGTTCAATAGGGTATTTCAGAGTAAGGATTCCTCTTTTGCTTTGGGCCTCATCCCCAACATAGCTGTCTTTTTGTCCCATACCAACCATTACACCCTGATGTCTGGGTCTTCCCACAATTGATAGAAATACAGCTCTTGGAGCATCATCTCCTGCAAATCCAGCTTTACACATTCCTGATCCATTG

>Contig594
CATGATATATACACCAAGTTTCACAGGAATAAGTCATAAAACATATAAACATTGACTCATGTTAATCATGTTCATGGAACGTTATTTCAATACGTGAAATATACATTAACACAATTTTGACGTAAACATTTCAACCTCTATTTATACATACAAATAATACTTTTTCTTCATACATTTATCGCCAGGAAACATATTTTTACAAAAAATCAATTTAGTATAATCTTTTAATGATAAAGAGACCATGTTCTTTTTTTTACCTAAACTTTTCATTTGAAATTAACACTAAAAGACTATAAAATTTTTTCGAGTGAAATACATGTGGACAAAACTCAGTAGCACATTAACCTGGCTTTGAAATATATGTTTAGTTCTGATCAATGAATTTGATTATGTCACATATTCATATCAACATATTCCGGATAAGCTTTTCCCTCAATAAATATTCATTAATGAAACGCAAACGGTTGAACACTTGTTGAAAATAAAATATGATGCTTTCTGGCCATTTTACAAGTCTTTTTATGAATCTTCCAGTTTTTTCTTTGACATTGTTTATCACAGTATGTCGATACTTTACATCTGCTGCATTGTTGTAGTCTTGTTTCGCTTTTAGAAAGACAATGAAAGCAAAAGTAGACGTCGGACGGAATCCTTGCAAACCACGTTTTGTATAATATAACCAATGCATGAATTTTTGCTGCGTTATATAAGTATTGTATTCGTTTACTTTCCTCTGTACATATATCCAAAGCGTCAATAGTTTCCCATGAACGGGTTATACACAAAAGCGCTTCATGTGTGTTAAACTCAGAAAAGAAAATCGAAGCCAATAAGTTGTAAGCTACATCAGGATGTCTTACATTTTCTCCGTGCAGCAAGTTTATTATATTGTTTTTAGCCTTTTTGCATTCTTTGACTTTTCTGAGTTTCTTATTCAAGAGATATTTTAGTAAGAAGAAATAGATATTACCGTCAACAACAGCCATATAATGCCAATGGAAAGCTCGGTTAGTGTCATAAATTTCGTCCATAGAAGTAACGATAAATCTAAACATTTCATACTTCAAAGCGTTTGGGATAATTTGAAGTTCTGTTGGCAGAAATGAAAGACATGTAGACACTGTAGAAGAATTTAGATCATTTTGTGATAGCACAACTGAATCACTTACAATGTTTCTACAAACACAAAAGGACGGAATACATTTGAAATCTATCTTTTTTTCTAGTTGATCTAAGTGCCATTCACAGTCTGCATACAACTCAGCAGCTAGTAATACTGATATCAGCTTAAGGCGACTTGTTAAATCACCATTCATAAATAAGTATGATAAAGATCTGAACAACAAAATATATCTAGTGTCAAATTGCGTAATATTAAAAGCAAATGCAGAAATTGTACTTGCCAAACACGTGTAGATACAAGGTAACAGTAAAGCTTGGGCTGACTTTACTTCCTGTTCTGTATGTTCAAAAATTGTGCTTATGTTGTGAATGCGAACGTTTAAAAGCCAGAGAAAATTAATGAACTTGGAATAGACGTCATTGGTTGGACGAATGTAATATGCTAAGATACTTTGATTAACAACAGCATGTGCAAAACATAAACTTGATGTTTTTGCACGGTATACAGATTCCTTATATGCTTTTTCAGATTTTGTCTGAAGGCATTGAAAAGATTGTATATCATTCCGCGCCTTAACATATTTACATATATCATTTG

>Contig609
AATCATGATCAACAACAATTACAGCAATAAAAATTATTTTGATTTTGTAATTATAAAAATCTTTATCACAATAAGGAACTAGAGATGTGTTCACAAGTATATGGTACCCCAGATTATTGTATCCTTCACTACTTTGTATATCACATGGTCCAAATAATGCCTATTCATGCAATGAGATGGGAACATCCCTCCCCCTTCTACTCACTAGGAAAATTAAAAGTTGTTCAGATCTTTAAAAAAAATCCCTAGCACCATGGATGCTTCAGTCGAGTCAGGTAGTTTAATATATAAATGTTTTAAAAGATATCATTATAGCTGCTGTTACTTTGACTTTTGACAATAATGTTTATGGCTCAAAAAATAATGCCCAGAATCTGAAAATTTTAACCCGATTAACACTGCATCAAATCATAAGTGGTCTGACTTTGTTGCAAATCAATTAATGCATATTAAGTACATTTATATCATGCACATATATTTATATTTTTGGAAATTGTCAGTGAATTGTTTTGAAGGGTTAAATAACAACTGACAATAAGGCTTGTCTGACTGAAAGACTACATATAACTGAATGGATACAGTGACCTCTATAAACCCTTCTACCCACAAAGCAAGGTGTACATAAATATTACTGACATTAATTGTAATATCACAATCACTCAGTTATTTTTAATATCCTGACATCTCCTCAATTTATTTTAAGTACAATACTTCTTAATTCAGCTATTGTTTTTTCTTCTTACCCCTTGTCTAGTATACAATGGAAAAGTACTTTTTATAAATCTTTCATAGGCATAATACTAAATTAAGAATTCATTACAAATAGTCCCGTACCCTTTTATAGTTTACTGACAACCCTATGAAAACATTTTTTTTCTATTTAAACAGGTATTATACCCCTTAAAAGCCAGTATCTTATTGTTAATAGTAATTTTTTCTTAATTCATACCTGTTTGTACAAAATCACTTTATAAAAGATTATCAAACTGCAAAAGTGAATAATATCTGAACAACAAAACTTCAAACTGGAATATACATGTACATTAAATAGAGAAAGGAAATGGGGAAATTGTGTCAAAGAGAAAACAACACAACAAAAGAGTAGAACACAGTCCAAAGCCACCAATAGTTTTGGAGAAGTTGTGGTTACAAAGTGTGGACAGATGGATGGATAAACATAAAACTTAATCACTTTATATACTGCATTAGTAATATAAGCCCTCAATTTTAGAATTCATACATACATTTTTGCATTATTCAAAATTATCAGTCAAAAGGTGTTCTACAAGGATTAGCTTGTTTTTGCAGAAATGCTGAACAATTCATTTCAGAATATTTTTTTCAATCACAATTTTTCTCATTACATTCAATAGTCAAGGAAGACTCAAATAAGAACCTTAATTTTATCAGGAAGACTCAAATAAGAACCTTAATTTTA

>Contig616
TCTGTTAGGGCCGTTTTCTACGAATCATCATTGATGTAGTCTTCATTGACTGTGATCCTTTCCACTGCTTCCAACGCATTCCCTTGTTGTCCTTTTTATTTCCTAGATACAGTCCGTTCAGATTCGATACATGACAGTTGCTATACCACCACGCCCCTTTGTAATATTTTGCACAATTTTCACTGCTATGGATGTCATTATCCTTATCTTTTGTTGTAAAAGCTTGGTTGTTATGAGGCGTCAGAGAATCACCTGCCGTTCCACTATAGCCCTTCACTTTCAGTTTATAGTTAGTTGATCTGTCGCCGATGTAGAAGCTAGAATATTTTGCATAAGCTCTGTCACTATTGAAATCCTCTAGGTTGACTCGAAGCTCATACTGTCCTTTAGATGTTATTTTATGCAGCTTGTCATTACCCAACCAGAACTCTGTTTTCAGATTACCAAATCCATTTGCATATTCTTCCCATCCTTTGAAGAAATCTACTTTACCGTCTTGTCTGTGCTGCGAATCATCATTGACGTAGTCTTCATTGACTGTGATCCTTCCCACTGCTGCCAACGCATTCCTTTGTCATCCTTCTTATTTCCTACATACATTCCGTTCAGATTAGATGAATGACAGGCGTAATACCACCAAGCCCCTTTGAAATATTTTGCACAATTTTCGCTGCTATGGATGTCATTATCCTTATCTTTTGTTGTAAAAGCTTGATTATTATGGGGCTTCAGAGAATCACCTGCCGTTCCACTATAGCCCTTCACTGTCAGTTTATAGTTATTTGATCTGTCGCCGATGTAGAAGTTAGAATATTTTGCATAGGCTCTGTCGCTATTGAAATCCTCTAGGTTGACTCGAAGCTCATACTGTCCTCTAGATGTTATTTGATACAGCTTGTCATTACCCAACCAGAACTCTGTTTTTAGATTACCGAATCCATTTGCATATTCTTCCCATCCTTTGAAGAAATCTACTTTACCGTCTTGTCTGTGCTGAAAAACCGTCCACCCTCCACCGTCCGTCTCCATATCACAGTAAGCCTTAAATCCAGCGCCACCAGCAGGGTAGATTTTGTAAACTCCACTTCTGTAATGTTTGCGGTCTAAATCAGAACAGTCTCGAACTTGAGGCGCTGAAGGCAGTAAAGATCTGTGTCTACCAGTTGCCAAGATGCTAAGTACACGATCAGCTGTTTTCCCATAAAAACAAACACCAGAATTTGAAGTTGAGGTAAGTTTTCCATCTGCATAATGTTTTGCTATAAGCAGCACCAATACAAAACCAGACCACATTGTCAGCCTCGAATGTTTGTTGGAACGTTACACTTTCAACGAACCTGGCATA

>Contig625
CCTTTTCTCAATATTGACACAGATGGACGACTTTACACTAAAATCTATGAGAAACAGGACGATGATTCATTTTCCATTTCTCAGCAGTATACTACTGTTGCCTTTATTTATAAATAATACCATGAATTACACAGTTAAAGGTGCAATAGGTAAATATGTGCAAAACTATTAATATTTTTTTTAACGATATTAACAGTGGAGTATAGAAATAATACATTGAAATGAGCCCAGAAATTGACAATAGATTCTTTTGAACGTTTTAACAATTTGGATAAACGTTTTATTAGGTTTATCAAATCTGTGAATTTGGGTCAAATCAGTGTGCATAAACTTGATAGCTAATGCCACTTAAAAGTTTACATATGCAGTAAGCAATTCAAAAGTAATTGGTTGACTGAAGATGAACCAGATACAGATGAATTTCCTTTTAAACTGTTAAGGAGTTCAATTTGTAAGTTCAACTTTTCTATTTCTTTGTCTTGTTTTATAAGTTCTTTTTTGTACACTTTATGCTGTATTTCATTGATGTCATCTACCATTTTCTTTCTTTTCATTGGTTTGCTGTTTAATTTACTGCTTGAGTTGTTTTTACTAGATGGTCCCGGTGTTACAGGTGTCTTTAATACAGAGTCTTCAGCTCCAGGCTTGGTCATCACTTGTTCAAGGTCAGATATTGGTCCTACTCCAAACATGGAGTAGGCCAGTACACACAGGCTGTATATCTTGTTGGCCTTTAATTCCGTGATTGTAGCCTGACGTTTATTGGCTTGAGGTAAAGGTATATCAAGAGTGGTCCATAGGGTTAATGGTATGTCTGGTTCAAGTGTATAAAATATCTTGTAACCCTTGATGATGCCATTTGGTCTAGCTGGTTTATTCCACTTGACCAGTGCTGTACTGGGACTTAGTGATATAGCTCGCACATTCTGTGGTGGTGTTCCAGGTGCAGATGAACTGGTTCTCTTTTCAATAATGTCCGTTGGTCGGCTGTCACCTACATCATTAACGGCAATAACTTGAAATTCATAATCGGTAAAAGGTGTCAATCTACGGACCTTGTGAGCAGGATCTCGCATCCTCTCCTCAGAAAATATACTGCTACTATCGCCCTTTTGTCTGTAGTGTAGTTTGTAGAAATTAATTTTTTCCCCTGGTACTGGTGTCCATGATAATTTGACAAACCCTGGCCCAACATTCACCACTTTCAAATTGCCAGGTGGATTTGGAATCTCAGCCAG

>Contig629
AAAATAATTTTGTCATTCAAAGTATGACAAGATACATAGGTACAGAGTCACATCATAAAATAATTTTGTCATTTAAAGTATGACAAGATACATAGGTACAGAGTCACATCATAAAATAATTTTGTCGTTCAAAGTATGATGGGATACATAAGCACAGAGTTACGTCAAAAGGATATCTCAAAAAACAGACAACAGTAAAAGTAATATAATTAATAAAGACAAATAAAAGAATAATATAACACGTAATTAAGATGATAAACAAACCGCAGAATAATAATTGACCCCCAAGAATTTACGACAGCACACAAGAACACCACAAACCAAACGAAATATAAACTGCGCGGCGCCTGAATGAATCAATGCCACAAAAATTAACGTGTTTTGTTTACGTTTATATTAACACTGAAAACAAAATAGATTTGTTTAATTGACACGTACAAGAAGAGTAAATTGGGATTGGTTATTAGAAATTTGTAAACATAGATTACGGTTGTGATAAATTTTATTGTGATGTCGTCCATCTGTGTCAATATTGAGACACAGAACAAGGTATGAAACAGTCCACAGTAGTATCCTCCATGGGGTATATGAATCACAAGTAATGACTCAAATAATGGTTATTCAGTGTTGAACCTAGCGAAATTCTTTTTATGTTTGTCTCTGTTAGAAGGTACTGAATTAATTCTGACCAATACGAGTACAAAACAAATAGATCAGGAAGGGTGTACAATTAGTACCCATTAGAATGATGCATATCTGTAATTCAAATATAAAACCTCCAACATGTCCAAACACAAAAATATTGTCGATAAAAAAGTCCAGCATTTTTATAATATCAAACCTAGTGTATGTTTTGAAAGAATCTTGCATTGAGGTTCTTCACAAAATCAGAATTATTTTAATTCAAAACATGAACGTAATGTAACATTGGAAAACTGAATCTCATTTCGTGTTTCAAAAATTTAACCACATCAAAACGTTGCAGCTTTGAAACGGACAATTATACATATCAATGTCTACAAAAGACTTATCAGTGACGCTCGAATCCAAAAAAAGTGAAAAAGGCCTAATAAAGTACGAAATTGAAGAGCATTGAGAACCAAATCCTACATATAATGTATCCTTGAACTTTGAAAATCCTACATATAATGCATCCTTGAACTTTGACTTTAATTACTATGATGTGGTGTTACACGACAGTCTGAGGTAAGGGAAATGTCGAGCGGTCACACATGTTTTTGATAAACATTCCTCATGTAGTCTTTGGCTGATAGACTTCTTAATTGCAATCGATACCACATCTCCTTTCTTGTATGATAATATAATGCAAAATATAAACGACAACATTACTCCCAGAATAGTGTGTTTTGCAACATACACAAATACATTTTGTTTTATTTGAAAGGATTTTATATGTAAAGGATCTATAACAAAAATACAATATATATATATTTTATCCATTACAAAACATATAATTTCAAATCTTAGCTGGAATATCTTGGATAAATCACAGTGTTATCTGTATATATTTATTTGCCATATACGGTTAGAAGTCATTTAATAAAAATTATAAAATTTACAATGTAAAGGAAAGTGAACCCTTCAAAACACTCTATTTAATTTGGAATGCATAAAATCAAAGATATGCTTAATAATGTACATCTCTGAGGAGCCAATTCATATGACTTCGAAAGTAATTAAAAAAAAANNNNNNNNNNNNNNNNNNNNNNNNNNNNNNNNNNNNNNNNNNNNNNNNNNNNNNNNNNNNNNNNNNNNNNNNNNNNNNNNNNNNNNNNNNNNNNNNNNNNNTTTGGGGTTAGGTTATTATCGTGATGTTTTATTCAGTTTCACAATTGATTGTAATTTTATACTTTCACTGAAGATGACATGGACCAGTGTGAACAAGTTCATCATAAAAATATATAGTTGTGTGTATTAATATATAAGTATTAGAAAGTTTTATGATTTTTTTTTGCTTTTCCGTGTGGAATTGTCGGTGCTGTCAACTTTGTCAATGTTTTTTTTCCTTTCTCTCCATTACTTTGTTATTAATGATTAATAAATAAAGGCAACAGTAGTATACCGCTGTTCAAAATTCATAAATCGATAGAGAAAAAACAAATCCGGGTTACAAACTAAAACTGAGGGAAACGTATCAAATATAACAGAACTACGACATAACAGAGACACAACACAGAAATTAATACACACAGAAACGAACTATAATGTAACAATAGCCAATGCTTCTCTGAGCGCAGCCCGATACCACGGCAGTGGTTGGACCCTGAACAGTTGGGGCAAATTTGGACATAATATTCAAGCTTGATACTGTCGGAATTTGGATTGTGTTCCAAATTTTGACATTATATAGGTTTCTGACACAAAATAAATGTGGTCGAAGGCCTTTCAAATATATTGCGCAATACTGTATAATTGAAGATTTCTTCTTGAAACTTTTGAAAAATTCGAAATTTAAAAATTTTGAAAAAAAATTAATTCCTTACGGTAAAAATTGGGGGACAAAAACCCTCCCGCACATTTTTAAAATTCTCTTGGAGCAATAACCCCAAAACTCAATCCAAGCCTTTCCCTTGTAGTATGGAATCTTGTAGTACAATGTCAAAGAGATACATACACTCAAACACAAATCATTGTCTGGAAACTAGAAAAATGCTTGTTTTGGCCCCTTTTTGGCCCTAAATTCCTAAACTGTACGCCCCATAACCTATAAAATGAATCTTAACTTTCTACTTGTGGTATCAAACATTGTGGTACAATTTCAGAGCAATTGAAATATTTATATACAAGTTATTATCCTGAAACTAGGTTTTGGGCCCCTAATTCCTAAACAGTTTGGACCATCATCCCTAAATTCAATCCCAACCTTCAGTTTGTGGTATTGAACCCTCTTAAAATTTCATAGATATCCATTCACTTAAACTAAAGGTATTGTCCGGAAACCAATGTGTCTTCGGACGACGACACAGACGAAGACGCAGACGACGACATGATACCATTATACGATCCCACAAATTTGTTTGCGGTCGTTTAAAAAATACATATCTAAGAATTTAGAAAAGAAAACTTTTCAATGTAGGAAGAAATGTTTTCACAGAAATTAGTTTGATTAAAAAATTAAAAAAAATCAATGATATTTTCCTTTTGTTTACATGTTTTAAAAATAATTCCCGAAGGAGATATCAACTGGACTGAAATGTCAGACAAATGCATCCCAAACATGTTTAAATATTACATTAACACAATTATAGTTAGCTCCACGTCAAATCAGCGTACACAATTAAAGATAGGATTGTAAGTGAATATGCTTTAACTAGTTATATTTTAAAATATTTCAAGTGATCACAATAACTTATTAACAGTATAGTATCTCTACCACAATACAACTGACAATTATTAGCAGTTAATACATAATATAAAGATATGAAATGAAAATGGAAAGTTAAATATGACTTTATATACTACACTTTTTTCTGTTGGCGTCTTGTTTGATTGTACCCTTGTTTGAATTTGTTAGACAATGTATTATTTATCTGTAATGATGTATGTTTACATAGTTTCGGTTACTGCATTCTAACTATTGTCACATTAACCTATAATTTCTGTAGAGTTGCTTACTCAAATTTGTCAAAATGATGGAATTATGAACAACTGCTATGCAAGTTGGATATATATATATGGGATATTAACTATATTATGATATAATTGAACGAGGTTCCATTCTTATATTTACAGATTTACCAAATAAGAAAATATAGGATATTTATATTGAGAACAAGGTAAAACGCAACACTTTAGGAGAAACTGTCTAGTGAAATAAGCGCAGTTTAATTCCACGTGAAATCAATTATTTTTACTTTATTTAGCTAAAATTGCAAATGAAGATGTCAATTTCAAAGAAGCTACCTCTTAAAAAACTTACCACATGTCAATCATTATAGTACATGTTCATCATAGTACAATCATTGTTATATAACTTTTTTGTATACTTCGATATCAACTATTATTTTCAAGGAATTAAATGATTTTTTTTTCTTTTGAAAAACATAATGGTTTGCACGAAGTACTAAACAAATAGCCAAACATAATGTTGATTGATTAAGATGACACAGCTAATAATTATATAATCTTGGGTTGCTTTGATGGACAGTTTTTATACGCAATGAAAGCACATAACGAAATTGAATGAATTCTCTTTCAGCCAGCAAAATAATATGAATTGAACAGAACACGAGTCAACATTATACAATTTACATAAAATTATTAACCAACTAAGTGCATTATTGCCAAAAGTGACTGTTTATTAAAAAAATACACATTTTCTGTAATGGCCCTGTTTTTCTGTAATGGCCCTGTATTAATGCCCAGTTTGTCTGTATTAAGCCCTGTTAGGGTTTTTAATAAAGTTAATAAAACTAAGTTGTAAAGAGTATAATACCTTTTTGTATTTTATTTAATTTAGTAACCAGCAACCAACATTAAAGAACCATATAAAGGGATCACTGTTCATCCTGTTTTTTAACACATATCTCTTTCAACTTAATATCTTGGATATTTGGTATACTTAAAGCTTTATAATGGTGAAGTACAAATTATTGTGTTCCGAAACTAAACTGTCATCAAAAGAGTAACACAGTACATCAAGTTAGCAGCAACACATACACTTTTGTTCAGTTGGTTAATAAATGTATTAAGAAAAGGGTGTTTTCATAATGGCCCTGTTATATGTCCTCGGTCAGTAATAATGGCCTCGGATGTCTGTAATAGCCCTTGGCGTTGCCTCGGGCCATTACAGACTTCCTCGACCATTATTACAGACCTTGGACATATAACAGGGCCATTATAAAAACAACCATTCATTAATATTATAATATTTTTTTCAGAAATATATATGTTTTCACTAAATTATGAAACTTTCTTCAAAGACATTTGATAAGGCTGTGTATTGATAACACTAATAAATGCTTTCTTTGAGATTGTCAATTGTCATGTTTACAAAAAAACATGCAAAAAAAATATGAACGAAAATAGTGTCAAAGTTTCATATGTGCGTAAATTATTTGCCGCGGATGTTGGTCCATTACAGAAATTTCCCCGACACATTCTAACACAAGTTGTTGTTAGACTTTCTGTATTATGTTGACACAAAGAATCGTTGTTCGTTGCGATATTCTTCAGCGTTTTTAACTTATTAGTATCAAACGACCAGGTAATACCATCACAACATGTTCTTATATACGCTTTTATGAATCCTCCTCCTTCAAATTCCTCTATGCAACAATAGCTATGGTTAGCTAAAGCACTACAATTCTGTACGTACGGGTCGTCTTTAAAATCTTTCATAAAAACATCCGTATTGTTACCATACTCATGAAATAGCTTAGTATGAAGCTCTTCCATCCTTTTTGTGTTCACCTGGCAGTCATTTTTACCCTTGTTGCTTGAAGAGTCCCTGCAGGCAAAGCACATACCAGTCTCACATTGTGTTTCATGAATAAGAATAGCAAAGATTAGAAGTCTAACAATCCAAACTGTCTTCATTGTTATGAATTCATTATTTTATGGTAATTCGATGATCA

>Contig636
ATTAATAAAATAAGATTGTTTATTATCTATTTTTACTAAAGATTCACAACACTTATATATATCTTTAATAGCTACGTGGTCGGCTGTAAAAGTCTGACATGAAAAATATAAAACAATTTAATTGAGAAAACTAACTACCTAATTTGTAACAAAACCTAGAAAATTTGAACCATTATCACCCAAATCAATCCCAAAATTACACAAAATTCATTGTCTTAAAACAATAATAATGCTTGTTTTAGCCCCTTATTCCTACAAATTAGGACAACACCCAAATTAATCCATGATTCCATCCATCTTTTTTGTATGTAACCTTGAGCATGTTGTGGTTAAATTTCATAGATATCCATACACTTGTACACACGTTTTTTAAATAGTTTAAGTCATAACCACCAAATCAATCCAAACCCGTTCCTTTGTGGTATGGAACCTTGTGTTAAAATCAATTTCACAGAGATCCATTCACTAGCACACAAGTTATATTGTCTGGAAAATGAATTTCTTCCAACAACGACATCGCCATACCATTATACGGACGCCAAAGAAATGGTGTATGTGCTGTGCTGGATGTATAGATACGCAGCCACGTCATCCTGAATCCAATGCCTCATGCAGGCATATGTAACTTAATCTGCATGTATAAAGATCATTGAAATATCTCCTTAATTGGTCTGTGTTATCGGTAGCCTGTTGCAAGGCTAGATTTCTGCCCTATTTAACACAACCTCCTTCAAAAGAGGCAATCTGTATTTGTGCAGATCTGGCATATCTTGTTTTTGTATGTCCTGAATATGCATGAAATATTGCAATTACATGTGTATCCAAGGATTTGTATAGTAAGATCTTACTATACAAATCCTTGGTGTATCCAACAAGAAAAAATTCTTAATAACGTTTTTATATGCATTGATATACATGTGTTGTGAAGAAGTTGTAATTTCGTACAAATTATAATTTGTACAGGGTTTTTTGTACACAGGCGATACACATTTATTTGGAATAATTATTTTATTCAATTTTTTACTCGCAAATCTATATATTACTTCAACCTAACTTTCAGCACTGTTATCTGTCTTAATACTACAAATAAGGATTTAGATTATATATATATAAATAAATATATAAAAGGATTTGAACATTTTTGTACCTGTTACATATTTGGTATCCAAACACTTACTTAATTG

>Contig637
ACACTATGCTGTAGTAAATAAACATCTATTGTTTTTTAAAGTATTTGATAAATTTCGAAAAAATATACAATAAGTCTAAAAGTATTTTATGCTTTATGATTCAATCCCCTTACCCTCTCTTGTATATCAATACATGTATTTTTAAAAATTTAAACCTAGTTAAAGTACCTGAATGTGGGAATGATGTTTCACTTATATTCGTTGTCTATTAAAATTAAAATAATAAGTAAATAAATCTTTGGTATACAGTGCAGCAACTAAAGCATTTCAGGTATCACCAGGAATTAAATCTTGTCAAGATATCAGCCTGTATTTACCACAATTTAATAAAAAATTATGATACATTGTAGTTATACATTCCAAAAATTAAAATGTCTCAAGCAGGCTGGGTAAAAGTCTCTAATATCACAGTTACGCTTGAATAAATACTCTGTACAATTAAGAAATGTGCAAGATTAAATTTAATTAAACTTTCAATTTTACACAACCTTCAAACATACGTAAATAAGTATCAATTTAGGAAATAATATATATAATAAATCTGTTTTGATTCAGCACATACAAGTAGCTTCAGTATCCTATGTCAAAAGATATATCAACCTCTGCTTGTGATCTTTAAATGCATAATGATTACTTATCTACTAATTGGTAAATCATCAGTAAAATATAGCAAAATATACCTTTACAACTCAATAACAGTGCATGATAATAATATGTAGGCCAACCGGTTTAGGTCCTTTAATAGACCTTCTTCAGAGGCTAAATCATTAGTGGTCATTGTAATTTACCCCAAAAGATGGAAGTTTGTAGTTTACAAGTTTATATAACTTGTTCATATAATTTCGAGTTTTTTCAACGAAGCTCCTCTTACAATATCTTCTTTGATTTTTCTTTGTACCAGACATTAATGTTATAATATCTATTCATTATTTTGCGCAATTATAAAATTCAAATTAATAAAGTTACTGCTAGGGATCTCAACCATTCAGAAAAGAGTTTCTGTAGTCATATAATAATACATTACTATATTAAGATGTTGCTATATGCAAGGAATTTGACTGGCAGTAAATTTGTTATTTACT

>Contig638
GCTTATTTTGTGTGGAATAAAATAGAAAACAAGACATATTTATTCAAAAATATAAACTTTTTTTCAATATTCAATTTATTTCACTAATACTGGTATTATAAATGTTGCATAAAAGTGAACTTTTTATTTCAAAAATATTATTTCACTAATACTGGTATTTTATGTACGTAGCATAAATGTTATATAAATCAAGCAAGTCTATAGTGCTCAAAAAACAAATATTCTCAATCACATAATCTTCTCTGACATACATAAACAAGTTCTATAAATAACCCCAATACTTCTTGGACGGATTCAAGTTTATTTATTCTCATATATCTATTTTATAGTCATTATATAATTCTTTTAACAATGCTATTCACTTAGCTTTGTATGTAATATAAATATAATACTTTATCAATTTAATGCTATTTCAAACATAAATAAAATAAGAAATTTATATGAAACAAATATATATCACAAATATATATCAAATACTTCAATTAAATTTATAAATGTCAAAACATACAAATCAAATAAGAAATGCACACTAAGCAAAAAACCAAATAAGTTCTAATCTTGTTATACTTGAAGTAGAAGAGCCACTCCACCAAGGACCCATTTACTTGCTTTCTCTTTGGACTTGAGATTAAAGGTCCAAACGAATGTTGGTCCTCTACTCTTGGTCTTGTATACTGGACACTCATAAATGTTCCTGGTGTCCATACGGTCAACAGGTATAGCTTTAATAAATATGACCGGCATAGCAGGGGCCAGTTCCTTAAGACGAGCCTCTCCGATCATGCTGGTCTGCATATCCCACCGAGCACCTTCCATGTATAGACCGTGGACGTAGGCACCTTCCCTGGGAGGTCCAGCCATATCTTCTCGGGCCTTTTTAGTCACGTCACATTGTAGGACCATACGATCAAGTGGCCACTCGTTCTTTCTAGCCATCTGCTGCATAATAGCGGTCAAGAATGATTGAGGGTTGAAGAAGCCACCGAGCCAAACAGCTGCTGGGAGTTGGAAGTCAGCAGTCCAGGATTCTAATTCCTTAATCCTAAGCAACAAGTCAGCATACCATATACCAAGGCCATGAAGGGATGACCAAGCCAGACAGCCGCTGGGAGTTGGAAGTCAGCAGTCCAGGTTTCTAATTCCTTAATCCTAAGCAACAAGTCAGCATACCATATACCAAGGCCATGAAGGGATGGGTAGGCCTTCTTAGACCAATTCTCTGGTACTACATCTAAGTACAAGGCATTACCCAAGGCTTCCATGTCAGCTGTGATAGTTAACTCTCCCTTTAATCCAAGGTCAAGTTCTCTGAGGGTACGTTTCATTTCTGAGGTCAGACCATTCATTCTCTCCGTTTCCTGGAAGGCTACAACCACGTATGGTGTTCTTTCTTCAGGAGGTACTTTACCCATAATTTCTAACATGTTAAACTCTTCTGGAAGTTTCTCTGAAATCTCGTCTAATATAGTCTTAATCTTTTCCTCTCTACTGACTCCAGTACCTCCGGAGGCTCCAGCATCTCTAGGCTGCATCTCAAATACAGTCCTGAACAAGTTCTCTGATATAGTGGTCAAGAACTCAATCTCAGCATTTGGATGGAGACCATATAAATATGGACTTTCTTGTGGTAAACATTCATCAATGTAAGCATGGTATCCCTTGTAGTCAGAGTTGGGTGGACTTAGGAAACCTTGGGCCAAATACAGTTCACCGTCAAGCATATCAGGATGCATGTAGACCTCTAGGTAAGTTTTACAGAGACGTCTATCCCAATCATCAGTGATGTGTCCACCGTACATAATCTCTCCAAACAAGTATCTCAAATCTTCCCATGGGACCTTAGCATTGGCTTCTAAGTAATTGTACAACACCATAGCACTAATGGTCAAATCTCCAGTGTTGTATGGGTACACTCTGTTCCAGCCCTGGGGTCCAAACTTACGTCTCTCACAGACAACAGCATGGAAATAGCACAGTGAGAACAGAATACTCTTAAATTCAGTCTCTCGGGCACACATCTCCATTGTATTCTGGTCAAAGTTGTCCAAAGCTTTATGTAAATTAGCAAACATGCCAGTTGGAGGTTCATTGGTGATTTTTATGGCAGCCTCTAGGATACCCTGTGGTATAATGTGGTATTCAGGTAAAGCTGCTGGTTCAGCACTAATAAACACACGATAGTTGTCGTGACTCTCTTCACCGTACTTCTCTAGCTTCTTTTCAAGGGTAGATAACCACTTTTGCACCAAGTGGACATTCTGTAAAATAACCCAGTGTCCCTCTTTGGCAGCAAGTACTTCTCTAGCTTCTTTTCAAGGGTAGCTAACCACTTTTGCACCAAGTGGACATTCTGTAAAATAACCCAGTGTCCCTCTTTGGCAGCAATATCTAAGGCTTGTTCAGCAACAACTTCCTGACCTTGACCTAGTGAAATGTTATGGAAGTTTTTATCATCATCAGTAAATTTAAGCTTTTTCCCGATAACTTCCACATCCTTCAAGGGATTGACACCAGGGGACAGGATAAAGAATATCGGTGTGCCGGGACCTGATTCCTCGTAAGATGATGCAAAGTCAACACTCCTTCCTTCTGTGTATTTGTTTCCAAGTTTCTCTGTCACAAAGTCAGTAACAGCATAACTCATTCTGTCGGGTCTCAGAGCTCTCATCATACACAGTTTCTGAAGAGATGTTTTATTCTTCCATTCCTGTGGGAACTTCTCCTTCTCTGGAGCTTCACTCTCTACGAACTTCTTCCACCTCTTAGCTGAACCTTCAATGTCACGGTCCAAGTTACGGAAGTCATCCATGTTAGACATAGCCTTAATTCCTCCCCAGCTGTTATTATTCATGAAGTCTACAGGGCTTGTCACATTGGGTGTAGCAGGGAATCTTAATAAGAAGTCCAATTCTGCTGGATTGATATCTTTAGCCATCAGTAATATCTGGAATGTCATCTGTGCTGTGAATATGATCTTGTCTCTGGTGAACAGACCTCTAGCTGTGTACATGAATACAGAGTATGTTATACAGTCAATCAAATTGTTTACTCTCTCTTTCAATTCTTCCGACGGTTCTGCCTTGTCTATAGCTTTCTCAAATACAACACTGAAAGCCTTAAGTGAGAACTGGTACATAGGATTAATTTTGTTCAGGTCATTCAGGATGAAGTAAAGAAGAGATGCCCTACTAGCAGCTGGTCTATAATTCTCTCTGGCGAGGTTAATGTCGATTTCCGTCTTCTTTGCTTCTATAGCTTTCACTTCAATCTCAGCTGCAGTTCTCTTAGTATGTTCAAGATTTTCAACCAGCGCATAATCACCCAAGAAGTTTCCTTCGGCAGCAGATAAACGAGCCAAGAGCGAGTCTTCAAGTTCTTTCAGTGTGATTTTGAATTGATTCTGTTGTCTGGTCAAGTCACCTTTGAGTTTTTCTAAATCAGGTCTTTCCTTGCTGACGACAGCTGCCAACAACTGGTCTTCCAATCCATCTCTTGTGACGGTAAAGTTGATGAGAGTTGTCTGAGCTTGCATTTCTGGTTGGTAATGAGGATTAGCCAATTTTGTCTGCATAATCAACTTGAAGTCAGGATGATAATCAACCTCTTTGTCACCCATCTTTATGGCACGACCTTTCTTGATTGTGTTACGACCAATCAATGGATCCAATACAGGATCAACATTTTCTCCGATGTTTTCAATAAGAACCACATCACCGTTAGCCACAGCCTTCTCAATAGCATCAAGATAACCCTTCTGGCCAAGACGAATGATTTTAAGATCATTTCCATATTTGGTTTTGATCCACTTAATACCTTGTAATTGAGGATCTATCATCAGCGGCCATCTTTCACAGTTTGACAAAATGGTGGCATTTTCTGTTGACATTCTGTCGCTAGGGAGACTTTCATTGTTCCAGGAAGCAACCTGAGCATCATCTGTGAGCAAGGTCAGTGGATCAAGGTTCTCTGTGACTGGAATGGGGCTCTTCAATCCCTTCAAATATGGAACCCAGTGTCCGTCCATTAGATCTAGACGGTATTGTTTGGTGAAACAACCGACATATGACACAAACGCAGTGGTCAATAATACATCACCAGGGAGAGTCTTTTCTTGTACTTTGAAGTTACCAATTGCTTCAGCCCAACGGACATTTTCTGATGCCAAGCCTCCGACCAATCTGTTGGCTAACTCAATAGTTTTAGCAGTCATTTCAGCCTCTTGTTGACATCTGAGCTTTTCATTGGTAGCTTTTTCAAATTCTGCTGTAAGTTTGGCCAAGTCAGCTTCCAGTGCTGCTAATTTGGCTCTAATAAGACGCAACTTTTCGGTTGCAGCGGCTAATTCAGAATTAGCTTGTGCTAAGGCATTACGTTT

>Contig639
TATATTTTAATTCATCACAAACAAAAACAATGTTAGTACAAATTAAAACAATATTTAAAGATCTTACTACTGTGCTATTGGTATCCTTTAGGAATAAAGAAATTATCAGGATGATCAATGTGTTTACTGTTTACATACATGTACGTGTCGCGTCGTATAACATAATTACATTAGCAGGGACACTAGGACTGTGAATAAAAAAAAACCAAACGTTATTGACAGATATTTCTTCGCAGTAAGACTCATGTCGAACTGTTTAAAATACCCACATACATCATTACATTACAATATAGACAATCTGAATAATTTAAAAAGCAATGTACAATACAATTTTGTTCTCTCATTTTTACTATTTTTTCTTTGTCGCCTGGTAATATAGACAGCGGACAGCATGCAGCTCTTGTTCTTTAACTAATACTTCCTTTTCTTTTTTTTCCTTTTGTGTACAACGTCTATAGATCTTTAGTGGAATGAATATTAATAAGTTGAAAGGTATTACTATTTTTTCTTTGTCGCCTGATAATATAGACAGCGGACAGCATGCAGCTCCTGTTCTTTAACTAGTACTTTCTTTTTATTTTCTTCCTTTTGTGTACAACGTCTATAGATCTTTAGTGGAATGAATATCAATAAGTTGAAAGGTACTGGGTGCCTTGTGCTGAACTTGGTTATGATTGAATATCTCCAGAATTTCCACAGTCTGTCAGAGTCGACTTGCACTTGTTCAAACTGGTTACTGAACAAAGCAATTATGAGGTTTACCAACAGTAGATTGGTGACAAGAAGGTAAAATGCTGCTATGATTAAAAGTGCCCAGTCGTATTCGACACATCTTTCTATATCTGGATTCGCCTCCCACTCAGACTCAACAAAAGTACATGATGTTCCATTATCATTATTGTCACCTGTTAGCTGTTCAAGATTAAGTTCTCCGTAGATCTGCCAGTACGGCAATGCTATAACTTTCCAGATTCTCCAGAATTGCACACCCTTCAACGACCACATGTCGAAATGACTTGGGTACATATTTGCATGATACAGAACCCCTGTACACATCATAAAAATAATTAAAATCCAGACAAACTTCATCAATTCGAGTAGCATTTCGCCAATCATGATTATTTTAGGACCAAAATAGTTATGGATAATCATGCACTGAAGAAATCTCATGTACATCGTGAAAAGACCAAGACTGTACAGTCTAAGGGCCATTCTGTGGAAGTCAGCCGAGTTAATAGTTCTCACCAACACTGCAGCAGCAATGATCAAATATGACATAAAGGTTAACACATTCCAAATATTGAAGAAAGCTCTGTGAAATTTGAAGCAATAGCCATGTTTTCGTCCTATACAATAGTGCTTCCGAATAATCAGCGGTATCAAATACTCCTCTGTGATATCGGCAACCAAC

>Contig640
AATGAAATAAGAAAATAGCACATTAATTCAGTTATATGCTATATATAAGAGTATATGTATAACTGTTAACAAAACTGTAATTTAAGTAACCATATATTAAAAGTGTGATACTTTGGAGAAAGAATGACAACGCTATAACCTGCTAATTACAAACATGTATATTACCTTATTATAGTAACTGTTATATGAGACTACCATAGTATATACATTTTTAGGAATGTGAACATTGATTAGATTAATTAACTGTTACATATTAATTGAATTTCAATTTGTTAATTTCGGTTATGTCACAAGCTAGCTATATAGGGGAGATAGTTCGTGATTTAACATAACTCAAATGTACAAACCAATCCCGTTATATTTATACATGGTATTTATAATACCGTGTTTCAAAAGACAAAAACTGCATCTGACAAAGTTACATCTGGATATTTTTTTTTCTATATTCCAAAATGTTGGTAAATAAAAGTACGATCTACCACACCCGATGCGTCCTGTGCCTAAGTCTAAGTAGTTTTATGCATATCAGCCCTTGTTCCCATTTTTTGCTTTAATTTAATCGTGTCGGCCAAACCTAAAAATAGGCAAAAACGCATCAAATATGATAAATCATACTTTCA

>Contig651
CTTCATCACATCATCACATAATATACAGTATATATATATAGTAACAAAACGTATAATGGCAGAGATTCTATCCCAGGGGCAGTTGAATCAGGATATGTCTTACTAAATCACAGTCATGTATAATAATTGGATGAATCGAGCACACCCTACTTAAACTTTAACATCAAGTAAGTGTTGAGCTTACTGGGGTTTAACCAAATATTGCATAAGTGTGAACGAGATTCACTTTACCTGAAATTAATGAATCGAGCACACCCTACTTAAACTTTAACGATCAAGTAAGTGTTGAACTTACTGGGGTTTAACCAAATATTGCATAAGTGTGAACGAGATTCACTTTACCTGAAATTAAATTGAAGACGATTCGCCCAACAATAGCCGAATCCTATTGGCAAGATATCACATGTCATAATGGATTTGTTTTCAGTTTTTCGAAATGGAAATTTGAAGAAAATGTAGGTATAAATTCCTTGCATTTCTTCTGAGACAAGTTTTCAATATACAATTAACTATTTGAAAACTATAGTTTTACTTATATACATGTATAATTAATATCATATGTATAATACATTCACATCTGCCATACATTTCAAGCTAAGACAACGAAAGACATTTTCTCAACCCTACAAAAACTGATTATAGTCCATGTATATGGTATAATAAATGAGACATTTTATAGTAAAGCCTTAGGTCAAAGTTGATTCCAATTGACGTCAGTAAAGAGTTACATTTTCAAAGTACATAGGCCTAATATTAGTCCCAAAATTTGGATTAGAAAAAGAAATGTTTTGTTAGTGGAAAGCACTGACAAAATTAACGATATTGCAACACAATAAATGAGACATTTTATAGTAAAGCTTTAGGTCAAAGTTGATTCAAATTGACGTCAGTAAAGAGTTACATGGCCTAATAGTCCAAAAATTCGGATTAGAAAAAGAAATGTTTTGTTAGTGGAAAGCACTGACAAAATTAACGATATTGCAACAACCTAATCCCAAAAAAGTAGCACTCTTTGCTGTAAAATAAATTACAAAATATTATATGAACAACTTTGACAAACACCACAAATTCTATGAAGTTTTCCAATATAATCCTTTGAATTTAATGTTGACCGCACTATTGCCTACATGTAATCATCGTTGTACATTCGGGTATGTATAAATGAAACTACTATAATGCTTGAATACATGTACTTGTATGATCACCTTTAATGCAATAATCCTTTGAATTTATTGTTTACCGCACTATTGCCTACATGTAATCATCGTTGTACATTCGGTTATGTATAAATGAAACTACTATAATGCTTGAATACATGTACTTGTATGATCACCTTTAATGCTATTGCTTCTTTTCTATAGAAAGCAAGTTTTGAATAGTAAGCGGTAATTTTGATGATCATATATTTGATTTTGTAATTATAGACACTGTTTTTTCTCACAATTGGAAATTATGTCCTGGTCTCCGTGAAAACTGTGATTGTGAATACTCTGAAAACCTTTCATGGCGATCATCTCCCCCGGGTACCGTCACGACAGGTTGTATGGGTATGGATCTCTTGGACATAGTGTCTACGTTATAACCTTCTAACTCAGATTTATTTACAGTTCCAGTTACATAACTATCTTTGGGAAACTCTTCTCGTTTAGAAGCCAGCACAAATGCTAGTATTGCTAAGAGAGCAGCATCAAATATACCCAATATGGCCAAGATGTATCCCCACCGTACACCACAGTATCCCAGTTTATACTGGTCCGCTGTGCTACCGCACAAATTCCGTACTTCTTGGTGGTCCCAACCACTGGGAAATATCACACA

>Contig664
ACAGACTACAAGAAGCCTCTTCTTTTTTAAAAAGAAAAAAAATCTTTGATTCAATTATCATTACAAAACAACTTTAATATATGACATGTCTAAATATATCTTGTTCATGCAGGTATATAAATCAGTTTACATTTAAAATAAAGAATATTCAAATTTGTATAGTTTAGCAGAGTGTGAACTCCCTATTAAAGTGGCACACCCTGTGTAAAGATGACCATCTTTGTTTAGAGCCAGAGAATATGGACCATCTATTTCATTGGTCCTTGTAGAGTAATATTCAAGAATTTCTCCATCACAGGTCAAAATATGAAAGTAATGGTTGTACGGGTCTGCCAAAATAATCTTGTTTGATTGTGTTATAATTACATCTCTTGGTTGAAAATGTTTGTCAGGTTTGGTATGAGGACCTGTGTAAATTTGTAAAATGTCTCCATTTTGCTTAAGCACAACAAGTCTTCCTCTACCTGCCTTGTCTAGCTGGTCAACAACACATATATTACCACTTTTTGTTGAAGTAATCCGAAAAGGAACTTTGAATAGTGGATTTCCATTGCTTTGTTGGTATTCCATGAGGTGCCCGCCTCTCTT

>Contig667
GGATTTTCTTTAATTATTAGATACTGAAAAAAAAACAGTTATATTAACAAAATATTCATATACCTAAAATACAACTATGTGTGGTTAAAATTTTAGAAATTCAGCAACCGTTAATGCTTGTGCTATACTATAACTAATTCAATGTTTTAATGTCAACAATACTATTTAGGCCAATACAGATAATATGTCATATATGCAAATGATATAAAGTTACATTTACACATATATATATCCATTAAGTAGTATATTGTTTACATTTGATACATATTTGAAATATGCATACAATTCAATGTTATAATCGAAAGTGATACTGCTGTTATGTTTATGGTCTTTACAATGTATCAGACTCTTCTGTCATTGCAAAGTTCACTGAGTGATGTCACTCAAATCGTTTCATTTTTCTTTATTCGAATTGGACAAATGATATGTCGATGGTTATGATTGGTGTTCAGGAAAACTATTCATTGAATTTAAATGTTGGTTTTTTTTCACTCAAGTTCTAATTTTTAAACATAACCTCGGCGTAATCAACCGAATCGTTATTTGTTACATTCGGTTTTGCAGTAGTTGAAGGTTGATAACTGAATTCTAGTTCAGCATATTGTAATCCATTATTATTTGCTGTGTCAGGTGTTGTTGTTTCTGTTTCTTGTGAAGGTTTGGTTGTTTTCTCTGCAGCAGTATGTCCCTTCACACCACCAATGACACTGTCCGTTAGTTGTTTCTTCTTTGATTTATCAACAACAGCATACAAACTATCAACGGGTTTAATGTTAGGAATATCTATATGTTTAGCTGCAGATGGTTTGTATTCGTCCCTTTCACTGCAGTCAGGTTTGTGTTTTGACGACATATCTGCTTGTCCGTTTGTAAAATTTATTCCATTCGTTTGATTATTGACAGAAGTATGGGTAACATTCACTGTGGTATAGTCATTATCTTCACCATGTAAATATGATTTTAGTTCTATGCCTTTACTTGTTAAATGTTTTTTCCGAATGGTTGCTCCGATAAGAATTATAATAATGATGACAAGAGCTCCACAACCTACTCCTATACCTATATACAGG

>Contig677
CACAACAATAGATTTAAAACCGATAAACTTTACACCCATATTGTAAACTTTTGAATATTCATAGTTTATATTTTAGATACCTGACCATTGTGTTTAAATTTGTTAACATATGAAATTAAACCACACTAACATATATAGTAACCACAGTACCAAAGTATACGCTTTTATTATTTGTTCGGTTTCCTAATGCGGTCACGAAATTTGAAGTATTATCTGTTAAAATAGATTCATTTAGTTAAAGTTTGAAAGTATTTGGCGCAGAAGTTTCAGAGGAGAATATTTTTGAAATAGTTTACGACGACAGATCTAGACGATGACGGACGCCAAGTGATGACATAAGATCACATGGGGCTCTTCGACGAGCTAAAACTGTAGGTCTTAGAATATACTGTTACAATATGAATCCCTCTCTGATATGAATCTCTAAGCATTTTTTTAAACTGTCTTATTCGAAAACCATGGTGAGGGAGCAGTCATTTAAGTTCAAAGGGGTGCCAGGTTTATGGTTTTTATGTCTGAGTCAAGAGTGTTTTAAGCGCAAAGTGCATTCATTTTCTATTTATTTTTTCGACTCTGTAGGTTGAATACCACCATTGATTTTCCCCTATTAGTCTTTGTTAAATTTGCACTTTTCAAAACATTGTGCAGAATTTATCTTCAAATTGTTTCAAAAAAAGAAATACTTGGCATGAGTGAAGTTTTATCCTGTCCAGTCCTAAAGAAAAAATTTCACATAACATTTTATTGCATATAAGAATAACCATCACTGGAAGTTAACCAATCAAATGTCTCCCCTTATTTTACCAGTGTACAAGATTTAGTAACAATGTAACCTCAAGTTTACAAAATATTCTATAGAAAACCCAATTAAAAAAATAATGGTGCTTTGAAATACCCAAGACATATGTTTATGACACAGAAATGTTTTACTGCAATAAAATGTAGGATTAATTACCTACAACTCTCAAATTCAAGGAAATATATTTTTCGACCTATTTTCGTATACAACCGGATGTGACGTACCATGAGTTGGTGGTATTACACCTATATATGGAATAGGTTAAATCCTAAATCAGGAAAAATTTGATTCTATACAGTTTACACTTATATATAACGCATGACAGTGAAATACATATATACCAAATATTGCTGGTTGGTATAAATTATCGAGTCTTTTACATTTGGTCTTGATTTTTCTGGGTTTTTTTCGACTTCAGATGCTTTTATTATCAGTAGTCGAATTTGGACATTATGCATTTGACTTCTCACGAAATTAGTGCCATTCAGTTAATTCATTTAAAAGCAAAGACTAATTTACGTCAACAAAATGTATGTTTTTCTTCTAATAAATGATTAACTGAAGAATAACAGTGCCATGACATATATACACACTATATTTAAACCCTCAATAAAAGTCAACGGAAGCATTGACTTAAAGATGTACTTAGGTGAAATTAAAAAGATCTAAAACTTTGAAAATAATATTATGAGTAAGAAGAGCATAACTTAAAGAACAAATAAGATAAAAAAAAATATTGATAGGTTATGGAGCTCCTTTTCGAGATACTTTTTTTAAATGAATGAAAAAGGGCGACTCTGATTTCTGCCTTATATTTGCATTTGTATTAATTGGATCTCAAATCGAAAGAAGTAAAAACTGCATTCTGATTAAAGTTTGCTAAATGACCATTTATAAGTTATTGAAGTCTTAAATGACAAAAAAAATAGTGTTATGGGGCATAGTATTTTTTTCTGCATCGTAGTAGAAAAATTATCAAAGGAGTCCGAACATCTGACAAAAAATCTTAGATCTCACTTAAGTGCACCCTTAAAATGAAAAGATCAGAAAACAAATGAATTACCTCACTAAAATGTCTCACCATTTTTTATTTGATACATTCAAGATATCTCAATGTTCTAAAAAATTACCACATATCCTGTGTTGGTAAAATAGTCTTATTGTTTGAATTTTATCAATTATATTTACATTTCCGTTTCTCAACAACTAAAACGGTGATGTTTGTTATTTATTGATAATAATGAAAAAAATATAACAAAAATTGTCGTAGGTGGAGTAATCAAGCGATATTTACAAAAGACTTAAAGACACTACATACACACACCATGCTTAAATATTGGTAAATATATTAAAGTTTGAGCACAACACTTTTAGTTGAATATAGTCCATTCATCCCAACAGCTGTGATTGTTATATAAATAGACATTTCTTTGGAAATTTTGACACGAAGCGGAACATGCATGATAAGATATTCATATCTTGTCTCCTGCCACTGAATAATGTCAGCGCCATTCAAAGCTGTTCCAACAGAAACTTCATAATATAAAGAGAAGGAGGATATGAACACTTTATTCCATGTAACTGTCAGTGTACGATTCATCTCAGAAAGTGTAACCCCCGTGGTTTCTGCAATAATAGGAGTTTTTGTGAAGATCGTTAAATTGGTTGTTACAGGTTTACTTGATAAAAATGCAGAATTAACTGCTGAAACCGTAGCTAATAATGACCCATCTTGTAGCTCAAATCCCCTCAAACTACAGTACACCATTCCACTGTGTTCGTATAGTACTGTCCTCGAAAGAGACACACTCTTCTGCTTGTTTTTAACGTGAACAATATACGAGTCTAAGCCTGAAAAATCTTCAAATCCTGACCACTTAAATTTCATAGTCGTCACGTTTCCTTGGAAATGGGGTTTATTTGGATATTCGCTAACTGGCAGGTTGAGTATCTCAAGTTGTGCATTTTTTGTAGACGGAGGACTGTTGGATATCGTTACACCATCTGTAGATCTTAGACTATGTAAACCTGCATTATTGTGACATCGAAGGGTCACGTAAACTGTTCTTGATGACAGTAACGTGTGGTCAAACACTTTAGAAACATATGTCAGTTCTGGAGATATTGGAATAAAAGCCTGGACATCATTTCCTGTCTCACTGAACCCTACAGCCCATTCACAATGTGACAGTCCTGACTCTGGATCTTCCACTTTCCAATTAGCAATTATTTCATCGGTTGTTTGACTGTCTATATCGTAACCCATTCCATCATATACAAACTCAATTTGAGGCGGAGTTAAGTCAACCAATAAAGACTCTGCCGTTGCGATTGAAGAAAGTCCAACCGCATTAGTTGCAACAACTGTGACGTGCACTTGTGACGTATGAGCCAATGCAATGTTGTAATTGTAGGCAAAAGTATTTAGTCCCACACTTGTATACCTCTGTATTTCTGTACTTCCTTCTTTGTAACCAATTGCCCATGCATATTCTACAATTGGACTCTCTTGATCAATAAACTGCCATGACGCATGTATTGATGACCATTCATGTAACCATACTGCATTTGATAATACTCGCCCAGAAAGTGTTTTGTCTTCTAATATAACTACTTTGAATACTTGAATGTTGTCTATTAGAATACCAGTAGTTGCATCCACACTTCCAAAAGTAATGTTAACATTTTTATCTTTCGCTGTAAAATAAAATGTGTGTGGATGCCATGACCAGTCAATTTTTGATCCATACTTATCATGCTTTCTGTGAATAAGGAACATGTGTCTTTCATTTCCAAACTCGACAAATCCCTCTTTTGTGGAAACAACTGCATCGTCAAAAGGCACATACGCAGTGCAAAATTTGACACTATAAGAACTATCTGCTTCTAAATCGTCTACAAGCTGCCAAACATTTCCTCTGACGAAGAGAAATGATCGACCATGCATAGCTATA

>Contig679
GACAAGAAACAAAGGCACTATTGCGTCAAATTTGAATAATTATATTCATCTATATTGCAAAGAATATTTTTACTTTTCTTGTTAAAAAGTCTTCAATTCAAGTGTTTGATTAGATGTTTGAAAGACATCTGAAAATAAATGAAAGTGTTATTCTGATGGCAATAAAGTGATAACAGACATGCTGAAGGCAAACTTATGTTACTGTATTGCAAGGGCTTTGATAACTTACTGATGTTTCAGGAACTACTTTTAATATATTAGAATAGCTTTACTATTATGAAATTTAGTGTTAAAATAGAATTTTTCCCAGAACAGTCAGCACTGATTTTTGCATCTTATATTAAGCACAAATATGTACTTTAAACATAATGAAAAGCATTGGAACTAAGTATAAACTACCTCAAATTATTTTTTATGTTATACTACTTACTACAAATGAACAAGGTCATGTGTCTAAAACAGCAGAATTATGCCAGATATATATCAAAATGATAAGCATATATGTTAATTCCTTCTTGAACCAAGTAATGAAATGATTACAAAATTGATATTTACAAGAAAACAAATATTTACACAGATAAACAAACAACATAAGAAAAATTATGATACATGAATTTTTGTGACAAACCCGATTTCAACAACAAAAACAATAAACAATGTTGTTTGCACACTTCATCTCTTACATAAAAAATGCTATATAAAAACATATGACGTATTGTGTGTTATTTTACATGCTAAATGTGTGATTTATGAGGAATAATTTACCATGTGTGACTTGCTAATGTTTGTGATGAATGATTAAATAAAATTCATACGACTTT

>Contig686
CATCAAAATATATTTAATATTATCATTTCTCACAAATATATCCACTTCTCCATGAAGGATGGTCACAGGGTACATCGTGAAGGATATATCTTTCCCCTGCATAAAACATCATACAATCTTGTGGTAATCCATTTGATCCATCGGGTTGTCTAGTACCGAAAGCTTTGTATGTCATCTTGTTCATTTTGCCGTTTTGTATCCACCTCCAGTCTCCGCCAGGGATGTATCTGTTTATGTTCCGCCCTCCAACATGGAAGTGTAAACCAGTTTTCATTTGTTGCAGTTCATATTTTATCAACATGGCTTCTTCCAGAGTCTCAAGATTAGCAAGGTATGCACCGCGCCGCAAACACAATGCAAATGCTTTATCTGGTGACGCTTTCTCCTTGCTTATGAAGTAACAGCTATCTCCTATAGTCCGAAATGGGTACTTGCATTCTTCAGAATGTCCTTTTGCATGGCTCCTCGCAATCAAGACGTCACCGTACAGGACAAATAAACTAAGAGCAACAGCAAAAACACTTCGCATATTTAGTTGAATGAAGAATGG

>Contig709
GGAAGAAGTTCACTGCAAAACAGTGCATGGTTAAGCAGCACAGAAAACTACATGAGAAAAATATTACTTTTTAAAATATCTACTATTGGTCCTCATTTAGTTAAAAGGGGGATATATTATAGTAGTTTTACATTCCTCATACCACAAAACTTTAAAATGAATGGAATGACCTTGGACAACAGACAGCTGCATGGTCATCTTAAACATGCTTAAAATTTTCAAAATAGAAGCAATTATTTAATAGAAATTTTGCATACATGACTGGGAAGAAGTTCACTGCAAAACAGTGCATGGTTAGGCAGCACAGAAAACTACATGAGAAAAATATTACTTATTAAAATATCTACTATTGGTCCTCATTTAGTTAAAAAGGGGATATTATAGTAGTTTTACATTCCTCATACCACAAAAGTTTAAAATGAATGGAATGACCTTAGACAACAGACAACTGCATGTATGGTCAACTTAAACATGCTTAAAATTTTCAAAATAGAAGCAATTATTTAATAGAAATTTTGCATACATGTATATAGTATCTTATTATTATATGCAAAATGTGACAATACTGACACTGACAACATTTCCAATAGAACACAGCAAATATTTATTTTGAGTAAAACTATTATCTTGGTGCTCACATCATTGTCAGTTTAGGAGGACTAAAGTGGTCCTGATTATGTATTTTAGTATGTTGATCAGTTTTATAGGTTTAGTAGCCCTGAATAGGCATATTGTAAAGAGCTGATTTGTCCATCTGATTGACTTCTATTTCTTTAAATTGTACACTTGGTTCTCTTGACATGCTCTGTAAATCTTCAGGATTAGCTTGACTAGGAACAGCAGCAGATTCTCCCATGGTACTGTCTTCAAATGTTGGCTGAGCTGGTTGTGGGGGTGGTCTCCGTACACATAGTTCACCAAGTGTTGGTTTGACCTGAAATCGGTCTGGATTCTGGTATCTTTCTTGTCGTCTATGCTCTATATGGTCATTTATAATTTTCTGGGAATTTTGTGCACCAAGTATAAGGTTTTGATCTGCCATGATTTCTGTAATTCTAAGGTTATTTTTCACTGCTTTCGATGCTGTTGATCTAGCATGCATTGGGAGTTTTTCTTGATATAGTTTGTCAGTAAAATCAGGTTCTTCTGTCTGGGTTTTCTTTACTTTCCTGTTTGTTAACAATTCATAAATGTTTTCTAACAACATGGCAGCAGCTCCCTCCTTACAATGAATAGTACCATCAATATATTCCTCTGGTATGTCTAAAGAATGTCTTTTAATGAACAGTTTTAATAGATACCAGTTCTTCTGTTTAGAATCAAGTGATGTGCCATTATTGTACGAGTG

>Contig710
ACTTCATCTGAAATTCAATGTAATTTTAAAGAGCAGTTCATATCAACATTTTTAAAAGATTTTTAAATACTGTCATTGTTAAACTTTTCGGCTAATATTCTCAATGATGTTTCTAAAAATAAAAAAAATACATCATCTTTTCAATAAACAATAATTTTTTCGAGGACATACTGAATTGGTTTGACACACTTTCACATCACATGTAAAATCATAAATATGAAATAATGCACCCATAAACATCACACATACTTGTACCACATGTAAATTGTTCAGGGAATTTTNNNNNNNNNNNNNNNNNNNNNNNNNNNNNNNNNNNNNNNNNNNNNNNNNNNNNNNNNNNNNCCCATAAACATCACACATACTTGTACCACATGTAAATTGTTCAGGGAATTTTCCAACAGTGGACTACTCACAAACCCTCAAAATATTTTCGATGATTTTGGTTGGCTCATTTACTTAAGTAAAAACATGTATTGTCTACAACTATATTAAATATCAAAAGCTCAATTATAACATTATGTATATGTCGTACATTTGCATAGAAAAATTGCGTGGTGAAAGAAAATGAAAACATTAATGAAGTTAATTAAAAAAAAAATCCTTTAAAAGTTGTACTTAATTCATTTTTCATCTGTAAAACAGTAATTGGACTTAATGAAATAATTATTACAACCAAAATTCCTATGAGTACCAGTAATTTTAAATATGTTTGTATTCTTTTGTAAGATAAATATCATGATATGGTGATTTTATAATGGCACAAAATATAAAATGAAAGTTTTATAATTCTTCTTTAAGTTCATATGGTCCATCTGCTCCTTCTGGCACCTCTTCATCTTCAGAACTCTTTTTATAAAAATTCCATTTTTTTAATAAATCATTTATT

>Contig712
ACCAGGAGTTATATAACAACTCATTAATAACTAATATAATCAAATAATTTATAGTTTTTCTGTTTCAACAGAATATTCTTTATTTTTCTATGTGTTATTTTTATCATTTTATGCTGATGACTAACAACCTGACATACGAGAACTTGACATACGAGTTTAACAATAGCTATACTGGTCCTTTAGAGCTTCCACCGCCTCTTCTCTTCCTAACATAAATTACACAGGACACCAATACAACAATCAAAATCAAGGCCACGCCTGCCGATATACCAATTAAGAATGTACTTCGAAAACCAGAAGACCAAATACTCGGTTTTTCTTTAAGCCATGACGGATCAGTTATAACCGAAACAGTGACAACATTCGAAATATCTCCAGTATTATTAAAATCATCAATAGCTCTTACAATTACAAAGTAGGTTGAGTGTGTGCCTTCTTTGTTCAGTTTAAAAGAGAATGACTCCTCACTTCCAGCTTCATTTGGGATCTGCTCTGAATGTAAAACTTCTTGTTGATCTGGAAAGGTTGTAATTTTCGTGTAGTCTGCGGAAATTCGAAAATCATATGCTATTGCTGTCCCAGTATCGAAATCATCCCCAACTGCCGTCCATCCTAATGTGAACGTGTTATTATCTGTGTCTACTTTTCTGAGATGTAACGTCAGTATTGGCGATGGTGGGATGACATCAACATCGCTGTCAGATTGGACATAGTTGGAGACAACAACTTCATTTGCCAAATTTACTCGCATAAATTGACCAATCGACTCCTCTTGTAGTTCCACTTCTCCATAAGCCTCTGAGAGAGCCGTCGATACAGGTTTAGATATTACGACAGCTGCATTATATCCTGCTATAATTACTTTAATACTATGTCGACCGTTCGCTGTGATAAGATTGGGTAGAATGTATCCAGAATAAATACCATCTCCAGCTTCAACATCTGCACCAACAGCATTATCCTTCAGCAGCAAAGACGATGATTGCCCATTCTGATTTTCAATGTTAGCAATAACCGTGGCTCTTATGACTGGGTTAGCTCCCCTTAATACAGATACATATAAAGGGAACGGTAGGTTTGATGTGAAATTAAAGTTTGAAATTTCAGTCATTACGTCTGTTTGTATAACATCTGCATTTATAGTCCGTGCCCTTGATTGAATACTTATAGTTCCGACAACTCTGTTGATGCTAGATGTAATCCATATCATATATTCACCAATCCCTGCAATGCCAGGAATCTTGACGGCAATACCACCTACATCTGAAGAGGCACCTATAATTGTGT

>Contig725
ACAATATAAAAGAAATATGTATAATGACTGTATTTGCTGCCCACCAAAGCGAGGTTAATGTTAATCAAGATGTGATTGTCAAAGCAAAATAATCATTGTAACTACATGCAACTAAAGTATTTGCAACTCACAGTCGGTTTGACAATATATATACATATATATATTTATATATGTAAGGAAAAGTCTCAAAACAAGTTGTTTTTAACAAAACGTTAGTTATACATGTCATAGTATTATAAAATCTACCACAGAAGGAACATATGGCTTTGAGCTAATGTCTGATAATTTTATGTGTCATTTATTCGCTTATCTTTATTTCACATGATCCATCAACCATTTCCAACTCTTTAGAATTAAAGGAGACGATCAATTCTCTTAGACCAGCTTTTGTGGGTATGATTTCGACTGTTGTCATAAAAGTTTGATTGCTAGGTACAATGCTTTGAAGTAGTACTTGGTTTTTTGTTAAGCCAGTACCTTCAACTGTCAATTCGCTACTAGTCAATGCACATGGAAGTGGATTTGTGAACGAGACTTCTGCTTTCATCTTTTCGCCAACCTTTCCAGTAGCTGGTGCCTTGATCTTAAGTTCTGGTTTAATCAGGCGGAAGGTATCTTGATCGACGTATGTATGTTTAGTTTCTAGGATTGTACACATACATGACATCTTCATATGGCACTGGTCAACCAGCTTGCTATAGTATTCATCAAATGTTACCTTGAGAATCAATTCCTTGCTTTTATTTGCTG

>Contig731
CGACACTTATGTACATATACAAATGAAATCTACATGTTAAAAAATAATAAATTCAGTATGAAAGACATTTGAGTATTACGAAATAAACGTATACTATATACAAAGTACATATTGCGTATCGTATCAAATAAAATCTGACCGATTCAAACCTTTTGTGAGAAAATTAACATCCTTGCTGAGTTTGAATTGCATTCTATTGCCATATTGAACTTAAATATTGAAATCTGCTGATGTTAGCCTGAACGATAGCCCTGGTGAGGGTGATGGCGTTCCTTCAATCTCAAGTCCACCGAATCTGACAGAACGTCCTGGTATCCTTTCAGATTGTGTACGTCTTAAACTTGATGTCTTTTTTAACTTTGGTGGTTGATAAATTTGTTCGTCATTTGCGTTGTGATCAGAATCACGAGATACAGGCACAGGATGGTCAATTGTTTCGTCAGTTATTTCTCTTAAAACAGCTTGAAAAGCATCAGATCCAATCGGCAGAGGATCTCGCTCTATTAATGTTGCTGGTAAACTAGACGCACGAGACAGTGGTGCGTGTGATCTTTCCGGTTCATGAGACAATGGCGTCTGCGATCTTTCTGG

>Contig744
CATAAAAATACATTGTAAACCTTAGTTTGAATATATATATATATAAGACATTTCAATGTTAAAATAGTTTATTATCCTGAGCTTATGTCTATATATGATACTCTCCAAAAAAGGTTAATAGCACAAAACAATTCCACATATATTATGTTCCAAAATGATTATGCGTCCTCTATTCCACATAAAGAAAAAACATGAAAATATTTCTTTATTTATAGTGAGAAAACTATATGTACTGAAAGAATAAGTGCTCAGGTTAAGACAAGTGTTNNNNNNNNNNNNNNNNNNNNNNNNNNNNNNNNNNNNNNNNNNNNNNNNNNNNNNNNNNNNNNNNNNNNNNNNNNNNNNNNNNNNNNNNNNNNNNNNNNNNNNNNNNACATATTTTCATAACGGTATTGCAGTTTTCTTGTCATTCAAAACATAATTTGTATTTTGGTGACATCAATAAACTTATAGTTTTCTTGTCATTCAAAACATAATTTGTATTTTGGTGACATCAATGACTTATAGTTTTCTCACTTTAATAACAACACAACTTTTTATTTTATTATTTTCTATAGGATCTAAGAATTGAGCAATTAAAGCAAATAGGAAAACTTTTAGGAAATTCTCATACATCCAAGGCTGCTAATATCTATACACTCTGACATGAAATAGGTTTAA

>Contig757
AAAATGTTAAATGATGCATATAAAGTTTTTTGTGTTTGATCTATTTACAATCCAAGAATATAATGTTTATGTACAATATTTGTTTATGACTGATGTAAATATACAAAGTATTTTCATAAAACTCCTCCATATGTATTTTCACTTGAATGGACGGTCTGCTTAATATCACACTTTTATTTCCCCTTGTCACATGACCATTGAGATAGTTATTGTCCTACATGTTGAGCAGTACTTTTATGAATCTCAATGGCCCATAGTAGTTGTTTTGAAACCACGTTGGTTCATAAACCATAATTTTGTTCACGCTAACTCGTCTATTTCCAACGACTATTGACCTTGCAGCAGCGATTGTATGCTGAATTGTTCTTAGATTATAAAATCTGTTTAAACTGTCACCACACAATCTTGCGTTCCTGAAGAATACTTTGTCAATTAGTATCA

>Contig768
TTTTTAAAAAGATAATTTTATTCTTTACATTGATTATAAAATGTACATTTTTGATGATTGATGAATTAAGTATCTCAATTAAAAAAACATACATGTGACATATTTGCATAATAATAATCTTTCCTCAGAGTAAAATTATTTTCCACCTTGCATATACCCACCATATTAGATCTGGTGGACTCTTATAATTATTTTTAAAAGGTAGGCCAGAAAATTCATTTATACATGTTTTGAATTTAATGACTCTCTAATGCATTCCTGTAATTGAAAATGATTTTCTGATTTAATTTTCCAATTATTAACTAACTTTTTTTAAAATTGTTTGTTTCAGATACATTTCAGAAAGAATTGGTTAACTGAACTGTATAGTGCTTAAATGATACTGAATGATTCTTGTATATACATATGTACAAAACTTGAGTAAAAAAGGTTATACAATAAAATAATTACAAATGATTTTTCTGTACATATTAGAATTGTACACACAGTAAATTACACATTATTTAACAATTGCTATGTTTACTATAAAACAAGAGTGCACACGCTGAAATGTCTCGCCTTCTATACTAATCATTGATATTATGTTGA

>Contig776
TGAGTGTATTTCAACCTTTTTTCAGACATGGGGTATGATTAAAAATCATCATAATTCACCAAATTTTTTTGGTTTACAAAATGGATAATCAGCAAATAGGTTCCATTACTTTTGCTTAATGTTAGAACAATAAATATAACCCTTGTCCTTTATATTGTCTAAGACCAGAGAATAAATAGTTTTCTCTCTCTTGATATTACACTGACAGATAAATGATCAAATATCACACTAAAATTCTTTTGGATTGGACGGAGTCAACATTTTCCATGATATGATGATTGCAAACCATTGTGAAGTATTCAATGTGTTAATATCACAGTCAAAATACATAGTTTTCTCTCTCTTGATATTACTCTGACAGATAAATGATCAAATATCACACTAAAATTCTTTAGAATTGGACGGAGTCAACGTTTTCCATGATATGATGATTGCAAACCATTGTGAAGTATTCAATGTGTTAATATCACAGTCATTACAAATACAACTACATTTCCATAGGCACCGATTGTTGTGATACGTCACTGATTGAACTGAGGAGTTCTTGTACACGGCCGACTCGAGCAGCTAATAACGTTGCATCCATTGTTGCCCTCATCTTTCTGGCTGCATTGAATTCTTTGATCTTATTCTGAGCTTCAGCCATATGTTCATTCTTAGCTGCTGATCCTTTGACCCATGGATGTTGTAAAGCTTGATCAGCTGTTATCCTTTTCTTGGGATCAAGTTGGAGCATTTTGCTGATTAAATCCTTAGCATTCCATGAGATACTGTCCCAGAATGGTGAATCAAAATGATAATCTCCTTTCAGTATTCTTTTATATACTTCTCTTTCTGATTCTTCATAAAATGGTTCATAACCACATAACAAGATATATGTAATAACTCCACAACTCCAAATATCTACTGCTGGTGTGTATTTTTTTCCTGCCAATACTTCTGGTGCACAGTAACCTGGGGTTCCACAAACTGTATTCATCTGTACTTCATGGTCTAATATTTTAGATAATCCAAAATCAGCAACTTTGAGAGCTGAGTCTTCTCTGAGATCTTCATATAATAAATTTTCAGGCTTTAAATCTCTGTGCAC

>Contig779
TTTTTGTTCCTACCAAGTCACAGGCTTTGGTGAACGAAAAACCTGTGTATACGCTATATTAGACGAGTGTACATGTTCTAAGTACCGTAATATATTATCTTCTTCTTTTACTGGTTGTCAAACGGTTCAATAATTGTAATATTAAACAGATGAATGACAACTTTGCAAGTTCTATCGATGCACGTGTAATATTCGTGCATGCTCTTTGGTCTGGCTGTGGTCTCTTTGACACATTCCCCATTTCATTCTAAATTTTATACAAGTGTATTCTGTAACATATGTCTGTCAGATAAATAGAATGTATGTTAAACTACACCTAGTAAATATTTCATTTGGTGGCTGATTTTCGTTTTTCAAATTTTCTTTTATTTCAATTTCCTTAGAAAAAACTGAAATTGAAGGCAACAATAATGGAGTAAATATAAATCAAACAATACATTCATGAACGCTAAGACCCCCTCCCCCCAAAAAAATGCTATGTTTATAATATCACATTCCGCCAATATTGGTGACACTTGTTTGCTGACATGCTTACTTGCAAACTACATGGATATGCAGCATGTCATTTTGATTGGTTAATATTCGGACAATGTGCAATATATGGAATTGGTTTCACAAAATTATAATTGCACACAAATGTCTATAATAATCATTGAAAAAGTAATATCACATTCTCATTCAGTTTTATCTGGTGAACTGGAAGTGAATCAAAGTTCACATGTATATCGTGAAAATGATTGGCTACGAATATCACATGGTTACTGGCATGTAAAACTCAAAGAGCACCAAGATCTGTCTGTGAACGTGATTTTCTTAAACTCCTTACAGTACCTCCACTTTCTGATCTGGTTTTTCTGTACATATATCCTGCCTCTGATTGAGGTCGTTTCCTCTCTTGTTGTTGTGGGTGTTTCCCAGATAAATCGTTTGTTAATTTTAGACTTTTACTTGCAGTTGCATACATGGCATCTGGTCGTTTCGTATAAACTGGAGCACTGTGACCACTATACATGCTCCCAGGATGTTTTAAATGATTTGGATCGCCGTTGCTAAGGACAACTGGATCTGTATGATTGACGTATATTACTGAGCTAGGTCTGCTCTTATAGCTTGGTGGTGCCATGATAACAGANNNNNNNNNNNNNNNNNNNNNNNNNNNNNNNNNNNNNNNNNNNNNNNNNNNNNNNNNNNNNNNNNNNNNNNNNNNNNNNNNCCCTGTCATCTTCCAGATAGATGCCTTCTACGCCCATGTTGACAAGTTGGCGGACTTTTGGTAGAAACATAGAAAATAGAACTAAGGTAGCTGTAATGAACAACCCAAATGCCATACAGGCGTCCGTAAACTCGTGTGATACGTCGTGTTCCCGGTTGAGTCCTGCTACCAGACCCCATGCAATCCAAATTGGAATACAGAAACCAGACGCAATTCCAATAAAAATGCTTTCTCTATGATTAGTTATAATTCCGTGGGCTCTCATGGCCACGACAGTATTCATCAATATTAGAAACATAATGTAAACTAGAGAAATCAGATGATTTTCGAACCCAGTTCGAACAAAGTTCTTCATATCTCTCCATCCTGTTTTTGCTTCCCATGTGAAATGGTTGCACACCCAAGCCTCGTCTCCATTATTTGTGATGACCTTGACTGCTCTTGGGGGAACAAGTATTAACCACTGTGCGTCAATGACTACCTGCACACCGACGACAAATACAAACATGAGAAACTGATAGATGCCTTTAAGATAATTAGGAGATGCAATGTCATCAGCTAAAATTGATTGTTCGCTTGATTTTGAAGTTAAAATTACCATTAATTTAACCAAAAGGACAGCAAACATAATTGAATAAGAAAGTCCTACACCAAAGCGTGTGATACCGCAAGTAGCGTCGGTTGGGATAGGTAAATATGCAAATAGAGTTAAGTAGGATAAAAATATACCAAAAAGGAGCAACTGTCCTAGCCATAATGTTCTCCATTGACGTCCAGTTTTTGTTCCCATTAATTTGTA

>Contig780
TATATTTGGTATTGTTTATGCAAACATAGTTTATATAAACTATAACAAAAAACAAAACAAAGGCGGAAACGAACCTAAAAAAGTTATGGTTTTCTTTATCCAAGTGGTTTGTCTTTACATTGCAGCATATTCAGTAATTGCAGCAAAGAGAATAGCAAAACTTCTCAACGCTAACAAAGATGCAGTGAAGATGAAATTGAAACCACACCAGTCTAGTCATGATGTTTAAATTGAAAAAAACTGTGGTATTGATTCCACTAGCAGTTGTCAAAGAAAAGTCTTTCAAAGAAAAAGGCTCATTATATCAACTTAAATCAGGAAAAATACAGCTGTCGAAGTAAACATTATTTTCTATGTCTTAACAGAAATGACATATAAATGTTTAGTTTTTAGTGGAAAAAACTGATAATACGTGTGATGTGAGTTTAAAGTAAACAAAGACACTGTTGTTTCGAATGGTGAATTTCATTAAATATCAAAATCCAACGTATGTAAACATGGTATCATACATTTTCGTCAACTGTCTTACTGAATTCATTGCAGTTCTTTTCTCCATAAATAATTGCTGACTGTGAATCTTCAGTGCTCTTGATTTATTGTGTACTAGGCTTCCCATGTTTGAGTATTCTCGAGAATGCTATATAATCAAAGTGTCCTCTCGAACATGGTCCCTCTTTTAATATTTCATCAACCTCGTCTGTCGTCAAACGTTCGCCCATTGTTGTGAGTAATTCTTTGAGGCGTTCTTCTTGAATGTATCCTTTTCCTCCCTCATCAAAGCAAGCAAATGCATTTTTTATAACTTCTTCAGGGTCAGTTCCTTGGAGTTTCTGACCAAACATGGTAAGGAACATTGTAAAATTGATGGGTCCAGGCGCACAATTCATCATCTCGTCCAAATAATTATCTGTTGGATTCTTGCCTAAGGATGCCAGCATGTCAGTAAGATCTTCCTTATCTATCACACCGTCTCTGTTTTGGTCAATCATATTGAATGCCTCTTTAAATTCTTGGATCTGTGATTCTTCAAACATTGCAAAAATATTAGAACTATATCTTGGTGCTCTTTTGCCTTTTGTCTTTTGACTTTTGAGGACTCTTTTCCCAACATTTGTTGACTGGGCTGTCGCTGCTTTTTGAAACTTCTGTTCTGAAATCCTACTCATTTTGCTGGTTTTGCTG

>Contig785
GAATAGTGTTATTGAAAGGATAATTTTTAACACAACATGCTACAAATTAATACTGTACATATTATGCTATGGAAACCATGTCTTGTTCTGTGTTTATCAAACAAGATATAACTATAAAACATATCGATACCATCAATGACGTTAAAGTAATTACATTCAATTTGTTTAAAAGATCAAATAAATATATTACACAGTGTATCTTACAATGACACTGTGCTGTCATAACAGCTGCCTATCACAAACATATTGTAAATATAAAGTAAACAAATGTATGTTCAGTAATTCTTCTTGTTCACGATGTTTTTGTGTTAAAATTTAACTTATAATAAAGTCTTTAATTTTGAAAACTCGAGCATTCTTCTTGGAACATCCAAAAGGATAATTGCTTTTTGCAAGATGTTTTCGAACTTTTTCCATAAATTTCTTATTTCTCTTTTTAAATTTACCACGTCTAACAAACACTTTTGCATTCTGTGCAATGGCTTGCTTTAGTTTCTCTCGAATGTGCTTTCGACCTACCAACTGTTTACACCATTTACCAGCTGATGGCAATCCATTGACAACAGAAAACGTGACAGGATATTTCTTTTTCTTGTTGGGAGGTTGTACTGCAAACTCGTAGACAGCAGCATCTTCAAAGTCACGTGCAAATATCTGTTTAGTGACGTAGCCATTCAGCCATTTTGCCCATTCATCTTTTGTAGACAGCTTGGCATTACCCATTGCCTGTTTCCAAGGTGACCATTGAAGACGATTGAGTGGTTTTGTTGTTTTAAATTTGCGATCATTTCTTTTTTCTCTTGGAATGTCCTTTTGGTTATCCTTTCTTTTCTGTTTTCCTTTTGCTTTCTTTGGTCCTTTAGCTGCTGTTTTTGGTGTTTTCCCTATGAGTGCTTTCTTTCCAAGTTTTGCTGTTTTTATGGTTCTCATCTTGTTTGTTTTCCCCTTTTTAGGAATAGCACTTGGCCTTCCGATCATTCCAAATAGCCCACCAGTCGGTGTTCCAAATGGACTAGTACCAATTGGTGTTCCAAAAACCCCACCCATTGGTGTTCCAAATGGACTAGTACCAATTGGTGTTCCAAAAACCCCACCCATTGGTGTTCCAAAACCCCCACCAATTGGTGGTACAAACCCTCCACCAAATAAACCTGTCCTGG

>Contig787
TATTTAGAATCAACCATCTGATATATTTGTTTGTAAATCTATAGTCACACTAAAATTTTTCATTAAGATGTTTTCTCTGCTCCTCCATTTTGTGTTTAATGTTCTTAAACTCTCAAAAAGCATGTCACATATTGTATAACAGGTTTTACTGTTTATATTCAGCTGTTCATAACCCTAACCAAATTCCAGTCTCTTAGTAAACTATACGCCGTTTCATAACCGGGAGATGAGGCTGTGTTCCACAATGTAAATGGTGACTGCTTAAACGGTAAAAATCTATAATGATGTTTCAATTTGATATTGACCGATTTTGCTACTATTCCAATATATGCATCTTCTATTGGAATAACCTTAATAAATGTTATCGCAATCGCCAATAATTTTACAGTTCTAATATTTGTCAAAATAGTGCCTCCAATTATATATGGTGGGAAAAAAGAAAATGGATAGTCTTTGAATGAAATATAAGTTTTGGTATCTTTATTTCGCCTTGGTCTCACCGCTACTAGTTTATAGCCTACCATTACTAATTCTGCTGAATCAATGTTGTCAGTTGCAAAATGGTAAATGTTTATCGGATTAATAAAACGGTCGTCGTCCACAAAGTGTACGAATTCAGCGTCTATATCGCCGTGCGATAACCATAAGAGAGAATAAATAGTTTTATACACTACATTTTCATATTGATCTGCAATGTTAAGTTGAACTATATCTTTGTATTGTTTTGACTCTTGTTCGATCAAATGATCACATCCCTCAAGGTATCCGACAAAAAATATAGTTTTTGATCGAAGTGATGTCATACCTCCCCATGTCCGACGTATAGCTATTCGTTGACCAAAGTTTAAAATGTATGACTTTACTAGGATAATTAATTGCAAGGAAGCCTGATCTGTAGTTTGACTCATTGACTTGGCAGGATTTATCTTGTAGATATGTTTCTCATTGAATTCATTCAACGGATTGACATTTGAAAATCGCTTATTTTGAATATCGTATATAACTTTCTCTATATTTGGAACATCATAAAACATATCTGATTCCAAGTTGTACTGTTCAT

>Contig794
TATAATTTGTAGGTTTGTTAGCAAACTTCTTCAAAACTATGAAAAAAAATATCCAGGAAAAACAAACAATTGTTCCTCATTCAATAAAATTTGATACCCACTGAAATAAATGAGTTGACAGCACTAGAGTAGCTAGCAAATCCTAAATTGAACTTTTTTTAAGAAAACATTTGTAACAGCTTTACTTTTGTACCGCTTAATTTGCTATCAAAATTAACAGTAAAATAGAGAATGGAAAGGGCCATCAATGGGTCGTCAACATAGCGAGAAAATCCTGCATCCCGAGGCCAGCTTTAGTGATTGTCTCTTTTATTGTAATAAGGAGAAAATTTTAAATATGGCTCAGGGAAACACATCAAAAATGTTTTTTTCAATATCTGAGCATGAAATTGACACATTGAGTGTTTCATCTTTAGAGAGAGAGAGAGATTCCTAGTGTACTCTAGTACTTGTTGCCATCTTTACTGATTACCAAAGTACATCACAAAACTAATACAGACTTAATCATCGTTTATAGGTAACACCTGCCTCATATCAT

>Contig796
GCACTAAATCGTTCGTTTTTTATATTCAAATAAACAGTAATACACATTAATTGGAAGTCGGTCTTAAAATTTGTAGATTTAAGTAAAGAACAGTTGTACACAGTTAATCTACCTTTAAAAAAGTAAAACTGCGATCCAATAACAAATTTTGTAGACAAAAATATGTTCTCTGTTCCATAACTTTAAAAAAAAACTACACGTTTAAAGCTTTGTCAAAATTTTACAGCATTTCTTGTCAAGGAGGAAGCAAACAATAGTAATGGAAAACAGTTCATACTTGGATTTATTTTTTTGACACCAATATCACTCAAAACAATCAAATTATACCACACAGTACTGAGCACAAAACTATAACAGCAAACATGTGAGACTTTGGATCGTGTGAAGATCTGCTGCTTAATGTTCCAACAGTAAGAGAGTCGAGTATTGTTGTTTGAGGATGAAATTTTTCTCCATCAAATATAACAGAGGCATTCACTCTATAAAAACTGTTGGTTGTTATATTTTCAATTTTTCCTCCACATCCAAAAATATGGTTTGTCATGTTTAATGTTGTAGTGACGCTCAAGGAAAAATTTTGGCAATTTTCAGAACATTTACATATGTCGGGTTCACACAAACCATTTTTGTGGTAACATTGATTATTAAAACTCCTTATATCGTCTATCGTTGATTTATTGACAAGAAACTCCACAGTACATCCCATGAAAGGACTGTCTGATATGCAAATGAATGTGAACGTATTTACATTGATCGTCTGATTTATTGAGACCTCACTGGAAATTTGAACATTTGGCAGAAAATCTGCCTTTTTTAAAACAAAAATCATGAAAGTTACAATCCATGTGTTCACCCACTTATCATTTGTCATTTTAAACCTTCCCTAAGTGATGGCATAACAATACTGTTGGTTCATATAGCCACGGACCTTTCGTTTCGCAAAACATAATCTTCTGCAGATTTGTCCTTTTCGTCCTCTAATATATTTATTATGTATATATTTTTC

>Contig797
TTTTTAAAGGTTTTGTATTTATTACAAATGTAGCAAACTTTACAAAAGATATATTACTTGTTGATTTCTGTACTACAGAAACTTAAAAGAAATTACAAAATGACATCATGATGTAAAGTTCACAATAATGTGTGTCCATAGGACACAATGCACCGGTATGCTCTTTATTCCAATCCAGTTTAATTCTGAAATTACACAACTTTTTCCTGAAGTCACAAACCAGTTGAAGCTAGCTGGGGCCCTGTTTAAACTATATTTTGTGCACACAAATTTTTAAGGATACATGTTTAAACCATTGTGAACGCTTCAAACATTCAGAGCATTTTTATCGCTTTAATTTTCAAATAAAAAAATGGATCATAAGCTATCAAACTTTCAAAATATTCATATTCTTCCCTGGCTCATTACTGATGACCTTGGTATTTGCGACACTTGAAACAATCAGGACGTTGTCTATGTAACTTTTTTCCCCCGGATTGGACTAAATAGCTATAAACAGTGTGTATACACCGCCCGTAACTTTCAACTTACAAGACAGATAAACTTTATAACACGTCTAATCTATGATGCCGGTTGTCTTTAACGAACCTTCTAATGGTCAAAAGGAATGCTTAACAACATCTGATTCACTGAAATTAAAAATAGTATCAAAGTTTTCCGATGTTAAAAATTTTCCTTAGAAAACGCAAATGAAAATCTTTCAGCTGCTTCTTTTATTATCTTGCCCAACTGTGGTGCACCGCAAAAGAACACTTTTATCTTTCCTTTCTTCTCTCCTTCAAATGATTTGAACAGCTGATTCCAGTCAGGACGTCCTGGTTGTGTTTTAGTTTTTAACCCCGTTATTAAATCCTTGTTTGATTTTTCATGCATGAGATCTAATGCAATTTGTAATCCTATGCCTTTCATGTCTGTCTTTTTCTGTGCTGCTGTCATAAACATATGCATGTCTATAATTTTACTATCATCTTCTTCTTCGTTATCAAGGGACTGTTCGATTTCTAGGTTTGTTAGAAGGCTTACGAACCATTCGAATGATTTCTGATCTCTGTTTATCCACACAAAATCAACCTTTCTTGTTTTCATAGCGGTATGAGCTATTGATCCGAACCAGGAATGTGAACATTTAGGACAGGTACGTTTGGATTCTTTATATCTGTACATTATACTTTGAAGAATGGACGCCATTGGGGTTACTCCTATTCCTGCTCCAACTAATATTGCATGCTCTGTTTGGAAAATTTCTCTAGTTGCTGTCCCATATGGTCCATCAATGTAACACTTTACTCTCACATGCTTGTTTTTCTTTTTTATTCTGTTTTGCTTCTCTACTTCTTTCTTGTCGAAGGAGGGCTTCACAAAGCCCATTGATTTGCTTCTTTGACGACCAAACTGCATGGCATTTAATACCTCAATTGTTGATTTTCTCCTTGAACCTACGGCAGACTTGCGCCGTCTTTCAATGTCATCCATTGGACAATGGTCATCGTCTAGGTCCTCGGTTTCTCCGGGGTCGTAATTCTCAAAGTGCTCGTATAATTTCTTTGTCCAGTGTCCAGCTGATCTTACATGTAGCCATAATCTTCCGTCCATTTCTGGTGCACTACTTATTGTAAATGGATGCCATTCGTGTTCAGCAATTGCAGGAATTTGTATATTCAAGTAATCCCCTGCTTTGTAAGAGAAATTATCAGGTCTTGAAATTTCTAAGTGTGTGACCCCAGATGGCAATAATGTTATTTCTTCGATATAAGTATTTCCATATCGAGCTCTCTTTATAAATTTTGATCTTGAAAGTTTTTCCAAGATAAACAGGAGCCCAGGAGCTACAAACCATTTCCAGAAGTTTGAACCATGGATGATAACAAGAATCCAGAACGGTACATATAACATATGTGTCCAATAGAACACCTGGAAGTGTCC

>Contig813
TCCTATAACCTATAAAACTAATAAAAAGAAATTTTCTTTTGAGAAAAGACATGAGAATACAGAAATATTCTGAAAAATTTATTTACAATAGCTAGATTTAATTACAACGCTTTTGAAGCAAAAGTTACATAGATATTATACCATGGTTAGGCAAAACGGTATGGTGGCCGTAATGACTGGGATGGCTACTGTTTCTGGAGCTCAAACTCTCACTGTCTGTAGTAGTACTTCCTTCAACCGCGTACACTCCATCCCAGCATTTGCAGTGTTCTTCAAGGAAACACATGAAAACGGCAACAATTATTCCGCGAGAAAACATAACCAAGACCAACAAGTACGACAGTGATTCTGTCAACGGTGATTGGGAACACGACAAGTAAATAATGTATGCCCCGGTCATAAAACACATAGTTGCAAACATTTTGTATCCACTTTGTTTGATGTTAGTAAGTTCAACTGCAAGATCTTTGTTTTCACTATACTTTCTGTGCATTTCCCATTCTTTGTACCTCAAAAGAAAACTCAGAATGCACAACCACGTAAACAACAGAAATATAACGATTGATCCTTGTATGATCCAAAAGCTTGATGTCATTCGTGCGATGTAAAGTTCTCCATCCCAGCATGACAAATTCCCGCCAAGAACAGTGACACTTAACCAGGTTATAGTCACGACAGTTGGCATGAACCAGCCAAGCAAACACATAACATAGTACATCCGGTTCTCAACAACAACACCTTTGAACGTCAACATAAACGAAATTCCTATCATCAAAAACCAAGAGAAAATTGCGGTAGACAATAGTGTCAACAAAACACCAAACGACACACAAGTTTCAATGTCTCGGATTATGGCGTCAGAGTGGAAAACACGACCAATCCGAACGACCAATTCCAGTACGTCGTGGAAAATAAAAGCTGCG

>Contig816
AAACCCCAAAACACCATATCAAGTTACGGCAAACAATGAATCAATGATATGTTTTAAAATAAATGCAAATGGTCTTTTACCATTTCAAATTTTAACATTTAGTTAATGTGGAAATTTCTTTACTCACTATGCTAACAGTGATAATATCGTTTTCATGTTTATATACTAGTATACAGAAGTTTGAAAATGTACTTATCTAACTAAAGAAGAATTGCAAAAAATTTAAACAACAATCTATTTCGGTTATACAACTCCAATAATGTGGTTAGATCTATGCTAATATAGCTATATCATAGGAGTTGTGTCCCTTGTTGTTATCAGTAAAAATACCAACAATGCAAGCGTTTCATGGACGGAATATCGAGGTCAAGAAAGATCTAGAAAACGTTTAAACGCTATAATCTGTGTTCTCTTCCGGTAGAAAGTTTGGTTAATGAGGTAAGTTACTATACAGAAATGTAAGAAAAATAACACTGTCATTACACTACTCCTTTGGTGGCTTCAGCTCAGGATCCAACGTAAAAACTACATTTTCTGTCCTACAGGCTGATTGTCTGTATTCTTTTAATGAACCGTACTGATCTGAGTAATATAATGCGTCCACATTCGATGGAGAATCGTATGCATTCAACACACAGTAGCTTCCCCTTTTAAACCAACCATTTCTAAAACCATCGATGTCATAAGAAGCAACGACGCCATGTTTTACATGAAAACTGTCCAGTAATGGAGTAACTTTGTCTACGTATCGGTCCTGGAACTGCGCATCCATAAAATCAGACAACTCTATTAGTTGGAAAGTTAAATGACTTTTTGGGGGTTTATATTTCAAAGGTGCAATGATAATTTCTAAACTTGATGATGGTAAAGGCCACTCTTTATCCCGGAATTTTCTGTCACTGTTAAGCCACCGCTCAGCACATTCTTTGTTGATAAATTGCATCAGTAATACTCCTTGGTTGCATGGCCAATTTCCCTCGTATATTGTCACCCCTGAAGCAAGTCCCAGAACTCTTCCATTATAATTTTCGATGACTTTCTT

>Contig826
CTAGCACACTATGTAACCAATACTATCTTACCTCATATACATTTCTAGGAATATGATTGGTTAAAAGCGTCAGCGCGGAGACCGTGTATATTTCATATTAGGTTTTTATGGAGGCGGGGCTTATTTCATACACGGTTCGTTGTGGTGTTACGTCCCTTTAAAGTCCATATTAAATTAGATAGGAGGCGGGGCTTATTTCATACACGGTTAGTAGTGGTGTTACGTCACTTTATGAAAACAAAACGGTCCTGAGAAAAAAATCTTAAAAGGTTTCAACAGACGAAGAAATTGATGGTTTAGATTAAAATTAATTCATAAAACACATTTAAACCTAACAAGTTGGCATCTGTTTTTGTAAGAAAAATGGAAGTAGTTTCTGAATGCTAACAGTATTGAAGACTTGCTCATTTTGATAGGTCACTAGTCTTAATTTCACACGTTAGGACAGTGGGTGAGATAAATTCGTTACATAGTGTAACATAATGTTACAACAAATTAACACACAACAATATAGAATACCGCAAAACAACTATAACATATACATTTTTTGAACCTCCATAACACACACGACTTAAGAATAGCTATATAAAGAAATTTTGGACAACTAAAAACCAAAATCAATTAAACAGAGACATTGATAGATCTCTGAGGTCAAGGATAATGGTCAGACGGAAACTTCGTATCATAAGGCAGCTATATACAAAGAATGAAACGTACCCCTTCTCGAAAGGTTTTAAAGAAGTTAGATAACGCGTCGCCGCCGCCACAGGATCACTATCCCTATGTCGATCTTTCTGCGACAAATGTATCAAGCTCGACAAAAATGAGGTATATTTGTTATGTAAAATATCGTATTTTAAAAACCAAACAGTAAATCAGATGTTTATTTCCTTTGTTAACTATATTTTATACTTTCACAAATACGTATTTTAAATCTTAACCTTTAAGTACTGATTACAATAGTAATGATATATTACCGTAATAGGAAACCACAGCATGTTTTGGGTTAGTTGAACGAGATATATAAATTTCGAAATTAGATCTTTTAATGTTTATTTTTATGATTGGTGTTGTTTCCTTTCATCTGCATTTCCAAGCGTAACTTAATAAAAGAAACGAAACAGACTTTAAGAAGAAAACTAAGCATTGACCAATGAACCAGAAAAATTATATCCAGATCATATGAAACATACCAGGCAGACCTAATGTTTCTTAAATTTACCAAATATACTACACCTATTGCTGTAGTATCTGAAATATGTACTCGACCACTCAAACCTTAACCTTGTTCACTGATCTATGAAATAAGGTCGCGATTAAGTGAAAACTGTCTTACTGCCATGAAGACCTTGCAAGGTACGCACATACCAAATTTAGTTGTTCTATTACTCATGATAAGAAAATTATCTTAACATTTTTTTTCAAGTAGTCACTGAACCATAAAAATGAGGTCAAGGAT

>Contig827
GTTAAACACACCCACCCCTTTAGTACATGTAGCAGTATATTCAACGAAAGTCTATTAAATGAAATATTTTTATCTGATATAGGTTTGGACGGAGAAACCAGTTTGTTTCTTTATTCATACAAAAATAAGAAAATTTGGTTTAGTTGCCATTGAGACAACTCTCTGCAAGAGACCATATGCCACAGAATGCACTAACAATAGGTCACCATACGGCCTTCACCAATGAATAAAACCAACGTATATTAAAACAATTACAAGTAAAGCCTATGCATCCAGCAACAAATATAATAACACTTAAACTGCTACGTTTAAGAACTTTATTCACGCGTAAACTCGTGAGAAATTAAGGTCGTTAAACACCCCCAACCCTTTAGTACATGTAGCAGTATATTCAACGAAACTCTATATAAATGAAATATTTTTATCTGATATAGGTTTGGACGGAGAAACCAGTTTGTTTCTATATTCATACAAAAATAAGAAAAGTTGGTATAGTTGCCATTGAGACAACTCTCTACAAGAGACCATATGACACAGAATGCACTAACAATAGGTCACCATACGGCCTTCACCAATGAATAAAACCAACGTTACACTTATGTATTATTCCTTCAAAAATATATTTCGAAAAAAAGAAGGAATTTTGGTATAAAGTTGATTTTTTTATAAAGTTGGTAGTATGTGTCTACAGAGGA

>Contig839
ATAAATCAAGAGGACTTCCGTTATATCAGTAAGCGGTATTCATTTATGAAATGGATTAAAGTTACTTGCTGTGTGTAGATTATGACAAACAATACGAATTAATGTATTTTAGATATATTAAACAGGTAGGTATAACTGCCATGGGAAAAATTGCAATTAGACAAAATATAATAGATTGATGGTCAAACGAGTTGTTAAGATAACGAAGCTATACTACATAAAAATGTTGTGCTGTGTAGATTATGACAAAAAATACGAATTAATGTATTTTAGATATATTAAACAGGTAGGTATAACTGCCATAGGAAAAATTGCAATTAGACAAAATAGATTGATGGTCAAACGAGTTGTTAAGATAACGAAGCTATACTACATAAAAATGTTGTGAAATAAATGCCTGCTCTTTGAATTATATATGTATGAAAATTCTTATCAAGAGAAATACGCGATGTTGTGGTTTTAAAGACATGCAAGTAAAATCAAAAGCCAAACTTTTAAAACCGCTTTTACTAACGCAAATCTGAAACCTTTATATGCCCCTACTGACAGTATGAAAAAAAGGAAATAATCCTTAAATGCTTTCTCATAAATAAAATAATGAACACATGAAATGTATTGACTAGCCATAATAAATAAGAATAAAAGTTACCCGGTCAAATATTTGTCATCAATATATAATATTACGCGCAAAAGTTCACCCGGAACGTCACTAGATGCCATGGAATGCACGTGCACAATTACAACGGTGAATGGCTTTCGTCTGTATCATTAATTTGTTCTTGCATACTCCTAAATAATGTTTCATCCATTGCAGTTTGATATTTCAAAAGTTTAACGTCATCCGGGTCGTTTCCATCAGAAATGTCTTTCATAAAAGAGATATATGTCATTGCAAGACGCAGAGTCTCAATCCGGGAAAGCCTTTTCTCATAATTGAATGCCGGTAAACGTTTTCGGAGCTCATCAAATGCTTCGTTTAGATGGAACATTCGACGCCTTTCTCTTATGTTTGCTGCTTTTCTTTGTGAATGTGTCTGAACACGTCGCCTTTTGGCTTTTCCACTCTTTCCAGTTGGACTTCCTTGATTGCTGTCATTACTGTAATCTGAAGGAGAATGAAGTCTTTCGTTTGAATGATAAGTGTAGTTAGGTAATGTTGCATGTCCATTAAATTCTCCTTGCCAATAAGTTCCATTTGTAATAAGTTCTGGTTGATTTATAGCACTACTAGGGTGATATCCCATATATGGCTGATATTGCACTACCTCAGACTGACGATTCGGATCAACTTGGTGCCACTCGGAATTAGCGTAATCGGGGTAAATAATTCCCCCAATTACAGGGGGAGACGTAGATTGTGGTGAAACATAAGTCATTGTCGAAGTGTCGTATATCTGTCCAATAGTTTCACATGTTTCGTGTGTAGCTATAGCTCGTTCCATCATCATTTGAAAGTCGCGAAACTTTGAAACAAATATTGATATTAAAAGTTCAGAATTCTTTAAGCTGTCACAATATTCAGAAATTTTCCATAACAACTTTCATATTTGTCATCATATGATACATAAATATGGCTGCGG

>Contig840
CCACAGTATTTCCTAACTAAAGAGAAAACAACTCATGTTTAGTGATAACATTTAATGGTATGATATGGGACAAGGAGTATTTGTACAGTTGTACTATTGATTCACACATTTTATTACAAAATTCATGGCACAAAATTAAAACTTTTGTATATTTAATGATTTTTAAAAACACTGAATGTTTCATGTTCTATGTACATTCATTACCTCAATAGCACTTATTAGACATATTAATGTCTGTCTTACAACATGCATATAAAAATGATGTATAAAAACAGTCATATCATATAAGAAAATAAAATTCAAAATATCAATAAATCACATATATCAAAAACAAAGATCCATGTGTAATGATGATGTCTAAATGCAATTGAAATCACACATGTAATCATAACATACAATCATATCAGTCATTTAATCATAGCATACAATCTAATCACACATATTATCATAACATACAAACCAATCACACATATAATCATAATTTACATACATATCACACATGTTATCATGACAAACACACATACAAATGTATCACACATGAAATCATAACATACCAACCAATCTCACATTGAATCATAATATACACACATATCACACATGTAACCATGACAAACACACATACAAATGTATCACACATGTAATCAAAACATACAAACATATCACACGTGTAATCATAACATACGAATCACACATGAAACTCTTTCAAACAAATCATATATCTAATTATAACCATATTAACAAATAACAAATATCAGAACATACAACCAAACCACATATATCATAACATACAACCGAACTACATATGTAATCAAAACATTAACAAATCACATGTAGTCATTACAAATGAATAAATCGGCATACGAAAT

>Contig844
AAGGACTTCTAAGTCTTTATACATTTTTTTGGTACAATTCCTAAAATTGTAAAATGGATAAATGCAGTAAGCATAAATCAAGTAATCCAAGATGTTTTCCAAATAATGTCCTTCATCAGATTGAATCAATTAGTTTTTACAATATAACACAGCTTGAATCATTCATACTTTCATCCATGTCTCCATACTCAGGGTCAAATTCAAGGTCACTCTGTAACCGTGGGATACCATCTAAACGTTTTAGCTGAGGTAATATCTGGAACACTCTCTGTCTGTAGTTGATTAAAAAGGTAATTGGATTTCCACGTAGATATAGATCTTCCAGAGATTTGAGATTTCCGAGTCCCTTGAAGTTGTCCACATCATTATCTTCCATTGTAAGTAACTTAACTCGTGGTATGG

>Contig850
AAATCTGTACATAATTCATGATATTAAAGATAGATATTTTAAGGAAACAATCAATACAATGTCTTTTATCCGAAATGTAATTATTTTTTTAGATATTTATCCAACACATTATTCAACAAATGGAAATTATTTCAAAGTTAAATTTAAGCTGAATTTAGTTACAATAGTTTTCTAATCATCATAACTGACGTTTTGGCTGAGTTGCTACTGAAATACCGCCAGCGCAGATTGCTTTTGAATGCCCTGTTAAGACCACTGTGAAGACAGCTTTTATGCCACCACGGTCCCCAGGAGTCTACACAATTACCACTAGTCTGGTCATTATCCTGGTCAGTAGTTGAGAACTTCATCCCGTTATGATAAGCCATTCTATCACCTGCATTTCCACTATAATCCCCAACAGTCAGTTGGTACTTAGACGCAGCATCTCCAACTACAAATGTTTTATACACAGCATACTTCTCCGTATTGGACATGTCTGTTAGGTCTATTCTGAGTTCATATTTACCACTTGATGTCAAGCTGTGAATGTGTTCGTTTCCTAGCCAGTACTCTCCATTTAAATTCCCAAATCCATTTTCGTAATCTGTCCAATTTCTCTGAAAATTTACAGATCCATCAATTCTTCTCTGGATAATGGTCCAACCTCCCCCGTCTGTTGTCATATCACAATAAACGTTGAGATCGGGATATATCTTGTATACACCAGAAACCAATTTATATTTACCAAGTTCTGTACAGTCAAATTCAAGTTCCTCACATGTATCTTTTACATCTTGTTTTATCATTTTGAGTAATCGCAAAACAAGCTCTTCATCACCTGATTCTTTTATAATCCATTGAACGTCATCCTTCAACTGTTTATTCAATTTAACAATATCCTTGTACATTAACACATTGTTTACAATTTTCTGTGTGTCTTTTTTTATCTGTGTGGCTGTCTTGGTGCTTTTGTCCGTTAAACATATGCCTTGTAATTCACTCAGAAAATCAACCATCATGGACTCTACTATTGACGAATTTTGAGAAATCCGAACTTCTGTATTTCCTTTGACTGAAAAACTATTCACTGCCACAAACAAGGCACAGGGTAATATCCAATGCATTATCTGTATTCCAAGGTTTCTTAATTTCAAATCGGAACACACTGGCTATCGATGAATTTTCGGTTGATGTCTGCTAAAAGCTTTGCTTACGGCCA

>Contig851
TTTTTTTCAGAATATTTGATGATTTATTGTTGCAAAATATCTCTTTGTTTTGATCAATTTGTTTATCACAGTAGATTCTCAAAACTATTGTTTGTTCGAGGATTGATATATTCATATAAATAAGAATAGTCCGAATCGTCACTTGCTACGGAAAACTCCGTATGGAATATTAGTTTAGAAAAATAATTGGTCTTAGAATGAAAGTCTTATGATAGTACAAATTAATGAAATAATGACACTAGCAATAGATCTCATGTAAAAGTTACAAAGACTATCAAAATGTAACAAATTTTGAGTATCCGTCTTTACAGCTCGTCTTTCACCAACTCTGCTGGATCTTTCTTAATACATTCCAATGTGTTATCCTTACTAAACATATCAGCACAAACACAGCTATACCCTGCACTGTTTAAAGTGATAGGAACAGGGAGACACAGATGCTGGCAGCCACCATTATTATTCCCACATAGGTTTGTACCTTTCTTCTGGGTTTCTTTTGATATAATTTTCAGATTTCTCGGTGCTTTTAATCCAGTTATAAGTGGCTTCATATCATTGCCTTTGTATTTATGAACAGTGTAAACACTTTTAGCATTCCAGTTAGTCCAATATATTTGATCATCATATAATTCTATACCGAATGGCTGTGGAAATGTCTTTTTAGCGAGCTGAACTATCGTATAAACATCGGTGCCATCAAAAGTCGATGATTTAAGGAGTTGGAGATAACCATCAGTCCAATATATACGTCTTCCAATTTTATCGATAACAATACCATTTGGCCATATTATTTCCTTGGTAATTATTGTGTATCGTTCTGTGCCATCCATAGCGCACCGTTCAATCTTTGGGATATTACCCCAGTCAGTAAAGAACATTAAGCCTTCTTGTGGAAGTAAAGCAATAGCCCTTGGTTGATCTAACCTAGTATTAATCAAGGTTTTCTTAAACGTTCCATCTAGATTGGACACTTGTATATGATCCAGGCTTGCGTCTGTCCAATAAATGTGATCATAGATCCAATCAACCGCCATACCATCAGGTGTATTTATATCCTCTGATACTATAGTCTTTCGTATTCCT

>Contig856
ATTAGAGACTAGACATTTATACATGCATAGATTTGAGATAAAGAACACATAGAAACTCATACAAAATACACAGTTTTCAGTGACGAATCTTTGAAAAATTCTGCGACCATTTTTGCTTTTGGTCGGAATTTCGGATTAGCACCCCAGCATTTTACTATAAGTGCAATCCACTCTTCAGGTGGTTTAGTGTGTTTTTGGTCCTCTGTAAACATGGGACGGGTCCCTCCTCTTATTTCAACAGAGAGTCTCCCTCTAACTTTCCCGTCAAGTTCATCATTAATAGATTTTCCATACCACATTTCCCACAACACCATTGCCAGACTGTAAATATCAGCTTTCCTATTGTAAATTGATTTTTGCTCGTGTACTTCTGGTGCCATATAAACCGGTGAACCGACGAATGTTCCAGAAATATCCTCTTCTGGTTTTGTTAGGCCAACATCTGTAAGTTTTATTTCTTTATTTTTGTTTACCAAAATATTTTCTAATTTTAGATCTCTGTGTACTAGTTTCTTGCCATGAAGATAGGATAATTTTTGCTTTTGGTCGGAACTTCGGATTTGCAGCCCAGCATTTTCCTATAAATGTTATCCACTCATCCGGTGGTTTAGTATGCTTTTGGTCCTCTGTAAACATGGGACGAGTCCCTCCTCTTATTTCAACAGAGAGCCTCCCTCTGACTTTCCCGTCCAGTTCATCATTAATGGATTTGCCATACCACATTTCCCACAACACCATTGCAAGACTGTAAATATCAGCTTTCCGGTTGTAAATTGATTTTTGCTCGTGTACTTCTGGTGCCATATACACCGGTGAACCGACGAATGTTCCAGATATATCCTCTTCTGGCTTTGTTAGGCCAACATCTGTAAGTTTTATTTCTTTGTTTTTGGTTACCAAAATATTTTCTAATTTTAGATCTCTGTGTACTAGTTTCTTGCCATGAAGATAGGATACACCTTCACATAGTTGGACCACATAATGAACCATTGCAGTCTTGGCCTTTTCATATTCCATTGTTCCTTTAGTCTGCTTGCAGGGGATGTCTTCTTTCAGGGGAGATTTCTTGTCAAGGTAAATTTCTTTCAGGTTTGTGATGCAACTAGCCATAATCATAATCCAATATGTCTTCTGTGGCGATCCCTTTTGTAGAAT

>Contig858
CAAGACTAACAAAGGCCAGAGGCTCCTGACTTGGGACAGGCGCAAAAATGCGGCGGGGTTAAACATGTTTATGAGATCTCAACCCTCCCCCTATTCCTCTAGCCAATGTAGAAAAGTAAACGCATAACTCACAATAAGAAATGTGTGAATTTTAAACACTTTAGATTTTGGTTGATTGTTTGCTTGTAACTGATATATTATTAGTATCTCGGTGGATAGTTTCCTTGTGGGGGTGGATAGTTTGGTTGAGGCGGCGGATACGCTGGTGGTTGATTATACATTGGGCCGCCTGGTTGCGGATACTGGCCATACATCATTGGTTGTGGAGCTTGATGTTGTTGCTGTTGTGTGATAACAGTAGTTCCTCCAGTGTGAGGGGTGGACCGAATAGTTGTCACCCTTGTTCTATTATGGTTTTTACATATAGTAATAATGACAACCAGGACAACTATAAAAATTATAGTTCCTATTACCGCTCCAGCTATGGAACCACCACTTACTGAATAGTCACATTCATAGTAATAATAACCATAGTCGTATGAATAGTAGTAGTAACAGTATTCACCAGAAACTTCCAAAACGCTTATCATTAAATTCAGAAGTGAAGAGAACAAAATACGATGTACAAGATCCATGG

>Contig864
TGTGTCATGGTTTTATTCAGTGGAGGAAGTGGGATTCCCCTGAGCAAACCACTGACAAATGGCAGAAAGATCAGCAATCTTAGTCAATTAAGGTTGTACATAACACTACAGGTAGAGAACTCTGTAAAAATCACATTAAAGTTAAAGAATGGAGATGATTGATTGAGATTCATTCTTTCAATGTTCTTTTACAGGCAAGTGATCATTAAAAAGGGGGAACATATGAAACATTTGTTTAAAAGGTTATGTAGGATTTCCATCAGAGACAAACAGTCTTCAACAATAAACAAGACTTGAGTGCCTATACAATATGACCACCTTTAAATCAACAAAGTTGTGAAGGAATTTAATCAATAATCTCAAAGATCTGAATTATCAAAATGACAAGCTACATTAAAAAAATTATAGCCATTGATATGGTTCCTGACTTAGAGAATAAGTATTATATCACAACTGCAGCCTGACATCTTGCATTATACAAATCTGTGTTCATCATCATCTATAGGGTACTAAAGGTACATTCCAGACTATAATGGTTCTGTTTTAGTATTGTATTTGCCTATTTGTTTTTAATATACTGAAATGTATTTATTGATATTTTAGATAAAATTCATTTTAGGAAGAGTGGAGGATCATATCCAATCTGAAATTTAAAAAAGACTAGTTATGTCCCTTTCCCATCTGATATAAAAACATAAGTTATCTCTATTTGAAACATCAGGTTTATCATTTTCATTAATGATTGCAATTTGGCCAAAGTGACTTAAAAGTGTTTACAATGTGGAATATGAAGGTTGCCTTGTAAAAAAAAACATCACAATTTTTCTGTTGTATGAAAAACTGTATAAAATAAAATATAATTTGTAAAATATATAAAATATACATATTCATT

>Contig882
TGTCGTCTACAAATAGAACAGATCTCATTAATTTATGTAAGTTTATACGAATTATTAACAAGCGAGTGTGTCCTCCTGAATAAGTTCTTTTTGTCTTTGTTGTTGTTGTTGTATATATTGTATATTTATGTTTAAGTAGTTAATAAATTGTATTATACATGCATGTCTTCTCTGTACCTATGTATTTGGTGATGAGAATAAAAGATATATATATGTAGGTACTTAATCACAATTCCCTAATGACAGCATTGCTGATTGTCAATTATCAGAATTCAATTTGCCGAATAATTCGTGCAATATCGCATCATAGTTTTCCAACCACTCGCTCATCAGGGAACGCAAGTGACGATGCCCCTAAACTCACGAATGATGCTCACTTAAACCAAATTATTTGACGGAAATGCATCGAACTCGAAAGTTGTCTATTATTAAGAATTCACCTGAAATTTTTAAAGTCAGCACATTGAGAGAAATATTGGCAAATGTCATGTGACCACTGCCTAGCTGAATCACTGTGATAGTTAGGGTTTCAACTCCCCCAGCCAAAATTTACCTCATATAGAGTCTGATATAATTTAAATGTTAAGAAGGCCCTTCACGTCTTTCGGCACCATTGGTCTTCTTTTTTTGTTGTTGCCTAAAGCGTTCCCGGTAAAGGTGAATCCAGAAAATCGTTTCGAACGCATATAATCTTTATAAAGTGTCTTTTTGTAGATAAACCTGTCGTTCGCACTGCATTAATTTGGTGTCATATATTCTAATACAGAAAATCACCAGAAATCCACTTTCTCAATTTTTGCCATGTTAAGTCATGATCATTACAGTCTTCTGGCCACTGAATGAATAATACATAGTTCCAAATATGAGTAAGTCCTTCAGGAATATCTTTTAAAGTAATGTCTTTAGATATAACTATAATATTTTCAATGTTCTGCATACTTATTTCATGTTTCACTCTATCAATTTCAAACAGACATTCTTGCGAGACTTTAAAT

>Contig883
GCAAATTTTTCAGTCCATTTACAACACGATATTTAACTCCTATTTTAGCATGATATATACAAGAGAAAATTGTGACAACAATGGTAGACAAAAGTTTATGTTGGTAAGGGAATATGGTATCCTGGAGGAGATGTGACAACAATGGTAACAAAAGTTTATGTTGGTAAGGGAATATGGTATCCTGGAGGAGATGTGACAACAATGGTAGACAAAAGTTTATGTTGGTAAGGGAATATGGTATCCTGGAGGAACTCACATAAAAGCAAAATTTTCAGTCCATTTACAACACGATATTTTACTCCTATTTTAGCATGATATATACAAGAGACAATTGTGACAACAATGGTAACAAAAGTTTATGTTGGTAAGGGAATATGGTATCCTGGAGGATAGACTCCTTGTCTTCTTTTGCCAAAACATTTTGTAATAAATTCAATAGTGTTTTTCACTGTCGTTTCAACATCTTGTTCTGAACCAAGGCTAGGATTTACTTCCGCAACGTCAATGACTGATAAACGACCTGTATTTGCTACTTCCTCTGCAATATATAATCCTTCTCTGAGTGACAGCCCTCCTAATACTGGTGTTCCTGTGCTAGGTGCAAGAGATGGATCTAATGAATCAACATCAAAACTTAAATGAATTGGACGTTTTCCTTCTGGATCTATAGCTTTCAGTGCACGTGTCATTACTTCATTGATGCCATATTTGTCTACTTCTTGCATAGAAAATGCTGTGATTCCAAGTTTTTCAATGATATATCTTTCTCCTGGATCTACATCTCGGAGTCCTATGTATGCTATATCTTTTGCTGTCAGACATGGTTTTACAAATTCAAACCCTGGAATCTTGGGTAAATACGGATCTAATTCCTTAACAAGAAAGGACAGAGGCATTCCATGCATATTTCCACTTCCTGATGTCAAAGGTGTATTTATATCAGCATGTGCATCAATCCACAGAACGACTTGGTCCGGTTGAACCTGGTGTTGTCCATATATAGTACCTATAGCCATACTGTGATCTCCACCCAATGCCAAACACGTTCGACCAGATTTAACAACTTCAGAAACCTTGTCTGCAATCATCTTCGATGCATGTCCAACAGTTTTGGGATTTTTTGCTACCCCTATTTGTCCCTCTTTGTCATCACTGAAGTCTAACGGCAGATCTCCATAATCATGAACATCGTGACCGATTGATGTCAAAGTTTCCAGTAAACCCCCATTTCGAAGTGCTCCAGGTCCTTTTTCTGTCCCATCTCGTTGCTGTCCTTTGCTGAAAGGCACACCAACTAGTCCTATTTTGGCCACTTTTTCATCTGTAGGCATATTTGATTTAAGTTTTGTCTTCCATGACCTACTCTTAGATTGCAGATGTCTGGTGATCACATTTGATGGCAGTACACGAAATATCAGCCTCCGAAAACACACCACGCTAATTTTGACAAAAGATTTAACACATACCTCACTGAAAATTAAGTGGAACTATTCAACCCTCCACTCAGCGTTCTTGTATATT

>Contig891
GTTCAACACAGAACGGAAAATGTTAAGTTTTCTGAGCTTATTTAAACGTGTTGACCTCTCTTCTTCTTTACTCTCGAGTTCTTCTACTGCACTTTCTAGATCTTTTTCTTCAACCTTGCAACATTTTGTGCAATCGCATTCTTTTTCGGTTCCGTCCATATCATCACACACATTACCGCATATCTTCATACATTTACCTTCGATACACGACCCGATATCAGCATTTTCAACCTCCTCAGCAAGGCACCCACTTTCCAGTAGATGTTTACCTACAGCGATCGTGAACAATATGTGTTCTTCGATTCTTTCGCATTGATCATCTTCTCCTTCACAAAGGCGTTGACCCTCATCTAGCATGCACTCGCCGATCTTTTCATCTGCTTTTTCCAGACATTTATCAAGTATTTTTTCAGCTTCTTCTCCACCTTCTTCGCCGAATTCATCTTTTGCCATTTCGATACCAGCGTGTTTTAAAATGGACTTTTCCCTGTCTCCAAGATATTTGGATTTCTCAGTACGCTTGAAACTGTACCCATTCACACTCTCGAGTTCTTCTACTGCACTTTCTAGATCTTTTTCTTCTACCTTGCAACATTCTTTGCAATCGCATTCATCTGCGGTTCCCTCCATATCATCACAAACATTACCGCATATCGCCATACATTTACCTTCGAGACACGGTCCGATATCAGCATCTTCAACCTCCATAGCAAGGCACCCACTTTCCAGTAGATTTTTTCCTACAGCGATCGTGAACAATATATGTTCTTCGATTCTTTCGCATTGATCATTTTCTCCTTCTTCACAAAGGCGTTTACCCTCATTTAGCATGCACTCGCCGATCTGTTCATCTGCTTTTTCCAGACATTTATCAAGTATTTTTTCAGCTTCTTCTCCACCTTCTTCGCCGAATTCCTCTTTTGCCATTTCGATACCAGCGTGTTTTAAAACGAACTTTTCCCTGTCTCCAAGATATTTGGATTTCTCAGTACGCTTGAAACTGTACCCATTCACAACCACAATACAGAACAATGCTAAAACTGTATACTTCATTTCGCTTTGGAATGTCTTTTCCTTGATAAAATTATTCGGTGTAAGCTTAGCAATCGCATTCTTTTTCGGTTCCGTCCATATCATCACACACATTACCGCATATCTTCATACATTTACCTTCGATACACGGCCCGATATCAGCATTTTCAACCTCCTCAGCAAGGCACCCACTTTCCAGTAGATGTTTACCTACAGCGATCGTGAACAATATGTGTTCTTCGATTCTTTTGCATTGATCATCTTCTCCTTCACAAAGGCGTTGACCCTCATCTAGCATGCACTCGCCGATCTTTTCATCTGCTTTTTCCAGACATTTATCAAGTATTTTTTCAGCTTCTTCTCCACCTTCTTCGCCGAATTCCTCTTTTGCCATTTCGATACCAGCGTGTTTTAAAATGGACTTTTCCCTGTCTCCAAGATATTT

>Contig896
GCCGTTCAGCCTAGTATCATTCTTACCAATGTCACAATCACATAAAACTGATGTACAATCTTGATGAGGACTTCTCTTCTACAGGTTAGGTATGTACAAATGTATTTCACACAATAAACTAATCAATCTTGAAGGAAAAAAGTTTAAAATAATTTACTTTAACAGTTTAAAATATCTGGTATTATTGAAGCTTTACTGGTTGTTCTCTTCAAATAAATATAGGACAGCTTTACATTTTTTTCAATTGCAAGACATTTATATGGTATTATTGAAGCTTTACTGGTTGTTCTCTTCAAATAAAATATAGGACAGCTTTACATTTTTTTCAATTGCAAGACATTTATATTTTTTTCTTTAGTCTTCATAAATTAACTAAATAATTTTAATTCTGTAATAATTATTTTTTTCATTATTCAATAGAACATTATTCAAGTTGTGGGAGTTTCTTCTTTTAGAAAAGGACAACCAGAAAAATTTACTTTTTTTTAAGTGAAGCAGATACACATGTGTATATGTCTCTGAGTGTAGTAACCATCCAAATAAACAGAAAAATTCAAAAACAAAAAATTGGGTATTAAAATTGAGCATTACCACGACGTGACAAATTACATTGAAAAAAATACAATTTTATTCTTTAAGCCAAATGTGATGCTATCCAAATTTTCTGGGGTGTTCACAATGTGAACAACATACATGTAATATTGAAGTTATCTTTTTATAAATTATACATGTAAAGGAGAAGGTTCACGAAGGGTTAAAACTGGCCCTGATTTTTTTATGTTTTTTAAATTGGGGCAAAAAATTACAAATGTCACATAGAAATACTTGTGATGATGCAACTAAGACAAATATAATTTTTCTGGCACTTTCCTTTACTATTTATGGAGCAATGGCCTCTTAAATGAGCATAATTTGTATTAAAAGGTCAATTTTGGTACTTTTTGTCCATAATTTTACTTGTTTTTGGCATAATTAACCTTGGCCTCCATCTACGATCCAAAATGTGTTTATATTGATGAACTCTATATCAAAATTGTAATCTTTTGGTTACAACACATTCTGGATCGTAGGTGGCAGCCAAGGTGTTTCAGAAGCTTTTAGGTTCGAAAAATGCACAAAATCATCATATTTTGACAAAATGTCCAAAATGGGCTTACTTTGGCGAATATCTTGTAGTCTTATGAAAAGAACTGATATATTAAGCATTTATACTTTTGAAATAGACCCATTTACGAACCAAATTGAGACCTTTTTGGTGTTTTATGATAAAGTTGATATTTTAGGCCATTTTGTGCCATTAGTGAACCTTGTCCTTTAATCAAAGCTACTACCCACATTCTAAATTCTACATCAAAGGGCATAACAAGATCATAACACATGTAACATCCCAAATAAAACTAATTTCTGGGTTCAATTTATTTTCAATCGGTTCATATCTTGCTTTTTCCAAAGGGTAAAATTTTGACAGTTCCATTTTTATTTTTACTGTGAAGTTAATTTTAGAGTCAAGATTATCTCCCTTCAATGATGTCTAGAAGATTGTTCACAGTTGTCTGAATTCTTAAGTTTAAACATAACATTTAAGTAAGCAATATTTGGCAAATGGCAATTTTTTTCCTTATTTTTCAGATAAAACAATTTTCCATATTAACA

>Contig899
GCCATGCATCATATAAATGCTATAAAATATTCTATATATTAAAATAATATCTTTTTGGAATGTGATGACAAGCCATAATTATACATACACTTGTATTCTGTAGGAAAATTGTACACCAAATATATACATCAACAATAACTATCCTTAAACTAGCTCCTACATTAAATAAACCCACCAGTTTTGTGCGCTTTAACATTTTATTTTTCATGTTCATGTTTTATTTTCCCAATTCATACTGTAGGAATTCTATAAATCATATAGCTAAAAACAAATATTTGATAATTCTTCTTATTAAATCCAAATCTGAATTAAAAACACTCCTTTCAGAA

>Contig907
ATATACATCTTCATCTACATTGTGGGTTGATCTGTCAAATTTGACCAATTCTCAACCCTTCAGGTGGGTGTACGGGATTAAGTGCTATCAGAACATAAAACCAAAAATATAAAAAATAAGCAAGCATAATGTATGATAAAAAAATATAATAAAGTAAAATAATAAAAGGGGGAGGGAGTGTTGGGTGTTCCATTTACCTTTCGTTCATCTGTCCTGAACCAATCAAGCGTCCGTATATAAACTCATATGATCTGGGTACGTGACACAATGAAAGTTAAAAAATCGCTGTAAGTGTAAATTGCAAAAAGTATAAAATTGTCATTCAGTAAAGACATTTGTCCTAACGAAAAACAACATGTCGACTTTGAAAAATGATGTCAAAAACAACGTTATAAGTTAATTAACAAAATGTCATCACAAAAAAAATTCACACGCGCCTTTGACCTTGCACCCTTTACTTTCTTTCTTTACTATGATGTTAAATTTTGATTTTTATAAATAAAAAAAAATAATTCAAATTAATAACGGTATTTAATTACAATGACAGTAGTAAGAGTTGTTCCTTTGCTCTTTAGTGGGAAATAAGAGTTGAGGAACAGCACGTTCTGTCATTTCAAGATATATTTTACAAAGGCAAGAACACATTGGTTAAAGGAAAATTCAGTGCATTCAAATAAAAACAAAAGCAACTTATCTAATTACCGGGGAGAAAAAAATAAAGAACCATGCTCAAAACGACCGTGGTTTTATGCACAAACGAAAACCTCGACAAGACAAAATAATTTTGATGTACTTTTAGCAAAGGTAAAGTACACCAAGATTCAGATAATATGTCAAAAACTATTTCATTTATATAAGAAACTGTTTAGGTTCGGAAGCCGCTTTCATATTAATATTTACAAGACATAAAACACTGTGTATAAATGTACGTGCTGTACACATAGTATAATGTACAAATGAAAAATATAAATGTTTATCAATTCAAAAATTGATGTAAAAGCTGGTTTATTCATTTGAGTAAATTATCAAAGAACTTCATTAGAATAAAATAATACCTCTCTCATCAAATACACAATGAGCATGAGGTTAAATGTGTCTATCATTTCTTTGTTTGTTTTGTTTTTCAAAATAACTTTTCAGTTTTATTGTTGTTGGCCCATTGTTCTCCAATTAATACATCTATCCAGACTATTTATAAATGACTTTGTCCATTGTTTTAGATCAATTATACATGTGTATTGCCTAACTTGTCTTCATAAATTCATTAACAAATAAATATTAAAGAAATTACAATTGTCATAAGTAAAAGTAACAGTATTATGTGAAATACTCCTGTATATTTCATAACGTCTTCCAGGTGAGAAATAAGTGCTTGCGCCATTTCTGGTTGTATGTTATAACTCGTGTATTCACAGTATCCGTATTCAAAAACAAGAAAAAGAAGCTGTATCCATTTACAGTCTGTGTAATACGAGAAGTACACACTTTAACAAGTGACAGAAGATTCATCCATCAGTTTTATGACTTCTTCCAGTTTATTTGCAAGTTGTAGGTCTGTCGCTTCTTCCATATCCTCCAAATCATTTATAATTTTAGTCTTGTGTTTTCTAATATATAGATTATATAGCTGTTGAAGGGCAGATTGGCGACTGAACCTCATAGGTTCTAGTTTCTGTTTATCTGAGATTTCGTCCATTTCACTCCAGAATTCATTATCAGTCACTGGTTCCAGGCGGATGAAAAAAGGACCAATAAGCTTTCTGTATCTTGGTATGTCTTTATGAAACAACAACTTCTGTGACGGTGATTCCTTATTGATTTTGTGGGCTGTTTGGGTAAAACTTTCCACAAAAACTTGTCTTAG

>Contig908
TATCTCAAAACAAAACTTTCTGGAATGCAAGTATGCATTCGTGTCAAAGAAGTTATTTCCTGTTTTTTACTTGCATAGTTTGAACACGTTTTGAATTATTTTCAGAATGTATAACAGGTTTTTCACAAGCCGAAATTACAATAAACTTTTTTAACTCTTTCTATTTAAATCTTGTTGGTACGATTTTTTTTAGCTGCAGGTTTGTTTTATCAGTGATACACAAAATCGATTCCTGCGTGACTATATTAGCAGAAACGAAAAACAAGCAAAAAAAGTATTTCCTAAATAAGAACAAGGTGCTTCAACCTTTCTGCAAATTAAAATCAGCAGCCAATCTACTCGGTCCAGTAAGTCCACCTTGTATTTGTAACGGTGAAATAGTTACATCTCCTAAATCTGTTGGTTGTTTTAAACTGTCATTTAAAACCATTTCAAGTTCTCTCTGTCGTTCAATTTCAGGTTTTAGATGTAGACTACTAAACTCGCGACACAATTTCCCATTTGCGCTTCTTCTATTTCGAAAGTGTCCTTCTGCAGTGTTCGGTTTGATATAAGTTTGTGATCGTTTGCCCTTTGATTTGAAACTTTGAACTTTAAAGCCATTGGATAACCATAAAGAGGTTTCTTGTCTTTTAAGTGGATGTATGTTGACAAGATGCTGATGAAAAACGTTCATATGAACCTGATTACCGTCAGATAAGAGTGTGCCAGAATGACTTTTGAATCTAGTTTTGTTGTTGTAATGGGGAATCTTCCTTTTCTCTTTTGGTTCCTGGTCTTCAATTTGCGAATTCGTATTTTTAATGATAAAACTAACATTTCCATTTGGATCATTCGCACAGCTGTATGGTATTGATGGAGCAATTATTCCAGTAGGCTCCGTGCTGTGAGGTCGTCTACTTGTGTTCAGCAATTTCAGGCGTATCCCAGACATCACAACACGTTGTCTATAAGAGCTATACGAATTTTCATAAAGCGCTGGTAATTTCTTAGAATTACAGAATGGCGAAGCAGTGGAAAGTCTTGCTGGCTCCGGAGGAATAATTGTCAAATCATGGCCATTTGAAGCACAGTCGTGACTACTGGTAACTGACGCATCACCGTTGACATAATATGGTGGGGACGTCTGACCTACCTCTTCAACACATAATGATTGTGCTGTAAGCCCTGCTTGTTCACTTAGATCTTTGATAGCAGGATGATAAATTTCTCTGGACGATTTCGACCGTCTTGACTGCGGCCGAGGGGATGTCATCCTTCCATCAAGATTTTGCCACAGCATATTGTCATGGCAACAGAAATATTCACTGCATCATTTTAAAGTTGGTTATATTCCGTTTTACTTTAGTTAAGGAAATTAGCATTTAGTTTTAAGAACATCAATACGCAGTATTACTTAGATT

>Contig910
AATCTCTATTTCTTGAATAAACAGCACACATGTTTAATATAAAAAAATACAAATACAAACATTGATTCATTGTATTGCAAAATCCACATGCTATTCTATGTGCAAATGTGACCATAACCGACTTCATTTCTGCTCGGTGCATATTTCTAACTTTTTCGGCTACTAAATTTCTGGACGAAATGGTTTGGCAGTTGCATATAATTATATGCACTATGTATGCAGTGAAAATTGTGATTCTCTAATAATTTGCAACTACTGAACAATTAAACCAACAAGATTTGATTAAGCTCTATAATTCACATGTATAAACTGAATTTGCTATGAAACTTTTGCTCGAGGTTTCTGTCGATTCTGAGTTGGTGCTAAAACACTTTCTGCTATTCGTGGTTTTCCTATGATATCTTTGCGCATGTGTGGTTTCGTTATTCCCGCCTTTTCTCCATCAGCATCATAGAAAAATTGCAAGTCTGATTCCGATTGTTGTCGACCTTCGTCGACGAGATATTCAGCAAGATCAACCTCAGAGTCGGTATACGTCGTTCCCGACGCAGCACTTTTTATGCTCCTTTCGTCGTCCTGTGATTGAGCCATTTCTAACCGATGCGTAACAGCCTCGAGATCATATGCTAGCTCTCCGTTCAAATATTTCTGCATAGATTTATTAACACTGGCGGATTTCGATGTTTTGATTAAAACTATTTGCTTTTCGAGTTCTTTCTTCGCATTTTGTTTTTCTTTTACTTCCGTTTTCAACGTTTCTATCTTATGCTGTATGTCTCCGATGTAATGAATAAAATGTGGTCTCATTTCCAGTTCTAAGAGGTAGTCCTCCTGAACCACCGATTTTTCGTATTCCAACATCTGTAGAGTGTTCTGTTTGTTCTCAATATCAATTTCAATATTTTTACATCGTTTGAATAACTCTGTGTATTTAGGGCTATTGTTTGGAAGGAATTTAATCTGATCATTCATTCGGTCAAGATCTGCTACTGCTCTTTGAAAATCTCGCTGTGCTCTTTGCATTTTATTATCGACTTTTTCAAAACTATTCGTTAGCGCGTCGGATCTCTTTTCTCTTTTTGACAATTTTTTTTCATCTTTAGCTAGACTGACGATTATCTCCTGTTTTTCTGTTATATCTTTATTTATAATGCTTATATGCTGTTTTACCTCGCTTACCCTCTTGTCGACCTCGGCAGTTGGAACTCTACTTCTTGCAGTCGGTGTTTTTAGCACTTCCGGTGGCGGAGGAGGAGGAGGTGAATG

>Contig911
ATTTTAATGTATACGTTCATCATGAATATGTTACTCTTTCAATATAAGAAAATTTAATACTATAATTTTATGAATTTTTGCATTAAAAACAATTGTTTTTATTCAGATATTGCTGTTCCTAAAACTTCATTCAAGAACCAAAACATGTACAATGTATTATGCTTAGCCAGTATCACCATGATTGAGGATGTTGATTTTTTCAACAATATAATTAAAATACCTAGCAATGGTTTAAACTGACAATGACTAAACTTGAAATATTAACATTTATATTGACTTAATGGGGTACAATGCTGACCAGTTACTACGACAGTGTGATAATAGTTGCATTATATATGTTAAGACTTTTGACTTAGAGATTAACCACAGATGAACAGAGTTACTGGACTTGATTTTGACTAAAAACATCAAAAATTGCAAAATTTAATCTTCTAATCTGTGCAATACAGTAGTGGATGTGCTCATTTTGTACTTATAAAGTACACAACACTTAAAACAATTCTGTATAACAAAATAGCAGTTTCATAATTCTTCTCAATAGCTGCTCAAAATTGAAATTTAAATGCTTTGTTTTCATGATTTCTAAAAACACCAAATATACATATATTTTTGTATTTATAACTTTCTCTAACACATATTGACAAGAAAACATACCTGAAATTCTATAAATATATTTCATAAATATGAGGTATCAAGTTTTTACGAGGCTTTAATTTACTTTGGTATATAGCCTTTAACGAACTAATCACATCTTGACTAGAAAAAGGCAAGCTATATTTAATTATTGGTTAATCTTTGTACAATCTTACTCAGGACAAAAATAATCATTCACTATTTTTCTGACTGAACATTTATTTATTTCCACAACTGGAATTTGTATTTTTATTTCCTTTCCCTTTTTCTGTAAAAATCTAGTTTCATATACTTTCTGATACTTTTCAAAGGTCAGTCAGAAAGTAGCAGTAAACAAATATATTTTAAAATCCTCACTACCTAACAACTGGCCACACAGATGAGTT

>Contig915
GCATTTTTAAAGCAACTTGAGAAATCTATATATAGATTTGAAAAATTCAAAACAAAATGAAACCAGTGGGCCAAAACAAAAATGTATGTTTGGTTGACATTGATGGTAAACTGTTTAAAAAGACCAACTGGAAATATTTACTCATAGGATAGTTATTGATTCAGATTTGGGTATTTTTGTTACTTTACTTTTACTCATTATTTTACAAACCCTGCCTGAACAATTTTGATCTTAAAAATTATTCTTGTCTAAACTTCTTGTTTAAGTTCTACGGCAGTCTGAAAAGACCATTTTATCAGTCATAAGCTTAAAAAAACTGAGAAAAACCATGTCAAGTTTACCATTAACAGAAGAACTGAGAAATAACATGCATAGTTCACCATTAGCATGATTACCACAACAGGTTAATATAGGCACTTATAATGGCGATCAGATATGAGAAATAAAAATATATAAAGATTTGTTAACAGATATACATTTAATTTGGTCCTACAAAGGATATTGCACATTAAAATATATATGGTTTTAATGGTGTAAAC

>Contig917
ATTAACTATAGGGTGAATAAATAATATTGTGTGTAAATTCAGTTAATAAATAAGTGATTAAATGCTTATGGCATTAGGTATTGACTTTGGAAGAAGCCAATCATATGGATATTTCCTCTTTTTGTTTCTTGACTCTATTGTTTTTCCAACTTCTCGTAATGACTGTCGAAACTCTTCAACTACTTTTACTGCTTTTGGGTCAACAATAAACTGTTTCTCAAAATCACCAAGACTTTTTGTTGCCTTCTCACTAAGAACTTTTGTGACTGTCATGATCTGTAGAAGTTTGTCTCTGCTCGGAATAGTCTTTAGGATGGTTTCTTTTGTGACTGGACTCTTGTCTTTAGGAGGAACTCCAGACAGATAGTATGGGTAGTTGAATGGAGCACCATATTCATCATACTGTGGGAAGTTGGCTGCGGCATGACCAGCACTACACGTGTAAATAATGGCTGTCAATGTTATAACAAGCTGGTCTGTTGTGTTGAATTTACCATTTCCTGGGACTCCCAGAATTCCGACTCCGCCATCATCTCTTGACTTCACAAGTTCTGCTCCCCAATTCTGTAACTCATAATCTGCCTCCAATGAACCCTCTGTGGAATAATAGAGCATCATCTCTCATATGATAGGCACCGGCAAGTATGGACGGATCAAGTACCCC

>Contig919
AATATTGCTCACATAAGTGTGCTTATATGATTAAAAAGAACATAATATTGATGAATTGAATGTAAACTGTTTATTTATTTATTAAAATCTGGAGAGTTCAAACTAACCAAAATACAAACAAAATAAAAGAAGATTTCAAAATTGCGCCTTAATATCTACATGAATATTTTCCTCGTGGCTTAGGACAACGGACGTAGCAGATGTTACACTTAGTTTTGCAGTTAGCGGCACATGACCAGTACTGCTCAAAGTTTGCCGTTCCCGAACAACTGCTCACACAATATGATGTGTTAATAAGGCACTGCAATGAACAGGAATATGCATATGATCTCCCAAGAGAGATCAAAACAATGCTTAACACAGCTGCAAACACCAATTTCATTTTGATATCGAGTAAAAACTCCAATATGACAAGCAAATATTACCTATAACACAGTCTAGTGTACTGTTAGAATCAGT

>Contig922
ACTCTTCATAAGAGACTAAAATGACGCAGAAATTAACACCGATAGGTCACTGTATGGCCTTCAACAATGAGCATAGCCCATACCCCATAGTCAGCTATAAAAGTCAAACTAATTTGTAGCAAACAAAAAGACAGTGCCATGGTCATAATAAATATTATTCATATGATAAAATAAATAAAGTTTATATCACCTTGGTTTTGTCATATTATGACATTACAGTAAATGATTGAAGAAGTAAAACAAAAAGTTTGATACTGTCAATAATCTTGAAGTATTCGCCGGACATGATTCAAACAAATGCAACTACATAAACTTCAACATGATATAAAAGTAAATTACAAATAACACTTCTTCACAGATCACCAGTCATATCATGCCCTTGACGATAACCTGATTTCGACAATTTTTATGAAGATCTTCTTTAATATTACGTCTTTCCAATTAGTGTAGTTTCATTGACGGCGCTTAAACCAGGAAGAACTAAGGCCGTGTTCACATTGACATAAACTCGATGCTGTGTAAGTGTAACTCACACGTAAACTAAACAAAATTACGTTCCCATTGATAAAACTCAATGTTTACATGTAATGTAAATCATGTTTTGTCAACATGCAGTCGATACACGATGTAGGCATTGTGTAGATTAAGTGAAGACAAAACTAGGCATTTAAAACATAAGTTTCACCGTGTATATTTAAGGAAGAAACGATTTTTGAATAACATTGATATTTATAACAATTATTAATAAAGTTCTTTACAGAAATATTTGTCTAAACTT

>Contig929
CCCCAAACATATTTTCTAATTTGACAGATTCTACTGTATATAAAATTAATATCACTGTAACCAAAAATTATCATTAATAATTTGCATATCTACAAATAAATAATAAAACACAGCACTGTACAGAAAAATATCACAGATTGATTAAAGAAAAACAATAACACCCTTCCCACAATTTGACATTTATTTTTAAAGAGAGACATTTTAACCCTCCTTTTCACTGAAAGGTCTTAAAACTTATTGGAGAATATCAAAGCAGAAAAATTTACATTCATTCTGACTGAGTTGAATAAACGACATGTGGATCAAAAAAATAGTACAATGTACTTGTTTATATGATGATTAATAACAAAATTGATATTTGCTGGAATTTTGGTTTTGACCAAAAGCAGAAAAGAGTTTCATTGGCCGAAATTTTCTCAGCTTTATAACGAAATTTTATGCAAGTATCTTACCCAAAATTGGTGTAAAACAATCTATCACAGGGATGCCTTGTATGTTTGAAATTTGTGGGGAAAAAAAATTAACGATTTTCTAATTTTGATGATAAATAGTTATCTAAATTCGCTGATATCACA

>Contig940
AGAAAGGTGACGCTTTATTTAGAAATAAAATTATAGACCATGTACACCTTGGACGTCTATTGGCTACACATGGTACAGAAGAATAAACAAGTACATATCAGTATCATTTAAAATGGCGTCTGCAGAGTCGTATCAGTTTCTGTACTTAAATGTTAAACCCTTTCACAGATATATCCTGCGCGACTCGAGCACGGATAATCATTCCATCGGTAAGAATTACTACTGTACATATATATGTGTGCACAGTCTTCTGCACCATAACCATTGTCGGGCTGATTTTTGTTCCAGTTACTGAATGTCAATTTAGATCGGTCTGATTCCCACACCCAGCTGCCTTCTCTTGATATATCGTTTGCGCCAATCCATGTACTTTTTAATCCTGATCCTTTCATAACTTCTATAATCCAAAGGCTTTCTGACGAATCGTCGATCTTAACTAAGTGACCACCCTTGTTATTACACACAGTCTTTGCGCTTGTCCAAGACATGTTATCGCCGTTGAAGTAATAGCAGTGTCCGCTATAGTGCTTCCAACCACTTGGACAATATACCGGACGGATTCCATTTGTAGACTTTTTTTTTAAGTTTGTTTCCAGAACTTGCATCTGCTCATTCAATGCTAGCATCGTCTGTCTCATGCTCGTTATTAGAGCTTCGTCATTATCATTGATACACGGTTCTGTGTATTGTTCATCTATAGCACGAACAAATGTAAAAAGTAAACAAGCAAATTTCACCTGAAGCATCATTA

>Contig948
GAACTGGTAACACTATTGTTTTATTTTATTAATACAACTCGTTATCATATTCTAAAACAATGTATCTTTAAAAATCGTCTGTATCTGAATTTTCATCTCGATAAAGTTGCATACAATTTAAAGTTGGTACAGGAAGAGCTATTCGCGGTGGTTGTTGTTTATCTGAGGAAATATTATCATCCTCGTCCTCCTTATCTTCAAAATGAACAGATTTTCCTGTCGTTAAAGATCCATCACCTTGTTCGTTTTTAAATTCATTCATGCCTTGGTCCATAGCGCCGGTTATCTCCCCCTTTTCATCATTCTCTTCGCTTGTTGTTGATGAATCGTCTTCGCTCTCGTAAACTGATTGGTCATGCTTGTCGGATGTAATAGATATAGGTGTCGAACATGTTGAGCGACCTGATGAACACATTTCATCGTCCTTAAAGGATTCACAATTCTGTATGGATGGTGAAACGGAAGTTGATGGCGCTTTAATATCAGTCGTATCTTGGTCGGATGCTACCGGCTCACGAGTCAGACATGCATGATCCGGAGAATCAAGTTCTTTTTCTTCTATTTCTGTTTCCTGAACATATGACAAGACTGGGGTTCGAGATGTTTCTAATAGATTTTCTGGTAGTGGTGTAACTGGTTGTAAATATCGATCTGAATCTGCTGGCAATAACTCATAAAAGTCATCATCAAAGTCAGGAGTAAAGCCGTCATTGTTAAAGTATAAAGATGTTGCAGGTTTAAGCGGGACTAGAGTACGAGAAGGTTTAAGGTTAATCTCTTCCAATGTCTCGTCATTTTCTAGCTCAACGATTGCATCATCGGCTTCCAGCT

>Contig978
AGTATATTTGCATGGAATATCTGGTGGACATTTTGGCTTTGAATTGAATTTCAAAAGGTCCACAATCTGGTTCTTAATTGTATAGATCTATTTCGAAAACATTAATGTTAGGAAAAACACATCTTTACGTAATACTAGTATTATATTATAATTTACCATTTTTAATGTGGAGAAACTAAGGTCATCTAAGACACAAACATTTACTGGATAAAAAATAGCGGCCAAATTACAATATGCTAAAAATGATGGGACAAAATCCTGTTTTTCTACCTTGCCAGTCAGAGTAAAGAGTTTTATTTCCCTGTTTAGAATAAATACCAGACAAGCGTTTATAAAACTTTGTTTTTTTGATTTTATATAACAACAACTAAAGATTATAATTCCAAAGCATGTTTGTAAAATTTGCATATAAAGTATAAATCAATCTTTCTTTAATTCTTCGTCTATAATTTCCCTACTGTGGTATAACCATTTATCAAACGATCGAATATCTGAATTTAATTTCTTTGTTAATTTATAGTCTCTCACACAATGATCTGATGTGAAAAAATCAAACATGGCCGCCAAATCTTTTGCTCCAACGAATTGAAATCTTTCAAAATCTTTACATCGTATCTTCGGATCTTCAAATTTTCTGTTTGAGAATTGTTTATTAAAGCCTTCAACAACAGCTTTCATTGTTAATCGCCCAGCAGTTAAACCGATGGTTTTCCCAGCATATAATTTTGGCTTGTTAAATACTGTAGCTACACATTCTCCGACGTCCTCGACCGATATTGCTTCCATGTCATTGTCTTCTAAGGGCAATGCTATGGCATAAACTCCGTGTTTGATTTTATGTGGCTTGAATATTGTGAAGAAATTTTCGTACCAGAATGGAAGTCGTATGATTGTATACGTGATTCCAACTTCCCGGATGTATTCCTCTATCCCTGCTTTAGAATCTAAATGAGCACATTCTCTGCCTACGTATTTCTTCACCAGTTCAGATCCATTGAATACAAGATGTCTGATGTTAGCATGGACAGCAGCATCAATAGCGTTCAATCCTCTAATGACTTCTTTTTCTTTATTTTTATCCTCCCAGTAATGAGTAGTTAAGAACATAGTATCTGCTCCATCTACGGCCCTCTCTAAACTTTTAGGGTCATCTAAATCTGCTGTAACTATTATAGCACCTAATTCAGCCAACTTTCTGGCTTTATCACTGGATGATCTTCTAGTTACACATTTTACTTTAAATCTAAATGGGTCCTCGAGTAGCGCCCGCGCTACAGAGCTTCCCAGTAGGCCAGTGGCCCCGAAAACTACAACGGTCCTAGGACCTTCTGGAGCATCACTACTTGATCCACATCCCATCCTTGAATTCAAAATATTCCATTATTTTTATCACATGGTTCTTTTAAATCCCACATTTTAATTTTCATT

>Contig981
TTTTTTTAGGATATAAATTACACTGTAATTGCTTTATTTTTCACAAACAAAATGCCTGTGCAAATAACATTCAGCATCGTCCATCTTTAAATTTCTATGGAACACCTGAACACAATCCTGGATGCCACGACGGTTATTGGGTTCACCTGGGGACCATCTAAAGTATCTTTGAAAGTCTAGAGATCTAGCTTTCAACCACAATCCTTCGGAATAGATATCTGTCAATCCGATGTAGAAATCAGGAAGCTTGCGGGCTTTTGCGAGGTCAGTCACTGTCCCGTATTCACTAGGTCCATCTATTTCAACAAGAACTCCCCCAAGTTGTTTACAATAGTACATTGCGGCAAAGAAGTGAGTAGAGAATCGACTGAAGTAATAACATCTATCATTCCGATGTACCCAACCATAACCGCAGTCTCTTGACGATACGATGCTTAATGAGAACGAAATCAGTACTAAAACTGTAAACGGACGAAGACCTAACATCTTTCCTCCAATAAATTAGCTCAACAATCTTCCAAAGCTTCAGTTGCGTG

>Contig982
CATCCGTAGTTTTACTGAATTTTCACGGCCACATGAGTCTATTGTTGATGATAGACTTGGGGTCAAACCGCGACCTGCTTTCCAACTGCTAGGGTAAAGATAAATTGCTTCATTAATAAAACTAGTAATGTTGCTAATTCTTTATTTTGATTCGATGATAAGTCTCATTAAATATTCAATAATGAATTTGTATAAATAAACATCTGGTTGACCCCTTAGATTTATTATTCTTTGTGATTTTCAAAAGTCTCTATTTCGTGACTGACATAAGATACAGTTTCTTTGTGTTGATAAGATGCTTCATACATGTGAAACTATATTACATTGTATTCCGCTGTATACTTCTTTTCGTTGATTTCGGTGTAACAACAGAAACGCAAATTCAAATATCTAAGGAACGACATATTCTCAAAGAAGTTACACATCAACAAATTGCAAGTTTTTTTGAATCCATAAAGTTGATACCTACGAAAATGAATAAATACACTGTATTAGAGGCAATGCGTGCTGGAACAACAGTCTTTTTGAATTTCATTTTGCTTCCAAACTTTAAATTTGGGGCTTTTCACAGTCGGAAAGCTGACCCCGGTTTGACCCCATTTCTTAAAGCAACAATGGACGTCATGTGATTACAATATATTGGCATTTTTTTACCAAAAAAAGTGAAGCCCGTTTTTTGAAATTTGTAGTATTTTGCATGAATTTAAACAAATTTCCTATTTAGTGAACATTCTTGAGTATATAAGACATATATTACTCAACTCAATTATGGATTAAACTCATTTTTTTCTCTCAAAATGTGTCTAAAGTCAAGGTGTTGACGAAAAAAATTGGTCACAGAAAATTAAAACCGTAATTTTCTTTCTTAACATCTCGGGAAGCTATGCTGAATTTAAATTATGTTAAGTAACAAAACTTGGACTATGATATGTCAAATGTGTGCCACTTGATACGCTAAGATACGCGTATGTGCCACTTCGATGTGTCGATATTTCTGACGAAGCGAGGCCGATGGTAATTCACGAGTTACGTCCCTTTGTTTGACATTATCATGAACAAACTATCATTATATCAAGCACCATATGCTGTTATTTACATGTGGATATTATTAAATAAAGGCAACAGTAGTATACCGCTATTCAAAACTCATAAACTCATGGAAAAAAAAACAAAATCGGGGTAATAAACTAAAACTGAGG

>Contig983
TTTTTGTGAATTCATATTTTATGTAAAAAATATAATATTTGAAATTATATAAATCGTCAAGTTGCAATGAATGATATATATATTTTAAAAACATGAGATAATATGAAATTTTGTCTTTGCACGGAAACTTGTCTTCATATTTTGCCTTTCATGTGCTGTGCATATTCACTATAGTTTATTTTACCATCTCCGTCTTTGTCAGCATCTATGATTGTTTCTAATGAATCATCCTCAGCGTTTTTATCTCCAAACTGTTTCATAAAATATTTTAGTTCCGATTGGTCAATAAAGCCATCTTTATTTCTGTCTAACATGTCAAAGGCTGCCCTAAAGTCAGGATCTTCCAGTGTATCCTTTTTTACCATGTTAATTTTTATAGCAAAATCTTCAAATTCCTGATAATCTATGTAACCATTACCATCGCTGTCTAATCTGTGTAGAATGTCATCCAATTCTTCTGAACAAGTGAGATATCCAAGAGATCTCATCATGGCGCCGATCTCCTTCTTTGATACTTTTCCATCACGGTCAGAATCAAACAGTGCAAAGGTTTCCGTGATCGCTTGTTTTGAAACTTCACTCAGCTGTCTTGTCATTGACGACATATTCAGTTGATCAATAAACACCCTTTCACTTTAATAGCAGAGGTATAAAGTCT

>Contig992
GGGTTGATGTTTAGACGAGTTGTATATATATATTATATACATATAACTTTACCATTCTAATGTTTTAGATAAGAAAATCCCACTTCATCAAGAGCAGCGTTCGATTATATTGTAAAGCATACATTCTCCAAACATGACAAATGAATTATAAGTGTAATGAAGACGTCGATTACTACAATGCAACTAAGGGGTCAATAAAATACATCCACAAAATAGCACTAAAATTAACATCATTTTTAGCTGAAAGTTTAAAACTTAGTTCAGTTTCAAAAAACGGAAAACAGTTAAAATAAGTTTAAATTGGGATGTAGACTTCTTAACAGATTAATGCCTTTTAAGGTGCAGTGGAGTATTAAAATTGTTTTAATATATGTAAAACACTCTAGTTAATTTGATCTATAGAACCACAACACAACAAACAAAAAAAGAAAGTAACTTATTAACAGTTTATGTCTGTACACTTTATCACTGCCATTGGTCGGGGATGTTTGTACTATTGGCCTGCGTGTTGATGATGATGGGTTTAATATTCTAGGGATGTCATTCAGCCAGAAATCTACACGGTCCTTAAAAATGTGTTGGTCAGTCGTTATGTTGATATCTAAATTGATGTAATGTTCAGTTGTTGTGTCATATTGTTCCCACTTTGGGAGGTTTACTCCATTGACATCTCCTGTCTTGGCAAAATTAGTCCAGTACTTTAACAGTTTCATAGAGAGCTCTCCATCTTGGTCTGTAGGAAGTGTTCCCGGGAAAAAGAAATAATATAGGTCAGTTGCATGCGCTGAACCATCAAACCACTCTGGATAAGGTATTGTAGACAGTGGTAAGAAGATATACTGAAATTGTTTTCCGTTGCCGTTACCTGTGTGAAGGCGCAGTGATTCCACTGTTGGGACCATAAACAATAGGTCTGAATATGCATTTAGAATATCTCTACTTAGGTCATCACGTGTTAATGCTGCGCCGTATTTATCACATATGGAAATGGCTATGTTCGTGTTATTATTGTACACTGCATTTGCAATATCAGGAACAAGAACTTCACAAAGAATCCGTTTTGGTATATGATCAGATACGTTAAATTGAAACAGATATTGACCCCCTTGGTATAGAAAAAAGTCCAACAAGAGCGAACCCTCTCCAGAATTTGTTCCAATGATGACATCCAGTGACTTAAAAAATGTAGAAGCTGATGAATTAAGTAACAATTGTTTTGGTTGAATTGGCAATAATTCGCCATCAATAATTGGGGCAAATTGACTTAGGATAAGACTAGAAGAAAATCGTTTTCCTTGCTGTGCTAATATAACGTTTGCATTTACGTATTTCATGCATTGCGTTAATTCCT

>Contig994
AAAGCATAATATCCAAAAGAAAATTTGTTAAGATTGAAACTTGAATTGTGCATATAGCTATGGTCTAAATTCAAGAGCCTAATGTTTCAAAGAACTTCAATTTTTACCAAATAAATTTCCATTCATTTAATTTTAATTTATATACAAATCTCTTCGGGTGTATTTTTTCCTTCAGAGATGTGATATACCTACAGCTGCTGTTTAAAGTTTAATGTTAAATATCTACATTATTTTGTGACAATATTATGAACTGTTTCGCTGAGTATGTACACAGGTCACGTGACAGGTCACATGATACATCACATGTTAAATAAAATAATCACAATTTCATTGCATAGCGACTATTATCCATATCTGATTAATGAAGCAATGACTATTGAACAAAGTTAAATTATTATACAAAATCTGGTGCATGTTTCTCATAGAACACTTCATATAAAAATGTAAAATGTAAAAGCCGTTTGATTTGTCATAAATTTTTCTACTATTAAGCCATTACCAATTAAAATTGTTTTGGTTTCCTCTTACATTTAACAAGATAGTACATTTTCAAAATGAAAATTGTGAATAATTTAGTGTAAAGTTTATATAAGCAATAATAAAATAAGTGTTCTGTTCTATAAAGCCATCACAAATACTTAATCTGGTATCATTAATACAATGAACCTAAATGCATAATTATCTTTGGAGCAATTTGTTCTTCCAAATAAGCACCTATATAATTAATTACAAATATAATACAACGATCATCTTCAATAAAATATAATTAAAAAAAGTTTTGATTCT

>Contig995
AGTCAGGACAGCTTATATATGTTTACTTTTTATATTGTATACTGAATTTGATTTCCAAATCATCTTTACAAAAGTTTTGTTTCATTCAAAAGTTCGGAAAAAATTAAAATTTGGCATTAGCAATTTATGTTCATGACAGGTTAACTTAAATTATGATTTCAAGTTGTTTTCTGTCATTTTCATTTTAATGGAGGTAACAATGTTATATTCTAAGCTCCGATGTTCATTTATCGCGTCGCCGGTATACTGAAATCACCAATTGAAAAATACAATACAGTTATCTCCTAAATGATGTTAAAATGCATCATCAATTCAAGTAAACAATGGACTCCTTATAATGTATAAACAATTCATGCAAACAATAAACAATACATGGACTCGTTTTATGTATCAGCAATGCATGCGTAGTTAAAGTTTAGACTAGATAATGTAATGAATGAAGAGTAAATAAAAAAAAAACTTTATGACGGAATGATAATGTTCTTTTTTATCTTTGTTGAGATTCGTTTGTTTAATATTTATTCTAATACATTTCATCTGGGACTATAGTCTCAGATTTCATAATGTGTTTTATTATAATCATGGTTACCTTTTAACTTAAAGATACATTCATTACCTGGTATATGTTTTTATTCTATTTCTTTTCTACCAAATTTAGTGTTTTGAATATTTTGAAAACACTTTATAAACTTCATAGAAGCTATATATAATTTTAATGCAACATCGTTTGTAACGGTCATTTTGATTGTATAACCTCACTGATTTTCTTGGCATCAATTCACAATTGATGTTAGGAAAATGTTCGCGCAAGCGCAGATGAAGCATGACAGATTTTAATGTATGGTTTGACGATGTTTTCTGTCAGTTGTATTAGAATGGAGATCACAATATTGTATTTTTATCTCCGACGTCATCATTTGGTGATTTGATGGTCGCAAATACTCATTCAGTAAATTGAATTTGTGACCATCAAATCAACAA

>Contig999
ATGCAAATTTAAGTGTTCCTCAAACTTTATATATACCCTAATGCAGACTTTGTAAAAAAATAAAAACAATAGAATAAATTTTACATGCAAATACTCTTTTTCCATATTCCAATAACATTGGCATATACAAATTTATGAATGCCTAGTATTTCAGATATAGATGTTCCCTTGTTAAATAAAATTGAAAAAGGAAATGGGGAATGTGTCAAAGCGACAACAACCTGGCCATAGAGCAGACAACAGCCGAAGGCAACCAATGGGTCTTCAATGTAGGGAGTACTACTTCCCACTTTTCCTAGTTCATACAATCATTTCAACCTCTGACACTCAACAAAGAATTAATTTAAGGAAGGCCTCAACATCATAACTATAATTTGTAAAAGATATATACCCACAGATAAATTGTATCACAGATCGCATTTTTTACATACTTACACAAAATCTAACAAGTTATAAAACACTTAACACAGAAATTAACAATTATGGATTCCGAAGCAAATTGTAGGA

>Contig1001
CCTACCTAGACCAATTTTCGAATGTTATTTCGATCTTATATACATATATATATATACTCCGTCATTACTTGTAATCTAAAAATCTTTTTCGTAGAAAGAAGAAAATAATCGCGTGTTGTCATTTCTTTTGTATCCCTCACCGTCTTAAAAATACAAATTTCTCCTTTCTGAATATGAAGTAAATGTCATCGGACGTTAAGCAAACACTAATCAATCAATTACATCCAAATAAAGTAAATGTCGCCTTATGCTTCCGTTTCAATTGAGTTTAAATTTTAAATTAACTGTTGACAAAATTACTCGCCGTCATACCCTCTTTGTTGTTTATAGAACGTAAATATATCCTACATGTATTTCCTGTTACGAGATATTTACGAACTTTATTGTCGCTTTATTTTAAATTATTGTTTTAATTCACGCTAGAAAATGTTTCATGATTCTCCATTGTAATTACACAAACGTTTCATTAGGCTTCATCACTTTCTTTTCCGTAGACACTTCCGCATGACTACGTCCGCCTGAAACAAATGAGTCCCGGATATTATGTTTTTGTGTGCCATTATGTTGAGAGTCTGCGAAAGTATTTGATTGCAGATTCATCTGATATCTGTTTCCGGTTCGATGTGTTAGTCCCGACCCGTTTACAGAAGACGATCTAGAGTTTCCAATGCTATGTAATGACGCAGCCGATGATCGATATGAACTTGTTTCACTTCCGGTTCTCTGTATGCGAAACTGTTCGTTTATGTTGATGTTGAACTCTTCCCAGGTATAGCGAACGATATCTTGCGTGATTGCG

>Contig1003
ATCAGTGATTAAGATGCTGAAATATCTGATAAAATATATAATTTCAGAACATATATATTTTACTGTAAATAAATCATAATAACCACACTCCCCCAGTTTAAATACAGTGAATATTTACATTATTTTACTTCTGCTCTTATTGGCTGAATACCAGTTTTTCGATTTCTTAAATTTAATGCAGGAAAAAAATTTGTTCCACAACAATATACATGTATCAAATGCCAAGAATAATTTCATTAACACTCCCTTAAACAATAAATTACAAGGTCAACTCCTGTACAAATAATGTTATTATCAAACGACAAATCACAAACTCAAAAATAAAACCACAGCTTATTTCATATAACCTATAATGATTGTTTGTTGCTACCTGAATGTCAATACACTATTATTTCATGTAAACAAGACATAATTTCATGATAAGATTGAACAACATATGTAAATGAAATTAGTACGCTGTGAATCTTTCAACCTATCGTTTATATTATTTTCTATTCAGATCTAAACAAAATAAGTAAGTAGTATGACCTTATGACTTTCTTGTTAATGCACATTTTCAGTCCAGAATTGCCAAAAGGATCACATAAAATGACTACAATGATAAATCTGAATCAAACATGAACAGTCATCAGGATCACTTTGATTTGTCGTACAATATATAGTAAGTGACATCATTACTTGATCTTTACAGTTTTTAATGTAAAAAAAACACACCACTGTTTTGCCACTGTCATTATCCCAACAATCTATTGGTTAATTTAGGAAGAATCTTAGGTTCCAACTTATTCAGACAAAGTTGAATTTGAAAGGTTACAGATGATGGACTACAGAAGACTAAAAGCGTAAAGGAATGACATAAGCTCACTTCAAAATAAAATCCCCAGATCTTGAAAGATTAGTACCATTGTTTTTATTTAATTTGAAGAAAAAAATAATCACCACAAAAGACCAAATATTAAATATAAATAGTAATACCAATATTGAAATATTTACCCCCAAATGCAAAGTATAATGAATAGTGAATTACAACAATACTAGATTCACACAACACTTTGTAGGTATCTGACTGTTACATTGCCAATGTGGTCACAATGAACTATGTTTACACTGTTAAAGATAGGATCTAGCTAATAAAACTGATTCAAGTAAATCTACATCCTTTCTATAGTTAATAAATTTT

>Contig1006
CACTATTTTATTACAAATATGTAAGATATGAGATAGGCATACTATGGCAAAGTTCACAATATCATCTTAAATAACAATAACAGTACAATCGATAACGTAGGTAACCGATCATATAAATTGTGAATTAACAACTTAAAAATGAAGTCAAGGCCATGTGTCACAAACCAAACTTAATTTAACTCTGCAAACCAATAATTTGGAAAATATGAAAATCATGTAGAACACAAGTTTATAAACACAAATAAGTTATATGTTCTTGTGGTCATATGCAATTCCTTTTATTCATACTAATGTAGCATATTGAACCATTTGATCTAAATGGAAGTAAAATCATATCACATGTGATAGTAAATCCTTCAGCAAACACACAAATACATTGTACAATGCTGACCCGTAACATTAAACAGTATATTCAACACCAAGATAAGTTGAAAGCGTAAAATGACCCACTGAAAATGTTATATATTAAAAGCTTTACGCTAGATTTTAACCCCTCCTTAAACATTATACTATGCTTAAGATATGACGTCCCTCACAAACAAACAATAAGTCAGTTGCATTGTAACTATTGTATCTAGTGGAAGACTGATCGACTCTTGGCTGGTAATTTCTCTGGTATACTAAAGCGTATATTAAGTTTGGATTTATTCATCCGTGCATGATAAAGTTCATCAAACGTCTCGTTTTGGGTTACGCTAAACATTGATTTCCAATCTCCAACAATTCCTTTCCGATATACCCCAGCGCTACCTTCCTTCCAATTTAACGCGGCAGTAGTTGCTTTCTCATTTCTCATTTTATCTATCGTACAAAGGGAGGCAACACTGTTGATAAAATCTAATGTACTATGAGTACACACTTCAAGAAAATTGGCCAGTTTGAATATTTCAGCATGGATATTCTCAACCATGTCCTCGAAGTACATAATATGAATTGGATAATCTGGATTGTCTACTATTGTTTTCTCCCAGTCATTTGTATAGTCAAACCAGGAGTTGCCGTCAACATCTCCTTTCATAAAACGTGGAAGGTA

>Contig1008
AATACATTGTCCAATTAAATAAGAATATACAATTTTAATACAATAATTTCAAAATAATAATTGTCATTTCGAATAAGCTTCCACGATTTGCTTACAATTGGTAAGTATTTGATCACTTATGCTGTCACGGATTCGCTTGGAATGCCATATATTCCAACATGTATCTGATATATTGTCCTTGTGCTGCAACTGCCACTGCTGTTCGATGACTAAGGCAACCATCTCGAAGAATTCTCTCTTCACGTTTGTGACGAACGTGTTGTACAGCCGTTGGTGGCATGGACGGCAATTTCCATTTTTTATGCATGAGTTTTTTGCTTCCTTGTAAGTCTGGTTTTCTGTACTCGACTTCCCACTCACGAATTGGATTCCCATGATAACACCCTATAGCTTTATTTTGCCAACTTAGCATTTTTCTAAGCCAGTCCGAAGAGAAAAACTGTCTGTATCCGACCATTCCACACAACGCAGCTTGTTCCATAAACAAGTCGTGTCTGTCTTCTGGGAAATTCTGTTCTGCAATTAAGGCAGCTTCGTTGAGAATATTGGCACAGTATGTTTCTCGGAGTTTTGCTACTGATTCTTGGTTGTGTGTGAGACGTTTTAGCTCCATCTCTGCATGACATCCATGCTGTTCTCCTATTTCTAGGTAAAAGAGTTCATGAGTAAGTGAGTAGCCATTGTACAGAGGTTTTGTCATCTTCTTCCAACATTTGTCTGACACATCACAGGGAACATTAGACGATTTCCCTGTTCCAAAAAATTCAGCTAAGCAGTCATCAGACTGGTTTTCATGAAGTGATTCTCCTCTCTTGTATGGCCAAACCTCCACGTCTCCACTGAAATCTTTGCTGGGAAAATCAAGCTCCCAGAATGTCTTTTGCAATATTGTTCCTATTTTCTGGTAGTAGTAGGGTGTAAGGGAAGCTATATATGGTATTGCTTTACTGCTGACTTTCCCGGCTAGTTCAGTTAATTCCTTTAGATTTATAAACAAGTTGTTATCAACTACCCAATTCTGTGGAT

>Contig1013
AGCTTGTCTTGTCTTCTAATATATTATATATATAAAGATATATTGGAATTTCTATCAAACATAGGTTTTAGAAACTCAAAAAGTTCAGTTCCTCTCTATTTGTCAATGATGTATATAAATTATTTAAAGATGAAAGCAAGTTTGTTATACTTTCTCTCTCATTCAGGCAGCCGACAGTATAACCTTCAATGAATCCGAAATAAATTGAACTTAAGTTTACAAAACAAAAACACAAATGATTAAAATGGAAAAAAGAGAAAAAACAAAGTTTCTCCTTAAATAATAATTACATTCCTCGTGTGCATAATCAATACATCATCAGAACCAAACACATTTCGTCTGTCATTCTAAATGTTTCGTGACTTAATATTCCTGAAATGAAGCAGCTTTTAAACAACGTATTATGTCCGCCATTACCGGACGCACTTAGTCCTACACAACATATTAACAAACATTTAATTAGATTGCCGGGACTGAGGTGATAGTTTAGCATCCTTTCAATTAAATGTCAGCAGGCTCGAAAATCAAATTACATTTCACTAAAATACATAAAAAGATTCTTTAAGACAAATTACAATATAGCGAAGTTTATACTTTGTCACGAAATTTGTTTATTGCTAATTGGTATAATGGAATCTGTACATGTCGAGTTCTCTCCCTTCTCAAACAGCTTGGGCTGTGTAGGATGCTTCCTGGTCACTCTCAACTGGTACAGATCGTTTGCCCCATGTTGACAATGAATGCCATGGATTACGTTTCCCCCAGGATTTGAATGATGACCATGGTCGTTTGCCCCATGACTGGAAGTTGTTCCATCCTCGTTTGCCCCATGCTGATACAGATGACCATCTTCTCTTTTCCGGTTCACTCCTTTTCCCCCAAACTCCTACTTGGTTCCATCTACGTTTATCCATGTCAGTGTCTAATTCCGTATCATCCGATGATGGAGAACGTTTACCCCAAGAATTAAAACTTGCCCATTTTCGTTTATCGTTTTCAATGTCATCAGAATCAGATCTTTTTCCCCAAGA

>Contig1018
AATTGGTACTACGTGTTCTGGACTTGTATTGTAAATAATTTCCATATCAGCGATTTTCTTCTCTCCATTTCTAATGTATCATCTTGAAATAGAGCGTTTAAGTCATTCTGAGATTAAAACAACAAAAACACCAAATATTATTTCACCATGGCCTCCATACGGGTTCTAAGGCTTCATGTTGCTGTGATGATATTTGATGCTCATTTCTGAAAGCATTTGGTTCATTTTGTTCTATATTATTTCTTATTGTCCTATCATAGAAGTTAAGAGCCCTTTCATTTTGGTTATTTTCCGTATACGTTTCCCTCTGACTACATGATGGTATTCGGATGTTTTCTATGACCGTTCTTGAGGATGATTGAACACACGGGAATGCAGACGACACTACTGGTTGCGAAATGTTTTGAGATAAGTAATTGGTGATGGGGACAGATGGTTTACTAATAGGAACACAGGTATTAGTTAATATATTAGTTGGAATA

>Contig1041
TTTTTTAACAGTATGCACAGTTTATTTATTCAGAGAAGTTTTTTCCAAGAAAAAGGAATTTATAGTATTAATTCAGTAAGAACTTTCTAAAAGAAGGAATGTATAGTATTACTAGTAATTCAGAAAGAATTTTATAAGAAAGATTGAATTTATAGTCTGGTGTTTTCATTTTTCGCAAATAAATGGGAAGTGGGCTCTACACTCTGCATCATTCCATCTCATGTTGTGTCCAGTATACACCATCGCACAGTTTTCTTGTCCACCATGAGAATTTGGTTCTCCTGAACGCCATTTGAAATATGACTGTCTCTCCTGTGATGTTGCTTTTAGCCAAGCGCCTTCGGAGTACATGTCTGTTATGCCAAGCCAAAAATCCGGAAACCTTCTATTCCCTGCCATTCGCGATAGTGTCCGAAATTCCCAATAATTGTCAATTTCCACCAGTTTTCCACCAACCGTTTTGCAAAAACTCATTGCACTGTAAAACGGTGCTCGGAATCGACTGAAATAGTAACAGTTGCCACGGTATCCGGGATGCCAACCAATAGAACATGTATGAAGTGAGTTGAATAAGCAAAATATAATAAGTGCAGTTATCTGAAAAGCCATC

>Contig1043
CCATGGCAACGATTTATTTGCAGATTTTTTTTTAATGATAAATCATAATTTTACACTTAAATAGATATGAAAACCACATTTCTTTCTAAATATTAAAATTTAACTATATCACCATTTGCTTGATTCTTGGAAGACCTGTACTTAAATTGAAAGTCAAATGAATACAGATTCCATGAGGTCTAATTATTCAATCACAAGTCATTAATTCATTAACACTATATCTTAGCTCTATCTTTACAGAATCGGACAAAACTGGATGATAAAAGCGAAATATTATTTCACTTTTACTTTTACATATGATTGAACAAAACAAAATCATAATTTAGTTTGTGTATCTCGTAGCTAATGTCCCTTTAAGCGAAAATTTAGAATAATCTGTTTTGGCACCTTTGAGATGATAGTACGTCTCGTAATCTAACATCCCAGTGCCTTCGAGTACTTCAAGTCGTAATCCTTTTAAAAACCATTCTGGCCACTTCTGAGTGGAAAAAATGTAACGCCCGTCTTCAAGCCTTTTAACCTGCCACTGTCCCTCAGGTCCCGGTTTACTTGTGCATGCAAAACATTGTGCAAATGGAGAATTTCGCATGAAGACATACAGGTGAGGTTCTTTTTTAGATCGAATGTAAAAAAGATTGACACCTCCTGGAACAGGTGAAAGGTAAAAAAAAATACTCGGATTCTTTATATTTATGAGTACATGTCATTTCACCATCATTGTAAAAGCCCCACCTGCTTCTAGTCAAACCAAAAGAAATACCCTTTGTTTCAAACGAAAAGTTTCCTAGTTCGCCTATTCTGGATGATTCAAGGTTTAAATATTCCAAATAATGGTTAACAAGTGGCAAGGGAGACGGATAAGCGCATACCGAAACTAGTTTCAGAGAATAGTCTGGTTTCGTCAAAAATGTCAGCATAGTTTTGTCTTTGTTTTGATTGTCAATGATTATTTGTTTGATACGTTTTGCTAATTGTTCTTTATCATGTTTTTGTTTTAAGGTTGTATGTAAAATTTCTAACATACACGTTCTTAAAATGGCAAGTTTGACATATATATTTGTATCTTCTATTGCGCGAAGGGCTTCTTGTTTGTTTCTGCTTTTCCTTTTCTCTTCTATTTTGCGTGTAATAATTTCAAGAAATTGCACATCTCCAAAAATCGGCATCTCATTTGCAATGTTTTCTTCCTCGGAAGGTCCTTCGTCGATTAAGAAGGCAAACGAGTTTTGGTAGGCTATTACTGTATTATCTTTAATCCTTTCAGAATCCGCAGAATGATCCATAGCTGATTCAATTGATTTCCTGACAGCATCGCTAACTTTGTTACCATCTGTCAAAAAAGCATGCATAATGGATGATGCTAAACTTAGCACCTTAGATATAATCAGATTATCCAAAGGATTAAGCCTTGAAATGCCGTACAAAACAGCCAAAATACCTTCAAAGAATTCATGTCTACCATTGCTATCTAACTCTCTTATAGCAACTGCCATTGTTCGCAGAAATTGATTAATATCCTTTCGGCTTTCTTCATTCAACCCGATGCAATCATGCTCAATACTTGTCATAAACTGCTTGTCAGTGTCTCCTTGGCTTTTTCGAAATTTGGTTATGATATTTGAATGGTTGACCTTGACAGCTTTAAGTAATTCCATCATTAAAATTGCACCTAGTTATCCTATGCAGTGATA

>Contig1045
GAATAAATATTTTATTATACTAACTAACTGATACTGAATACATCTTATACGTCGAAAAAATATACACATTTATGTCATTAGATTCGTCAATATATATATGAATATTTGGTTTTAAGTTAAGTTGTACCTGTAGAAAGAGTATTTCAAAAGAGATAGCACATCCTTGTTTTTACGGAGATTTTGTTTAATGAACCCAGTTAACATTTTGATCCTTAACATAAAAAAATTTGGCTGTGTAACATTATCGTTTTTCTGTATACGAATAGGTCCGGTGAAGCTCAAATGACAAAAAGTTAAAAAGCCAAACAAGTATAAAATTGAAGACCATTGATGACCCACAATTCCAAAAACTTCTGCCAAATATAATGCACAACACGCTTTAGATAAGTGGTTGGTAATTATATACAAATTATAAATTACATTTTCTAATAAATTGTTTGATTAAATAAACAATTATTAACAATAAATATTTTATTATACTAAGTAACTGTTACTGATTACATCTTATACGTCTAAAAATATATACATATATGTCATGCATGCGTGAATAATTTTCATGTTGAAAACTAAGATTTTAAATTGTTTTAATATCCCTGTGTACAATTTTAGAAGAAAATATGTGTTTAAGTTACAAACGAGGCAACTGAAACTGGAAAATCATATTACATTTTTTTTTATATACAATATACTTGTTAAATTTTGTCGATAAATACTTTCTGCTTGGTAC

>Contig1050
TTTTTTTTTACAAGGAATAATTTTTTTTATTATATCTAGACCTTTCGTATCATCATCACCGTCGTCGTCACGTAATGACCACTTATATGAAGCCAGTACCAATGATCTCTAGATGGCCTGTTTAGAGCACTATGAGAACAGCTTTTAAACCACCATGGTCCTTGAACATTGGCGCAGTTGGAACTGTGTAAATCATTATCCCTGTCAACAGTAGAGAATTTCATTCCGTTGTGGTAGCTCAACGAATCTCCTGCATCGCCGCTATAACCACCAATCGTCAGCTTGTACTGAGATGTTGCATCTCCAACAACAAATGTCTTATATTTAGCATACTTCGTTTTGTTGTTCTTATCAGTGAGATCTATTCTTAGCTCGTATGTACCACTGGTCGTCAAACGATGAATATGTCTGTTGCCAAGCCAATATTCTCCATTGACGTAACCGAACCCGTTTTCGCATTCTGTCCAAGTTCTCTGGAAGTTAACAGAATCGTAATACCTTTTCTGGATAATTGTCCATCCCCCGCCGTCTGTATCCATGTCACAATAAGCCTTTACTCCTTCTGTTTTCTTAGGAAATATTTGGTAGACACCAGAGGTTGCTTTATATTTCTTAATCTCAGCGCAGTCCCTTGCAGACCCTATACATATCCCTTTGACTTCACGTTTTAACAGCCTGACTATCCTTGAAATTTCCTTTTCGCCACGAGACTCTTCTAAGATCCAGGTTATATCATTTTTCAACTGTTTGTTCATCGTTACTACATCTTTATACACGGCAATCTTTTTGAGTATAGATTGTGTATCTTTCTTCAGTTGTGCAACGTCTCTGTCTTCATTTTCATGCAAACATATTCCTTGTAATTCGTGTAAAATGTCACCAACTCTGGTCTTNNNNNNNNNNNNNNNNNNNNNNNNNNNNNNNNNNNNNNNCAACGTCTCTGTCTTTTTCATGCAAACATATTCCTTGTAATTCGTGTAAAATGTCACCAACTCTGGTCTTCTCTTCTGATTCTCGATATGTTCTCAAACCTTTTCCGTCTTTTAATTTCAAGGAAAAAGTTACGACGAACAAAAGTGACAACACAATAAAACTCTGTAACATATTGAGACAATGATGTTC

>Contig1056
TATCTAAGTATGGACAGACAAAAAAAAAAAACGAAAACAAAAACAAAGACAAGTAAACAGTATCTGAAGAATGCAGAATCTATTTAAAGAAACAACAACACACACCCCAATTAAAATAATGAAATCGCAGGTACAAAGTCAAAATAAGTTCGAGGCAACACTAGTTTTCTGGTGCTCAAAATTCTTTAAGCTCTTAATATTTCTTAGTGACAATACATGTAAATTAACACAACAACCTTCACTTTATTAAATGATATATTTTACATGTGTGATTAACAAATTTTTACTCTTTTTGTAGACACAAATTATAACAAAATTAAAGAAATCTTCACTGCAATATTCTTCCTAACATGATCTATTCTATATGTTGTGTTTGTAGTGACTCAGTGGCGGCAACTGTTTTTCAAACATCTCAAAAGGTGTTTCACCTCTACTGTCATCGAATTCAAGTTCCAGATCGCTGATAGATTTATCGGTTGACATCCAAATATGGCTTCCGGTGCTATGTTCAAGATGAAGGTTTCGTTCTTGTTGATCTGGAATGATTTTTGTTCTTGTGTTGTTTGATTTGACTTTGTAATATATAAATCCAATGACCAAAATAATGACGAGAAGTAACCCCCTAAAGCAGCAGCTATCACCACGAATGATTTCTTGTCATCATTCTCTGTTATAGGAACTACAGTTGGATTGCACGTATCCAGTTCAACACATTCGATAGATGTGGAATTACATGAATAACAAGTTTCTTCATAAATAATTATTCTGGTAGATTCTCCGAAACTTGTACCATCATATGAAAGACTGATTTCATATCCTTCCGCCATAAATGTTTCGGATGCTTCTCTCTTTCTCCTGGAGGACTCAAAAACTACGGATACCATGAACATATTCCTAAAATTTGCCTCGAAGACAGCGTCTTCCGATATATATGTAACGGAATCTGTGACAATCTGAAAATATTTTAGTTTGTACCAGACAATCTTGGAG

>Contig1060
ATCAAACTTTATTTGACTTTAATTTTCTCACGACAGACATGTTGTTTGTTACTTCTTTCCACGGAGAGAATTCTTTAACAGTCTTGAATATGGAAGACAATTCGACCCCTGAGGACTCTCACAAATGTACGCAAATGCATCTTTGCACGGCTGATCATTCCATTTGTAGTTCTGCCCATGCCAGAAATGAGCACAGTCCTCTATGCCACCTGAATTAGTAGGTTCCTTTGTCGCAGTATTCCAATCTGTATAAGTTACTTTAGACAAATCGTTCACCCATCTCCAATCACCCTCCTTGAAATCTGATGCACCCATCCAGTAGTGCTGCTGAATCACTTTTTTACTTGTGATCATAGTGACAATCCATGAATTTTCGGCAGAGTCAGTAACTTGTGTAAGGTAGCCTCCAAGATTTCGACAATCTATCTCCGCCTCTTTCCAAGGTTTTTTGTCAGTTGAAAAGAAATAACAGCTATCCTTGTATTCTTTCCATCCTGGTCTGCATCTCCGAGATTTTCCTTCCAAATTTTCTTCCAATTTCTTTATTGAAGATTTTATACCAGACAATATGGATTTTTCATTTTTCCTAAGGCATGTTTCAGATTTCACAACCAGTATACAGCAAAATATCACAACTAGTGGAGAAATCATCTTCATCTTTTGCATAATATTTTGG

>Contig1075
AATAATACAAAAACAGTCATATTTAACGGATTCTGAGAAGAGTTAATTACATTGGTAATTATAGAAAACAACGGTAGCAATACTTGACATTGTAAAAGTCAAGTATTTGATTGAGGTAAGCCTCGATTTTCTTCCTGTGTCAAAATCTCGCACAAACATGTTCAATATTTGCGAAAATATACAGATACTTAATGTGAACTCAACACAAGCGATCTTTGCAGACTTATTTAATGTTGTCTTCAAGTATTAATAATTTACTGAAATATCATCGTCTGTGTTTGTGTTCCTTGTGTGAGCTGTGTATTTCATTGATAGGTTGAGTACTTCCAATCAGTTCTAAATCATGGTGCATGTCACCAGTATCATGTTCCATTGAGTCTATGTCCAAATTTGATGCCATCTCATCAGAATTTAAGTCACTGTCTTTAGCATTAACATAAGCATCGAATTCTTTTTGTTCTTCAGAATTCAATTCATGTTTTATATACCTTTGTTTCATGAGTTCAATGTCTGCGAGACTAGAATCTGAAATTGACACATACGTTCCTTTGTAATAATCATCATCTGTATCTGATAACTTTTGTGTTTGCCATTTGCTGTAATCCTCTTGGTCTTCTGATAATACTGTTTTTAGAATTTCAGGATCAATCCCAAGCTTCTTTATTTCATCAATATCAAATTTAAAAGGCACATTATTTGACTCTTTGTGATCGTGGCCGTGATCATGTCCAATGTCAGAGTCGCCATGCATCAGTATACCATGCAGTGTCTCTGAGTTTGGCCCGGATGGAGAAACTGGAACATTCGCTTTCTCTTCCGAATGATCGACATGCTCCCCACTATGCATGAGATCGTGCATAAGTGTGTTTTGGTCCATGGGACCTTTCGATTTTTGTGTTGTGTCCTCTGGTCGTGAGTGCACATGATGATTTTCAACATTTTCTCCTCCATGCATTAAAACTCCATGCATTATTTTTTCGGCGTCTGGTGGACCACTGGGGTCTTTGTTCGTGATTTCAACTGGTATCTTTTCATGTACATGATCATGTGACTTTTCTGTGTCGCCATGCATTACATCATGCATAAGTTTATTAGTTTCTTTGGGTCCAAACGATTCCGCGGGTTTCTCTGGCTGCTTCGTTTT

>Contig1076
CTGACTAAATGTTAAAGCCAATTGTAATATGTAACTTTATCTCAATGTAAATTGATTAATAACTATACTTAACGTCCAATGAACTGGTGTCCAGTGACAAATATTACAAATAAATTCAGGACGAAAACATGTTTTTATACGACCGACTCAATAAAATGGATTAACAAGGTGCTAGCCCACAAGTTAACTGTCCAGCAAATGATATTCCAACCTATCCAGGTACATTAATCCGATTTCTAACCATGGCCCAATCATGCAGTCATTGGTCTTACTCCTAGATACCCCTTGATTAGTGGAATAGTTACGCATAGAAATGTCAAAGGCCACCTTTTAACCAAGACGTGACAAACCAAATATTTCCTACCGACCGTGCGAGGGCTGTTAAGCCATTTAATATAGTAAAACACTTCCATCATCATCAAATACCTCCTACCCTTTAGCATGTTTAGGCGAATAGACAATGTTTATGATAAATATTATGCTGTAAAAATTGCTAAGAAAATAGTACTAACGTTTTCGTGCAGTAACTAAAA

>Contig1080
ACGCAACCTTTTATTCTGACCTTTTAAAAAGGTGTATGAAAATAAATGTAACATAAAATGAAAAAAAAACAAAAATAAAATATATTCAGCATTGTTTAAATTATTTGCTTCATTTGAAAGGAAATCTTCCACTTACAGTTTTATTTGAAAGGAAACATTCCTTATATGTCCAAAAGATTTCATCCAACAAAGTATCTCATGTGTCTTTTGTCGTATTGCTCACTGTCTTCAGAATTGTCTCTTTTCCCAACAAAGTATCGCATTCGTTTTTCCAGATCATTGTTTTGTTCTTTATTTTGATCTCGTTTTCCAACAAAATATCTCATTCGTTTGTGGAATGCATTACCATTTATAAAATCATCTGATGGTCGTTTTCCTACAAAATATCGAAGTCGAGATCGTTTTTCAACATGATCATTTGGATCATTTCCCTCTATTTCATCTCTTTTGCCAAGAAAATATCGTCGTTTTCC

>Contig1081
TTGAGGAATGTATTGTTTTAATTACATGTTTCATGTGATTGTTTCATTAAGCGAATCATTATAATCTTGCCTCCATAATGGTAAACAATATATGTAAAAAAAACCCACATCAACAGAAAACAAAATCTTTCATCAAAATTATGTATTTCTATAAGGTAAATTTATACTGATTGTATGCAGAGACTTATCTTTCATTGTACATGGCTCAATTTGTTTGTAATTTTGGATGATAAAACACACTGGGCTTGATATGACTAAATCATGAATGCATTGCAAAACCTTATACCATTGGCAAGTAAACTTCACATATAAATGTTACATGTATATGATAACGCTACACTTAGTTTGAAATGATCGTCAAATTGATATGTAAATGTATTTTTTTTATTGTTTTAATTACATGTTTCATGTGATTATTTCATTAAGCGAATCATTATAATCTTGCCTCCATAATGGTAAACAATATATGTAAAAAAAAAATAAAACACATCAACAGAAAACAAAATCTCTCATCAAAATTATGTATTTCTTTAAGGTAAATTTATACTGCTTGTATGCCGAGACTTATTTTTCATTGTACATGGCTCAATTTATTTGTAATTCTGGATGATAAAACACACTGAACTTAATATGACTAAATCATGAATGCATTGCAAAACCTTATACATTGGCAAGTAAACTTCACACATAAACGTTACATATGATAATGCTACACTTAGTTTGAAATGATCGTCAAATTGATATGTAAATGTATTTTTTTCTAGGCGTTGATAAGTGCGGTGAATCTTTTGTTAGTTGTGGTGATTCCAAATTATTGTACAAGACAAAATCTGTCAGTTATGTGTGCAGTTATTGTGAAATTGAAATTTAGCCATAAAAGTGGCAATAATTCAAAATACAATTGAAATCAAAACGAGTGAAAGTGGTTAAGTACTGAAATAATAAATAGCCAAAAGAACAGATTTTAAACGTTATCATCGTCAGACTCTGAGTCGTCAGACTTTCCAAAATATGGAATATCTGCAGATTTTTTTTTATATTTCACAACCTGTTTCACTTATCAGACAAACAATACTTTCTAATATTTATAACGGTGTATTGTTAAGAATTTTTCTTTTGTTCTGTGTTTGTTCGTAAAGACTTTTATCATTATATTTAACGTTTTCCTCTGCCAAAAACTAAATTGATTATTAAAACTTAATTTTTATAGACAAAATACAA

>Contig1082
CAGGTTTATTAATATATCATATTTTAATTGTGAATGTGGAAAGCAGAAATACATAAAGATTAAACAGAAGGCTTCATCATTTTACAAACAGATTAATTGATTGAAATATCTTTTTGAAATTTCTCTTTAAATTTGACATGAAATTGGTTCAGTTGCCCTCTGCGCAACTAATCCTACGTCCCCATTTAGGCCTTGACGTATGTGTATCAGCAGGTAAATGTCATCTTGTGTTCTCACCTTGACAACGAAGTTAGTTCCTTCTGCATTTTGAGATCGGTAAGTCAGCGAAGTAAGCTGAATACCTGGACTATTTCTGGCTATCCCAACAGCGTTTGTTATCTGTTGATTATTATCTATCAATCCTTGTATAATGCCATCACTTCGTTGTTCTCCACCAAATCCCCCAGCATTGAAAGGTACAGGTACTCGAGGTTGTGCCATTATTTGG

>Contig1085
CGTCTTCAAACCTTTATTACATACTGATACAGGCGTGTATTTTATAAATAACATATGAGCTCAAGTTCATGTCGCACGAATCATTATCGTTGTAGCTTGAAGCGAATAATGGTAGCCATAGGATCCCCAATTGATACCAGATGCATACTCTGTATGAGCTCCTCCCCAGTATAGTCCATTCAAGTTAGAAGAATGACATTTACTGTACCACCAAGCACCTTTAAATGTCTCAGCACAATTGCTGGGCCAGATATCATTGTCCTGGTCATAAGTTGAGAAACTTTGTCCATTTAGTCCGCTGAATGCATCACCTGAATTTCCGGAATATCCGTTGACAAGAAGACGATACTTGTTTGGTTCACTGGACACACTGAAGTTCTCATATTCAGCATATTTTGACGTACCATTAAAATCTTCTATTTCTATCCGTAGGGCATGATTGGCTCCAGTTGTTAGTTCGTGTATTACGTCATTGCCTAGCCAATATTCTCCGAATGGTTGTCCAAATCCAGTTTTGTAGTTCTGCCATTTTCTGAAGAAATTCACAGAACCATCAAATCGTTGCTGTATCACCGTCCAAATATGACCACTGGTATCTATTTTACAGTAGACGGAAACTCCAGGTTGTAAGTTTGCAAATGGATAGATTTTATACACCCCACAGCTTGTTATTGCTAGCTCTGCACATTCCCTAGGAAGCTCTGCATTCGCAAAAATGCCAAAAACAATGGCAAAAACTGTCAACCTGAAAAAGAACATCTTGTCACTAAA

>Contig1088
CAATATTGAGTTTCTGATGCATGTTATTAATACATTTGCAATAATACTAGTGTTCTACAACTATTAAAATGTTAAAACATTATGTATTACGATTCTTTTTTAAAATTAAACCAAAAAAGCAACTCATGACTTGTCAAAATTGTGATTTTTTCACATGCACCATTTTGATTTGGAAGTTCTGAACATGTATTACTTTCTAAATCAAACAGTAGCTTATAATCTCACATTAAAACAGGAATCCAAAATTCCTTTATCTTAACATAGTAATCTGTTAAAACATGAATAATGGTAGATTTAAAGCTGAGGAAAAAATTAAAAGAGTGGACATTTGTTTAAATGTTTCTATTTTGCAAAATATTATAACTTA

>Contig1105
TTTTTTTAAATTTGTTATCGTACTGATTTTTTATTTCAGCATTTGCTACAGTTGACATAGTTTTAGTCTTATTTTCCTTTCTTCAATCGCAGTATCCTGTCTCTTACTCTCTTCCAAAAATTCCCTTTTCCGTTTGGCTTGTTTTTCTTCCCTTCATTTCTTCTTAGTGCATGATATTTCTGAAATGCTGTCCTGTCGAATGTAAGGTCACAATCTTTAGAATTCAATTCGTTCCAATCATCTTTACAAATTCCTCGGCATGATCTACANNNNNNNTTCCGTTTGGCTTGTTTTTCTTCCCTTCATTTCTTCTCAGTGCACGATATTTCTCAAATGCTGTCCTGTCAAATGTGAGATCACAATCTTTAGAATTCAATTCGTTCCAATCATCTTTACAAATTCCTCGGCATGATCTGCAAGTTCTGGTTGCTCTACAAGTTGATCTGCATTCTTTGCAGTTTTCCATTGGTACAAACTTATGCTTCACGCCACATGCCTCTATCCTATCCCTATATGACTTTCTGGCTGCCTTCATTTGTTCTCTCAACTCTTCAAGTGTCTCACGTTTCACAATGTCGTCATCAGTTGTCACTTCCTCCTCTTCGTCGTCTCTCTTTTCGATTTCTGATGGGTTATCAATATTTTCATCATTCTCCTCTTCTAAAGATTCGTCATCAGATCTTTCCTCTCTTTCCATTTCATCAATGTTTTCATCGCTTTCCTCGTCGATAAATTCGTCTTCCGATCTTTCATCTTAATCATTCAGGTCATCCTCATCAGTGAATTCTTCCTCTCGTTCTGATATGTCATGGACGTTATGCTATTCTATCCCTATATGACTTTCTGGCTGCCTTCATTTGTTCTCTCAACTCTTCAAGTGTGTCACGTTTCACAATGTCGTTATCAGTTGTCACTTCCTCCTCTTCGTCATCTCTCTTTTCGATTTCTGATGGGTCATCAATATTTTCATCCTTTTCCTCCTCTAAAGCGTCTTCATCAGATCTTTCCTCTCTTTCCATTTCATCAAGGTTTTCATCGCTTTCCTCGTCGTCGATAAATTCGTCTTCCGATCTTTCATCTTTATCATTCAGGTCATCATCATCAGTGAATTCTTCTTCTCGTTCTGATATGTCATGTACGTTGTCATTGATGTCATCGTCAAGGTCACCAAGCTCATCTTGGCATTTACCAGCCACGAGGATGGCAATAAAAAACAGGACTACCCGTGTTGTTTTCATTTTGATTCTAACAAAATACAATCTGTTACAAGGGGGAAATTGTATCATCTATCCCTATATGACTTTCTGGCTGCCTTCATTTGTTCTCTCAACTCTTCAAGTGTGTCACGTTTCACAATGTCGTTATCAGTTGATACTTCCTCCTCTTCGTCATCTCTCTTTTCGATTTCTGATGGGTCATCAATATTTTCATCCTTTTCCTCCTCTAAAGCGTCTTCATCAGATCTTTCCTCTCTTCCCATTTCATCAAGGTTTTCATCGCTTTCCTCGTCGTCGATAAATTCGTCTTCCGATCTTTCATCTTTATCATTCAGGTCATCCTCATCAGTGAATTCTTCCTCTCGTTCTGATATGTCATGTACGTTGTCATTGATA

>Contig1110
AAGCAACACTACTCAAAAACAACAACAATCATTACACGAATTCCATTAGAAATGGCGTTTATTAACTACTGTAAATTATCGTATTAACACCAGTTTCAATATTATCAACCTTAAATTGCTTTCGAAAAATTAGATGTGTGCATTTAAAGAGTATTTTGATATAATAAGAATGATAAGAAGGAAGATCAATGAAGAGGTTTAATGATATTTAAGATAAAGTAAAGTATAAAGATACTATACAAAGCAGACAAAGACAAATAAGTGTTGATGCAAAACATGATTTATGTAATTATTTAACTTGGAACTTCGTCTGCGTGTTTTTCTAGATGGACGAACTCTTGCTTTTATAAATTTAAACAAAATCCTAAATGTACCTTCATGTCTCCTACTAAATACTTCAATGAAAGAGTGGCCGGTTCGCAGAAAATTGTAATTATTCGAAATAACAAACCATTAAATTTAAAAGTATTATCCCAAGTTGTTTTAACATATTTTGAAATTAATTGTGTAGCTTTTCGTTTTTTTAATAAATAATTGTGATTTCTGACCTATCATTCTTGTTTTAAACAGTTAAACGTTTTCTTATTGAAATATAAATCCATACACAATGGTTTTTCGATTTTTGTTTGTTTGAACGTTTTGAGATCATAGCTTTTTGCAGTAATTTTAACTAGACATTCAATACAAAATGAACAAACAAAAGAATTGATAAAGTCTAGTAAGCAGTATATTCCAGTTTTTAAAGCAGGTCTATTTCTGGATCTTGTATACGATAGTAACAATAAGGCATACAATCGTCAACAGAAAATTTGGTGTGATCACTGTTACTCCATTACATTTTCCGTTTTCTTCGGCTCCATTTTTACACTGACATTTAAATTCGTCATTCACTTTCTTGCATTCTGCATTCTCTACACACTCATTTACATGTCCATTTTCCATACAGTTGATATTATGAAGTTTTCTTGCAACGCACTTGTCGCTTGAAGGATAGCTGTCACTGTTACACATGCACTTATTGGGTCCAGATCCGTGTTGTGTACATACAGCCTTTGGATCAGCACACGGTTTGTCTGTTTCAATTGTGCATTCCATATTTAGAGCTATTTTTGGTTTACAAGTTTTAGCCGTGGAATCAAAGAACTGGCTAACAGGTGTTGTACACTGACATGTATCTGTTGTACATTTCAGGGAATATAGGCAGGAACTGTCACCAGTAGCTGTTAAGCATACTCCTCCAAATCCGCCCTTGGCAGCACATGCGTCGTTGCTGTCTTTGTAATGGG

>Contig1130
CGAATAGACAGAAAAAATATTACAGTCATTTCTTATAATTTAATTATAAATTCCATTTTAAACCGTAGAATACCATGAAGAAACATTGATGACGTCACGGTCACATGACTTAATTATGTCTATGGGCTGATAACAAAATCAGAAGACGCGTTACTTCCAAAACTAAATTATTTCTAGATGTTAATAATTTGCACATTTTTAAAAACATTTTGACATCTTTTCTTTCTTCAAGCAAAGATTGTAAAATCACTAGAAAGTATACATATATTGATATTCAAAATAGGCAAATGATTGTTTTCAGCAGACGACACTATCAATCTATCATCCAATCAAAAAGTTTGTTACATACTGTTCACTGACTTATTTGTAACATGTTTGGAGGACGATTCCTGATTGATATTGTGGGTGTTCCTGGTGACCGTCT

>Contig1145
CACTCCTTTTATTTAATTTCATTATTTTTATTTAATAATACTAAATTAGAGACTATTTTGTGAAATTTAGATCCGGAAATAACAACTTTTAGACTCTTTTGGTGAAGATATACTTATTTTCTTTTCGGCATTCCTGTTGGTTAATCACTATTAAGTCCATAAAAGTTTGGGAATCTGCATTTCTGCTATGTGTAAGCATTCATTGACTAATTTTGAAACTTGTTCAGAAGATTTTTTACCTGTCACACAGTAAAAGGCAAAATGTTCGCAATTATTTTGTAGTACATTATACTTTCCCCATGTCCTGCTGTTTTTAACTAGATGTGCTTGTTTGGCAGTTTCTTCACCAGAGTAACGATTCCTATGATTCACTCTATATAAAGGCTTTCTGTTGTTTATGAAATCCATTAATAGAACATCTCTGAGTTCTGCATTGGCTTTTGTCGTGCCATTAAAATCAATAACCCTTGGATTCGGCCCTGTTGACGTCAAAATTCCGTGATGAAAGTAGCCTTCGTTAAGACACGTGTCTTTTACGGCCAAATGATCTCCGACAGCTAATTTCCCGTAGTGTTTATCCTCTATACTTTCAGAAGTAATACCTTCATCGTTGTATTTTGGACCAAGACACATTTTGATTTCAAACTTGTGATGTTTTGAAATGCAATATATACTATATTAAGAACTCCCCGAATCGCACTATCG

>Contig1163
TGACACATTCAAAATCAAACATTAGGCTTTGTTGTTGCAATTTTAGCAGTTGGGGAAACCCTGGAGGGAAAATTGGCGTAACGTACTACGGCAATTATAACACAAGCACATACAATCAAACCACCTAAGACTGCTGCTATAATTGGTCCATGGTTACTTCCATCTGTGTTATTATCAACTATAGATGTCACTGTTGAGTCACAGTTTGTGCCTGAGAAATCATCAGTGCATTGGCAGCTGCATTGGCGTAACGTACTACGGCAATTATAACACAAGCACATAAAATCAAACCACCTAAGACTGCTGCTATAATTGGTCCATGATTACTTCCATCTGTGTTATTACCATCTATAGATGTCACTGTTGAGGCACAGTTTGTGCCTGAGAAATCATCAGTGCATTGGCAGCTGTAAGAGTACTGGTTGTTACTACATGTACCGTTATTCTGACATGGTGACAATACGCAAAAGTCTGTATCTGGAACTGGATTTGTTGTCGTTCCATATAATGATAGAGCCCAAGAAGTTACAGTGACTGCAGATAAACCTTGGTATGATTTGAATTTCAATGTCCATTCACCGATTGGGTTTTCTCCCCAGAAATGAACTGACATAAATGTCCAACTTAATGACCCCGCGGATGAATAGTATACAGCATCAGAGTATCTGTAATGTAATAAATGACTCTCTGTTCCGTCTGGTGAAACCAGATAAAATTCAGTCACACCTCTTTTTTCGGAGTATGAAAAGTTTATATTAACTGTCACGTGTTCAAGATATGAAATAGTAGAGCAATCAGAATTCTCAATAGCTCTACTGTCTGATGAATGTAAGGAACTAGACGTAGTTCTAGATACAGTGAACGTTGATGTAGTGCACGTTTGTTGTACAGGAACGGTGGTAGTCCAGCTGATAGCTCGAGTTACCATAGATTGTGCGTCCATAAAACCAAACCCAAGTACTTGACTAAATTCTTT

>Contig1167
CCTTTAGATTCTGAAAGCCGAATTTAATATCATTAAAGTAAAAAAAGAATATAAAATATAAAATATGATGTGTCTTATAAAAAGAATGATTGGTTTTGAGGATTGAATGGATTTCATATTTTGATTGCATTTTTGTGTTTCCTCATACAATTCGGGAACATGGCAAGTATATACAATGTTTGCACGTATCACACACTCAGTGAGACAGGACCGCTATACCAAACAAACACATAAAAATATAAGGACAAACTCAACAATATAGATTCAAGAAATACAGATTTAAAACGGAAAGCGAATTAAAATTCTTAAACATTAACAATACAAATCAGATTTATAAAGCTCTGTGGAAGTTTTTCAATATCT

>Contig1174
TTTTTTTTGCATAGTAGTGACTTTATTGAAATATTGAATCTGATATCTGTTGCTGTTAGAGTAATCATCTACATTACTATTGGAAACAGAAATTACTTTCACAGGCATAGGGATATTTGCTATTACATGGGAGTTCGTACCAGTGACCATTGCTGTAGAACATCGTTAAACAGTTAAATGTGTAGGAGTATGAACTACTGGTTGGAAAAGGTCTTCCTGAAACAAAGTACTTGTAGCTTAACTGAGTTTGATCATATATCCATCTCCAGTCACCATTGACAACATCTGTAGATCCTAGCCAGAAATGTGTTTTTTTGCTTTTCGTTATTTCCTGTTTTATCCAACTATTTTCAGATGAATCATCAATCTTCACTAAATATCCACCAATTTCTCTGCATTTTCTCTCTGCTTCAGTCCATATAACACTGTCACCCCCAATATAATAACAGTGATTGTTGTACTTTATCCATTGTCTCCGTTTGAAGTCCTCTTCTATCGAGGTCATGTCCTTGTCTAAAGCCTGTACCTTTGAGTTGATAGAACTGGCTTGACTTTTCAGGAAATTTTCGAGGTTCTTTAAAGCATTTCTGGCTTTGTTAAAATCTTGCTTGGATTTGACTGTTAAACATGGTAACGAAAATACAGCCCTACACACCACACAAACCACAAAGACGGTAATCGGTAAGACAGACGTCATTTTGCTACAATCAGTT

>Contig1176
AGGGTATTTAAATTGAAATCAGATATTCAATTTTGCTTTTCCTTGAAAACGACATGTGACCTCTGATCTCAATTTCTGAAAAAAAAACGACACCATATTTACCTTTGACGACCAAGTTAATTTTGAAGTGCACATATTTTCGGATCGAATGATATAGTATTTTTGACGATTAAACTTTTACAATTCCTACTTTTGTTACCAGCCAACATGTCGAATGTTAAACACTTTATTAAATGGGTTAGGTTACCTAAAATACTCCAATCAAAAACCCATTAAAACGAAAACAATAGAATTAAAACAAAATACTAGAAATCAATTTACATAGTGGTAAACTGAAATACATTCAGCGTCAATTATACATAATCTACATGATTTGTTTGCTTATGCATGTACAATAATCCATTCAGTCAAATAAAGCATTTAAAGAAAAATATACATGTATTGCAAATTTAATATCAGCGATCGTAGTCGGGTGTGTGAAACAAAGACCATTGTGATTGTCAAAGAAAATGCTCGTAAGTTCGAACATCACATATGTTGTCCTTTTTTAAGAAGATGAACAGTTAATAAAATAAATTTAATGCTGGTTGACAATGATTTCCTGCATAATAATCTATGGTTAGGATTATCTGACGTCACAGAAATGTCAATACAAAATCAGGCATACGATTTCGAGGATTCCACGCAACAGTATTGTTTTTTTGTTTTTGATTTTTTTTTTATAGTTATGACTCTCGCTTTCTGTACAGTTTAAGTTTACACCATCGAGCAAAATGACTTGAATCATTTGAAAAATGATCATAACGTTTTTCGCCAAGCTTACTTCGAGCCCTTTCAACCACTTCCTCGGGATCGTAGACAGTATAATCAGTGTTAGAGAAGTCAGTTACTTTGACACTACCATCGAACGGAATTCTTAATGTTTCCTCACGAATTTTTCTATCTCTATGTAAACCACGAAATGCATAATGAGCTATTTTACACTGTAGTGACTTTTCGTGTGCTATGATTTCAAGCACGACTGCAGTATGCCAACATCTGTAGTAGGTATATGTAATTATATCTCCGATCTCCACATCACTTTTTGATTTGATTGGTTGTTTTGGGACATTTAACAATTTTCGATTTCTCTCGAAACACAGTGCACATAGCATTCCTTTTTCACATTCGATTTTATTTCGAAGGACTTCGTCACCGATACCTTGAAATCCTTGATTTGCAAAAAGTCCCTTTACCATTCGTATCTTTCGGATTTGTAAGCTAAGACCCTGTCCTGTAACGCACCATGTTGTAAAATGCTCACAGTTATTGTGTAGCAAGTTGTATTTGAAATCAGGGTTGGATTTCGTTGTGACTGCTCTACTGACAATCTCTTTGGGGGAAAAATGTTCAATAGTATCCGAATATTTATACACCATAACTTTTATCTTCTTTAAATTTATTCGTTTTGTTTCTCTCAACAGTTTGGCTTTGTTACCAAACGGTCGCATACAATTATAAATTGCACCAGCTGTCGTGTTTGATGCATGTACCAATTCTAAGTCTACTTTATGATCTTTTTCATTTGAAGATTTAACATCTACAACAATTGCATGGTGATCATATATTCGTCCATGGAATTTGACGTGATCCCCTATTTTTATTTCTTCACTAGTGAAAACCTGAATCGGTTTTACACATT

>Contig1180
CGAAATGAAACAAAACATGTTTACAACAAAATATTTTTTGGCGATTGAGCATTTAGAATTTCACATTGATCGTGATATCTACTTGAGTATTGAACATATAATTAAACAGTAATTCCCCCCGCGCAACGAGTTGAAGGGGGACAAAGAAATACCGGGAGTCTGTCTGTCCGGTCTTGTTAGCGCTCTAACATGTACAATTCTTGCCAAATTTTTTATAAAAATTATACTGTAGGTTTATATGAGCAATGTCTTTGACGGATTAGAATATCANNNNNNNNNNNNNNNNCCAAATTTTTTATAAAAATTATACTGTAGGTTTATATGAGCAATGTCTTTGACGGATTAGAATATCAGTGTCTTTTTTTAGGCCCCTAGGAAACGTTAATTATAAAATTATATTGTGGGTTCATATCAGCAATGACGAGTTCGAAAATCAGTGCCGATCAATAATTTAAAAAGAGTTGTATCTTTGGAAACATTAAATATCTGAAAAAATGTTAGCGCTCCCAGGTGAACATTTCTTGCAACAAAATTGAAGTGCAGATTTATATCAGCAATATCTGAGACAATTAAAAAAATCAGTGCCGATCAACTTTTTGTACCCCTTAATAATATAAGTTATATGAAAATATGCATTTTTAGTGATCTCACATGTACAAATTTTGTCAAATGTTTATCAAATTCTTTTCAATGGTATATAACATCAAGGTCTCGATAATTCGAATATAAGAGTCAATCAAATATTTTTTAGGAGTTTCCCTTTGCAATTTATTATATATATATATGCAAAGCGGAAGACATTGGAACTCTGTTCTTTAATTTTATATTCACTGTATTTGGTCTATGTGTAACCAGTTAGTTATATCTTTAAAATCCACCAGTCTCATAGAAACGATACAATTAACATAGTAAGTCATATATTGGTATCCCTTACAGTTATACCAGAATCGGCTGAATTATTTGGCGAATCCGTAGACCGTTGATATACGGTATTGCCATCTCGATTAGTGTCAGAAGGTGTCAAGTATGGATCAGTGGCATCTAGATAGGTATCGTCATCTGGGTATCGATTCCGTTTCATCATCAAAATACATCCAACCAAAATTGTTACAGCCAGTGTTAAAACACCGACAAATGCTCCTAATACGGTTGTAACTGTTTTGTTGCCGTCAACACTAATCTCTCG

>Contig1183
CGCTGCTTATTTTGTATTGATTTTAATGCATAACATGCAAGCTTGAAAAGACATTCATCCTTGTGTCAATCAATCATCTTCTTGTGGATCATTAACGTTACGCTCGTCGATATCATCCATAACATCCTCATCATTCATATCGACAAATCGTTCATCTAAATGTTCGTCTTCTGAGTCCTCATTCACGATGTCTTCATCTTGAACTTCATCATTCAGCATCTCTCGTTTGTCCTCAGTATTGAGTGTAGAAGATTTTGAACGCTCCTGTATTGTAACTCCTCGTCGCCAATATCGATCCTCATTATTCATATCGACAAATCGTTCATCTAAATGTTCGTCTGCTGAGTCCTCATTCACGATGTCTTCATCTTGAACATCATCATTCAGCATCTCTCGTTTGTCCTCTGTATTGAGTGTAGAAGATTTTGAACGCTCCTGTATTGTAACTCCTCGTCGCCAATATCGATCTCTTCGTCGCCAATATCGATATTTTCGCCTTCTTCCTCCTTCGCACTCATTGATCATATAAAGAGCGACTAAAATAGTTAGCAATATCAAAACAATCCCTTTCATTTTGTAAC

>Contig1188
ATTTTGTACAAACAACACATCGTACATCTGTAGCATCTTTGTATGGAGGACACCTCAAACTGCCACATTTAGTTCTGATTCCATAGAATAAAGCCCCGTTTTCGTCTCCAGTTTTATTGTCGAGAGGTTCAGCATCTTTGTCAACACATGCATAGTCTTTACTGCTGTAAGTCTTATAATCCGTCATTAGGAAACCACTGTACTCGGATGTCCATCCCTTGTAACATGTTTTTCTACCTGCAATCATCAGATAAACAGATCTTCTTCTTTGGAAACACACAGCACATGGTACTTCTTTATTAGGCATATCCGCTTTCATTCCTGCTGGTTTGTATAATGAACCAAATTCATATTCCGCACCATATAATTGGTCGTTTTCACTTTTCTGTGGCTCTCCATTTTCCGGATCATTTGGTAAGCATAAATAGTTGACACCTCCAGCCTTGTTAGTATGATGATTTCCACCAACTTGTCCTGTATATACCATATCTACTCCTTTTGGACATCCCTTCTTCCCCCAACGTACATATGTTACACCTGAAGCAACCGGTTTTCCTGTTGAAAAACCTGCATCTTTTCTAGAGGTACGTAGATAATGCTTCATCAGAAAAGACTGGTCAGATGCCGATAGGTCATAATCTTTACAATCATGACACTGGACAAGCACCAAGCTTGCTGTTACAATAACTATCAAAGCTGACAAGAACATGTGTGCTTTTTTTTCTAATTTGTAGTCACAACAAAAAGTCACTGTAAAGTCTGTATATGGAGTTGTGCTTGAAATTAGCATGT

>Contig1195
TTTTTTTTTAATATTTTATAATGCAATTTATTTTTCGCAAATATAACCTCCATATGAACCAGCACAATGAAAATTATGGAACCGGTATTCTCTTGGAGCATAGAAAACTAGGCAATCTTGCGGTGCACTTAGTGATCCATCAGGTTCCCCTGTGTCAAATGCAAAGTAGGTCATCTTGACCATATCACCGTTCTTCTTGATCCATCTCCAATCTCCCCCAGGCGTATATCTATTGATGTTACGTCCACCGACATAAAAAATAATGCCTGTGTTCATTTTCAATAGTTCATACTTCATGAGCAATGCTTCATTCAGGGTTTCAAAGTTCGCCAGATATACGCCTCGTCGTAAGCATTTAGCAAAAGCATCATCAGCCGAAGTTTTATCTTTTTGTATAAGATAACATCCTTTACCAACTCGGCGGTATGGGTAGCTGCATTCATCAGCATGACATCTAATCATTAGAAGAACAAACACATAGCAAGTGAATATTAACATAATGAATACCGC

>Contig1196
ATGTAATCAAATTTTATAGTATACGGTACATTTCTCAACCCTCACATCTTTCCTAATCTCATATATTCATTTAAACACATTTAAACACAGATATACTAGTATACAAATATAAAGCACTTAAGCTCTTCACTTTAACTTTCACTTCTCCGATTTCAAAATTATCTTTTACATTTCACTCATAATGCTAGTGTTTAAAAGTTAATAATGCACCAATTAAATCGAACAGATATAAATTAAAAAAGTATTCACACACTGAAATAACAGCAAAGGTTCTAGATTGTATTCTAAAATAAGATGTAAGAACACTACTAGCATTCCGAAAATAATATTCTCAAAACCAGCCAACTATTGATCGCGTCTTTGGTTAAATCATACAACAACCAATATGCTTGTCCAGTATGCTAGGCCGCTTTCTTATTATGTTTATTGACTAGAAATCACAGGGGAACCACCTGACACCGTTTATACGTCATATCATGAATATTAGGAATATTTTGGAATCCTCGTCATAAAACTGTTTTCTATATCTAAGTGTCCACCGAAATAACGATGTCGTCAAAATCTTTTCACCTGTTACCAACTGGCCATTCGTCAAATTGTATTGCTGAACTGTCTTTATATTTATGCAGATAATTTCATCTTTGAAAATCGAGACGTCACTTGAGCTTGCGGTCGAATAGGGGGTAATGGTGGAATAGCTGATTTAGTTCTTAAATGTTTAGACTGCTGAAATAGTTTTTCATCGACATACTGATTACTTCCTATGTG

>Contig1198
AAGAATTGAAGAACAAAGATAGTATTAGAGCCAAGAATTAGTGGAATAAGCAGAGTTTCATTTTTAATATTTTTGACAGAAATTCCTAAAAGGCATCTGAAAACACATTAAGGTACATGTACTGACAATAGAGTTATCTCCCTTGAACCAGGTTTACTCCCTTAGTCAACTGTACAAGACCCTTTTCATAAAACACCTCCATAGTTGTAATACATTCAATCAACTATTGGTGACATTCATATTTTATGAGTGTATACTGTAGTATGGCCTGTGACATTATATGCAATGATTTGAATGTAAGTAATTTAAAAACTACAATACAGACTGTGATATCATCATCTATTTAACTTTTTTATTGCCTGAAGTTCTTAAAACAATTATGACTCATACTGACAAATTTTCTTTGTTATAGTAACCTCCCTTGATCTTGCCGAAAATTATGACAACTAATTTTCTTAACTTTGATATTCATTATGCAGTTTTGAAACACTTAACTGATCACAACCTTTTTACTAGTACCTTTATTTCCCCTTCTAAAGGATAACAATATATCACAAGGCTAGGCTGAATTTCACAATATCATTATAATGCAATCTTTACCATCATTTGTTTAACAAATAATCATTCATTTCTACAGAAATTATCATGTAACTATAATATAATCACTCAAATTAT

>Contig1200
TTTTTTTCAAGTTGAACATAATCATTTATTTTTCAAACTTATTAATTTTTTATGAAAATAAATTTGTAATCCTGGTATGTTCTGCTTCTGATGGGATTGTCGTTGTCATTTAATAGCAAAAGTTATTCTCACAAATATACATAAATGTATTGGAGCACACTTCGTCATTCCACGTTCCTTTAGACAACATGATAACGCAATCTTCGTTTCCTCCATGATTGTTTGGTTCACTTTTGTTGTAGTTTTTATACTTTACCAGCTGTTGATCATATGACCATCGGAATTCACCTTCCTTTAAATCAATAAGACCAATCCAGTGAGAAGAACCTGCAATTTGTGATTTTAACCAAGCATTTTCTGAACCATCGTCTATCTTCACAAGGTGGCCACCAATATGTTTACATTTTCGCTCAGCATCAAACCAGGATTTAACATCGTCACCAAAATAATAGCAATGACCACTGTATTTCCGCCATTGTTTTTTTGCTAAATTTGTTTCCATGGATTTTAAATCAGTATCAAGCCCTAGAACTTTTTTCCCGAGATCAGCATGTAAAGTATTGAGCTTTTGTCTTACAGTTTCAAACTCTTTCTTAGCCTTGCTTGAAAGACATGGCAGTGAGGAGACATCAGATGTTGCCAGGGTCAGAATAACAACGAAGGTTAACACATACATTGCTGCTAT

>Contig1209
CAGTAGTAGTTTTCCCAAGTCAAGTTATTAGGATTCGATGTACATAGTCTATTTTTCAAATTGTTAAAGTTTCAATTATTTGTATACAATATTATTGCAGTCTGTTTCCAGGAAAACACTTTAATTAGTTATGTGTTGAATCACACTTCAATGTCACTTTCTGAGTCTGATGGGTTATATTGTGATGGATGACTATTGTCTTGTCCTCCCAAACTTCTGGCTAACGACCTTGTCATTTCATCCTCAGCTTTAATACGTTTATGTTTCGTACGCCGATTTTGAAACCAAACCTTGACCTGTGTTTCAGTTAAAGCTAGTCCTGCGGCTAACTGTTTTCTTTCTTGTCCAACGACATAGTGATTGTTCTCAAAGGCATGTTCTAGGCGTAGTAACTGAGAAGGAGAGAAGGCTGTTCTCATTCGTTTTGGCTTCCGCAAGTGTGGGAACAGTAAATTGGAATTTGCACCTTGATTGCTCGGCTGAAAATTGTTTGTGAGTGGTAATGGCAAATAAAAAGGATTATTTCTCTCATTAGATCCAGGAATACAAAAAGTTCTGAAATCTTCTTGTGTCCGAGACATATATTCTTGAGACAAATAATGTCC

>Contig1210
TTTTTTTTGAGAAATAATCATGTTTTAATTCATATCATAAATGATTAATCTATAATTTGTACATACACAATACAATACATTTCCTAAGTAGTCAATTGAATTGTTCAATAAGCTATGTTTTTTAACACAGTGTTCTTTGAGATCAAATATAGAAATTGTCACTATAGATTATAAGCCTTTTTGTCAGTTAGGTGTGTTGCTCGGAACTAGGTCCCTTCTGTGATCTTCAAAAACAATTTTGTTGTCATTAAGGGGTCGGCACTCAGATTGTCTCTTCTAGTTGTAACGAGGGTGCACCAGCCTTCACAGAATATGACTAGAATATTCAGATATACTGTTACAGTTGTTTAGTATTGAATCATTCGCCATAGCCAGTGTCTTCGGAATCTAAATCTCTTTTCGTCAGGTCGGTGTCATCTTCAGATCCACTACACTCACAAGAATAGTCACTGCCAAGTGACATGGTGGACACGCTTTTACTCAGATGACACGTGCTGCCCTTTAGATAGTCTGCACTGTCATCTAAAGAATCTTTACTGACACCATACAGCCTCTTGTTTTTCAGCTCCTCGATACTTTCATTCAGCGTCAGTAACTGTCTCATTAGGGAAAGATCTTGGTCGACAAGAGAGGTCATTTCAAGTCGTAATCTATCCATAGCCATCGACATAGAAGTCTTCTTTCGTTCACAGACTCCGTTTTTATTCTCCAATTTTTGCTTCAAATTTTCAGTTGCTTTAACACGATTAAGGTAAAATGATCTGCAATCATTCTGAAGGTCCACCTCTTTTTCATATTTATCGGTGCACCAGCCATTACAGAATATTGTTAGAAAATTCAGATATACAGTTGTTTGGTATTGAATCATTCTCCATAGCCACAGTCTTCGGAATCTATATCTCTTTTCTTCTGTTCGGTGTCATCTTCGGATCCACTAAATTCACAAGAATAGTCACTTCCTAGTGACATGGTGGACACACTTTTACTCAGCTGAATTGTGCTGCCCTTGAGATAGTCTGCACTGTAATCTAAAGACTCTTTACTGACACCATACAGCCTCTTGTTTTTCAGCTCCTCGATTGTTTCATTCAGTGTCAGTAGCTGTCTCATTAGGGAAAGATCTTGGTCGACAAGTGAGGTCATTTCAAGTCGTAATCTATCCATAGCCATTGACATGGAAGTCTTCTTTGGTTCACATGCTCCGTTTTTATTCTCCAACTTTTGCTTCAGATTTTCAGTTGCTTTTACACGATTAAGGTAAAATGATCTGCAATCATTCTGAAGGTCCACCTCTTTTTCATATTTATCAACAGATGAAGTTGTTGTCTGTTTGTTTGTAGAATTAGCCTCCAAAACCATATTTAAATTCAGAAGTAAATGTTTG

>Contig1216
CCTGATTATCTTCATGGAAATGAGTTGGGTTTATACTCTTACAACGGCATATCAAATATCCACACTACCAGAAACAGAACACCTGAGTCTCTCTTGCCTTTAGACTCTGTATAAGAAGCAACAAAAAATGTGACAAAATGAAGGCCATGTTGGTTGACAGACAGGTATCAGTAACATTTTAAAATCAAATAAATAGGGAATGTGTCAATGGGACACAGATAATGTCCCTGCTTGCATATCATATAAAGTTACAAAGGAACATAACTAAGTAAAAGTGACGCTATCAAAATTTAAATCTGTATTTTATCATGTTTATGTTTAAGTTTCATAACATATGGTTAAGGCAAACTTAAGTCAGAGAGCAGATCTAAATATTTTACAATTTTTCATATTTTCAAAAGGGGCATAACTCTAGAATGGATAAAGTGACAGCACCAAAATTCAAATTAGTTTTGCGTTTTGTGGTAGTTAGCATTGTGTATAAGTTTCATAACACTTGGTTGAAGCAAACTGAAGTTAGAGAATAGCAACTAACTTTGGGAATTACAGATGGACAAGGGTAAAACGTAATGCCCCATCCACCACGGCTTGGGCATAAAATACACTAATGATGATTGAGACCAAGTGTTGTTAGATTTGGCATAGAAGTTTCTTGAGAAGATTTTTGTAACGGTTTAATGATGATGAATGCCAATGGATGAGAAAAGCTAACTTGGACCTGTTGTCCAGGTGAGTGGATTTCAACATTAAAAATTTCCCCCACATTTTCTTTATTTCCCTCAATTATGCTCCGGGCACTCCTCATTCTCCTAATGGCGTTCTCCCAAGGTAATCAATAGTCCAGCCAAGTTAAAAGAAAATTAAAGTAGACATAAACTGAATCTGAACCATCTTTAAACAGGTTTTCTTGATATCCCTTGTTCTTTCACAAAATTTGATAAAACAAAGATTGTGTACATGTACATCATACATTTAGCTTAAAAACTTGGAAGTAAATTGCAGGCTTTGCAAGCTTG

>Contig1223
ATAAAGCTATAAAAGAATCCATAGATTTCAACTCAACCAAAATTTATAATAGACGTATAAGTAAGCTATTGTTTCAAATTTTACTATTTTAAAATTTCAAACACTTGATGCAATTTGAAAAGGTTAATACACTACAATCTAACAACAATCAAACAAGTTCTAACTATTTTCAGGCCAGGATATCGTTCTACTTTACTTGTTTTGTTTGATCCATGGATTCTTTGATTTTACAACAACATTTACAGACAAAAGACAACATTAAAGCTAAGCAAAAGATGTCACTGCTTCTTAAGTTTTATATAATTATTTGTATCTTTCTTGGACATTTTGGCAAATAATGATAATTATATCCCTTACTTATTACCTCCCTTTATATTAATGCTGAGGTCATAACTTATATCTAGTCTTACAGGCAAGTTCATTGTTATGTAGTTATTAAGACTGGAAAACAGACATTGAAATAAAGGTTTTTCTTTAAGTAAATTGTTTATCATTAAAGAAATAAAAAAAAATGTA

>Contig1225
TTTTTTTTTACATTTTTAAGACTTTATTGCATTCGGTACAGACTAAGAACACATGTATTTCACATCGAGATATTTGTATGTACCCCCACATGGATCACCATACTGCCTGTGGTCTGCTTGAACTCTGCATATTTCTTTCCCGTTGCACTGTGCTTTAATCTTTGAATCAGATGTCTTCGATTTACAAGATGTTGTTTGTACAGGACCTTCAGGACAGATGTGTTTACCCTCTGATCGTCCATATATAGCGGATTTTATTTTAATTTTAAATGGATATTTACAACGTAGGTAGACATACTTTGCTTCGCAAACAATGACGTTTGTGATGCCATTTGTTTTGCTTCCTCCACACGAGGGTCTTTGCATGCTGACTAATGCATGGAGAATGTCCTCTTGTATGCTCAATGTTTTACCACAATTATCGGCAAGTGAATAAACAAAGATACAACAGAAACAGAAGTATAGTAGTCCTGGCATCATCTTGCTTTTGGTAACAATTTTACAAAAGCTACTTGCGTG

>Contig1235
ATTTATGAAACATTTCTCAAACAATGCATGATTCATCTTACTGATAAATACGTCTTGCTCGTTCTTTCTTTTTCGGTAGGTCTTCTGTCGGTTTTACCATATCGAGCTGTTGTGTCTCATCCTGACGTGTTACTACTATTGTCTTTGTAAATGTCTTACTTGATATATAATTACGTGATAACTTCAGCCTGTCTTTTGTTGTGGTATTATTTGATGCAATAATATGACCAACAGCCTCTCTCCAGAAGCTTGCTACGATGTTAATGATGCCGTATGTGGACCGCACCGGCTTTTTCCTAACTATTGTAATACCTACGTTTAATGTTGCATTCATCATTGTCATTAAAATC

>Contig1236
GCATTTTATCACGGACAATTACAGTAGAGTATACACATACATTTATATACAATAATCATAAATTTGGCACAATCATTTGGGTTTAAATACAGCAGTGATACAAACTGCATTGCAATATTTGTTATTTATGTCACTACTTCCATCCACACTGTGATTCATTGAAGTCTGTTGCAGATTCAGATCGGAATTTTTCCGATAGAAATATATGTTCAGATGTCAGAAAATGAGATTTTGGCGCACTCTGTCGTGTTGTGTTTGGCAGGCTTAATGTTGAATCTCTTATATATGACTGCTTCGGTTTAAGCTTCAATTTGAAGATGAGTACAGCGATAATGATCAATACCATGACAACAGCTGCAACTACCGGTACAATTATCCAAATTTTCGCCTTCGATTCATCATCTAGGGGCTTTTCAGCTTCAACAGGACAAGTTGGCAATTTTTCACATGAAAGAGTTGTTGTGTTACATTCATAACACGTAGAGTCAAAGACGATACTAATGAGTGGTTCCGTGTAGTTTTCTCCGTTGTTCGAAACTGCAATTCGGTATCCAGTTGCAACTATATCAAAATCAGTAGATCTTTTTTTCCTTGATCCAGGCATGTTACAGTACATGAAAAATGAACTTGCATAAGTGCCAGGATGGGTAAATGTGTCTCCCTCTACAAGCAATGTTGTGGTGCCGTTAGATTTCAGAGACATTGTGGTATATTTGCATGATAGACCGGCTCCGTCGATGAAGTCATATCCAGGAACGATAAAAGTTCGGCATGGTTTCTTCGAAGAATCACATAGATCTTCAAATGCATTTTTGATCACTGTAGGTGCTTGGGAGGCTGTTATGGAGCATGATTCTCCATAGTACCCATTGTTGCACTGACATTCTTCATCTATACAGAGTCCATTGTTTGAACAGTCATCTGGACATGTCGACTCTTCAATAATAGAGGCAATTGGTTTATCTGCACCAGTAGAATTGGTACTGTTTG

>Contig1240
TTTTTTAAAAATCAAAAAGTTTTATTAAAATTACAATATGAAAAAAATAATACAATTGAGCTGTGATAAGAAACAAGTCATTATGTACGGTTACTTGATTGATAATAATTATTGACAAGCTCTTTGGTGCTTATAGGTTTCAGAATTAAGTATGTACAGTATTAGTAATTCTAATACCGTTTGATACTAGTACCATCAAGAGCTTAAATGACCCTCTTCTAATTATGTAACATTAAAATAGCTATAAAATAAAGAAAAACATGTCATAGCTTATATCAAGCGTAGACCCCAGTTCAGAACTTTGGAAAGAATTTTCATATAAGATGGAGATAATTCTGGATTTGGGAATTAATTTTCACAACAAAAGTTTTGAAATGTTTTACAGCAAAAAAGGATGAAGTCGTAGGTTTCTTATAAGGTGTTGCTTTGTAAAAAAACTGTTTTAAAACAACAGATATATCATGTTAAGGAGGGGTATTTTTCGCAAATAACCCTCAAGAACATGATATATCTGTTTAATTACACCGAATGTTAATGTACTAAAACGCATTGATGATCGTGACGTTACAAGCGTCCAGTCGGATAGAGTATTTTTTGGCAAATACCACGGCAGAGAGGGTAAAAAAGGCATATCCTTTTGGCAAATACCCCGGCGGCGTTAAAAAATGAACCATATTCATTTGATAACAGTAAATTGGTGAAAAATACGCTGGCTATCAACCAATCAAAATCCAGGATTCTTACATAAGGTGTAATTACTGCATAGAATGTATTGGTTAAATAAACTAAATTTAAGCGATAGTAAGACACATGCTTTAACATGAAGTGATAATACACACATATATCTTCAATAAATATTCAACTGTCATGCAATCAGACTTTGAACAATCTAAATCATTTAGATGCTAATAAACCCTAAGACTGAAATATACCCAAATACCGATGTATGGTAAAAAGAGTCCGTTATTTTTTATGCAATAAAGTAAGAAATATATTTCACCTTTAATCAAACAAGGGAATAAAATTGAGAATGGAAATGGGGAATGTGTCAAAGAGACAACAACCCGACCATAGAAGAAAACAACAGCAGAAGGCCACTAACAGGTCTTCAATGTAGCGAGACATTCCCGCACCCGGAGAAAGCTTCCATTTCTATTTCTGGGACTACGAAATTTGTATTTGGGGTAAAAAATACAAAATGATAATTTATAATTTTCTTGAACAGTTGAATCGGGTATAATTATTTACGAGATTCCGGAATTACAAATGTTAAACATGACCAAACGTAACCTTGTGATAGAACCACAAAGATATTCCATTCATAAGATATTTTTTGAATTAACACTCTCATACAGTTACATCATACCATCAAATGTTATATTTGACAAAGAATACACAGCTTTCATTCTGATAAATACAGTTATCCAAGGCCACAAGTCATACACATACACAGTATGAACACAATATCACTTTAGTCCCGTTTGTACTGTCTTAATGTCTTTTAACCAATACCATAAAAAAAAAGACAGATGATCCATCGGTTTATGTATCGATCCATCGGTTCATGCATCGATCCATCGGTTCATGTATCGATCCGTTGGATTATGAATCGGGAGAATCAATAATATCTGTGTTGTCGCCAGCAGAATTTCCAAGAATACGCTCACAATATGATGGCCAGAGTCCATTCGCCTTATAGCGTTGACATCTTAAGACAAGAAGAGTTTTTCTATTTGGATAGTTCCGTCTGGTTCTGGCATTCGAATTGCCGTTGTTTTCTGAATGGCGCCTGCTACGCTTCACTTTATTTCTGATATGTTTTATTTCCCGTAAAACTTCAAAGGCATCATCAATTTCGGTTTCCAATGCTGTCTCTAGCTTTTCCAAGTCTCGGTTCGAAATAATGGACCTTGCTTTCACCACAGTCTGAGTAATGACAACCAACAAATACAAACATAATATGTTTCTATACACATCCATCGTATGTTTTTATTGAAATAAAGTTTGGCAACCATACAGTA

>Contig1242
AAATGAAACTTGTTCAGAAAACAACTTGATTAAAACTCAGGTTGTCAGTATATCTAGTTGAATTTAGCTTTTGTATAATTGATTTTTTTGCACTTTCCCCTCCAAGATGGGAACAAAAGGGAAACAACAAACTGTGCAAATTTCACTTGCATGTAGGGAAAACATATAAACCTTAAATTGTTTTAAAAACAGCTTTCTAGAAATTCTTCGAAAGGAAAGATGTTGATCACTAAAAGGTTTAATTTGGAACTTGTTATAAGTAAACAAAGATTAGTTTACAAAAGGTACGCTATTATAATAAAAATAAATATCATATTCCCATTTTATATGGAAAAAAATGTTATTTAACATGAATCTGTTAATAATAAATGATATCAATTAGCTCATTTAACAAATTAATAAAATATACATATATGATTACAATGTACATATACGATTACAATGTAGATGTTATTTGCAGACAAATCTGTGAATGTGGCTTCAATTTTTAAAATCTCAATTACATTGTCCATATTAGATTAAGTTCCATATCATTGCCATGGTAACAGCTAGGAAGGTTCCAAACAGACTGATCTGTACGTTGCTAGCAGCAGACTGCATTCCACCGGTATCCATGTCTTCACAGTGGTCACCTGTGGCACCATCGGCACATTGACAAGTATACTGGGTGGCATCCTGTGAATCCACAACACAAGTTCCACCATTACAATCCACACCATAACAGCTGTTCCGCACTTGCTCACAATTGTCTCCATAAAAACCTGACGCACATGTACATTCATAGTCAGCAATACCATCCGTACAGGTACCACCATTTAGACAAGGTGCGGGTGAGCAATCGTCATATTCTCTAATGAAGCATACTTGGAAGTCTCCCTGACATCCACTATCTACCCAGATATCTTTACGTTCATTGTAACCAAAAGTCTCATTCTTCACACATGGTGCTCCAGTTAAACGTTTGATGATTTCCATCGAGTAGATCAGACTGTCAGGTACCATACCAGTCACATTACAATTCTCTTGGTCATACTGCCAGCTCTCACATCGAACCTCTTGACAACCTCCAGCTTGACAAAGACTCCTTTCACATGGTTCAGTCTTTGAACCTTCTCCGACACAGTCAGCTCCATTGTTCTGTGGGGTGGGGTTTGTACAAGTTCTTGTTAGTACTTTGGTTCCAGTACCACATGATTCTGAGCAGGGTCCAGCTGACCAGTCTGACCATCCTCCATCCACATCTGCATCTCCAACATCTTCACTGTCACATGGTGCATTAGAATCACATTGTTTACTGGTATCATCCCAGTTCTCTCCCTCCATGCAGTATTCCAACAGGGCACCAGTGAAATCATCTCTACATATATAGTAACTGGTACAATCTTCTGGATTAGCATAGGAACCAGCAGCCTTGCCGGTACAGAATTCTGTATTTGCATTAGATGGCCATTTACAATCCATCAAATTGCATGCCTGTGTTTTTGCGCCTTCTCCTTGGCAAATGCTTCCCTCTCCCTCTGGTGGTGGACTGGTACAGGTTCTAGTACTTGTCTCTATTCCATCATCACAGGTAGCTGAACATGGAGACCAGTCACTCCATTCACCCCAGGCTCCATCAAGATTTTGACAGAATTGTCCATAATATGCAGCACTTTGGTCACAATTACATGTGAATGTTAACACTCCATCTTGACATGAACCTCCATTAAGACAGTTTACTCCATCACAAAAATCTATATCTATTTCACAGTGTTCCCCAGTATGTGAATCTGGACAAGTACATGTGTAACTGTTTATACCATCAACACATGTAGCACCATTCTCACAGTCATTACCAACACAGTTATCTGTGTTAGTTTCACAATG

>Contig1245
AGAAAATCCTGAACTTTATAAATGAAAAAAAAACAAAAGAAAGAAGCAAAGCAAGACAGCTTTATTATTACAATGACTTGAAGCCTTTTAAGCATTGGTCACAATACACTATAATCAATATTTTAGAGTTGCTATATGGCAACTGTTTAGCCAAAGAATATCAAGCAGTAATACACCAATACATATATATCTACCAGTATATAATATTTACAACAATATTTCAACAATCATGATATTATGATATTATTATTATTTATGATCCTTAATGAAGTGAAGCTACACTTGAGACACTCTTAATAAAAGGGGGGTGCATCTATAAGTAGTTAATTGGTGATATTAATTTATTTTAAAAATTTCTATTTTCTTATAAATCTGAATGAAAATGTAAACTTTTCTGATGTTAATGAAATTAAAAAAAAAAA

>Contig1247
TCAAACTCATAGATCGAAAATGAACTGACAATGCCTGGGCTCAAAAATACAAATACAAACAAAATAATAGTACACCCGATAAGAATGCAAGCTTAAAATGACAGCAACATAAGGTCAACAGGGGTACCATGTATAATATATTTCTTGCTTGCCATCTCAGATGCGTTTCTTTCACAAGGTACAAACGTTGAATGATATGCAAAACAAAAGCCAAACTCTGAAGCCCCATAGCAGCAACAACAATTCTTATATTACGAATGATGAAAGGGTTCACATGTTGACAAGTAATCCTACAAGGTAAAACGCTTTCTGAAAAAAANNNNNNNNNNNNNNNNNNNNNNNNNNNNNNNNNNNNNNNNNNNNNNNNNNNNNNNNNNNNNNNNNNNNNNNNNNNNNNNNNNNNNNNNNNNNNNNNNNNAAAAAAACGTTGCATATTATTTGCCTTTTCATTCTTCTTGTAAAACAATAACTTTTTTCTACCTCTCGCAAAAACTGTTAAATACAAATTACAGGAACATATTAAAATCAAAACTATCAAATAAACAGTATGGTTAATTCTAAATCATATAAAAACAATACCACCTATAGCGATTGATTTTGTCAAACAATATAACTGTATGATACTAATAATTAGTTATAATTGTGCTACATGTACAATATAAAAGTAAAATATCCAGACGATTACATAACTCCCGCAAAATAAAACCCTGTCAAATCGTAAAGTTTGGTCAACGATACATGATGAAAAACAATTCTAGCATATATGAAATCTTTCTTTCATTCAACCGCAAAGGAGTCGTGTCAGTGTATAACAATATAAAAATATTTTTAAGAATCGTCAAAACCTAGGAAAATATCATAATAATACATAATAGTGATATGCACATAACATTATATCGTACCAATTATGCGAACCTCATGTCAAATGTCTCAGAGGAATTGCATCCGCAAGGTGTGATTGTGTAAAAGAGATTTGTAAATTGTTAAAGTCTTGTTACACTTGGTGTAAATGTCAAATAAAACATGACAGTATATTCAGTTCAATAGAATAACACATCATAAACACAATTTCGAATAAACGTTCTCTGAGTTAAAAGGTAATTCGGACGGACGGAATTGTTGATGCATTAATGAATACCATTACTATGTATCATGTGGTGAATACGAGAATATATCGTATATTTAGCTAGAGTAATGAACAAATATTTAAATTTACAATATACAATAAATATTGACCATTAAAAAAAATTGTAATCACGAATTCCAGTAACATGCCTGTAGAAAAATAATAAAGATACCACATACATGTGTCCTTATTTTCATATAGATCTAGTAACTGTGCCCATTTTTATTTGCTTAGAATTATTGAGCCCGGGAAGGAACATGTTATATATTTTTT

>Contig1253
AAGAGCATGATATAAATTAGCATAATTTAACAATCTTTTTATTGACTATTATTATTGATGGATATTTAAACTGTTTTAAATATGCTTCAAATTAATAATACGACACACATTTGCTTTTTATTTATCGGGCCATTTTCATGTCACTAAAATATACTCTCGTCCTTATGTACACTTGTAATATTTGACTCCAATAGCCCAGACATATCTTTTTTTTTTAATCTTACCATGCATGTTTTCCCCTCTCATATCTGCAATCGCTCTAATTATATTTCAATATAAAATTTTATAAAATTCGTTTTTACTTTTCAGTATAACGACAAAAGAAATATATAATAAACTTAAACTTAATTTTGCAAAGGAATTATAAGAGCTTTTTATTTTTCTTCCTGTGTTTTTTTTTAGCAATTAGGTTTTTTAATTTCTTCAAATTTTTCCTGGTTCCTCATGTTACATTTTAATTTTTCCCTCAATTATTTGACGTACCATTTGTGTGCAAGTTTACTCTTGATTTAAATGTGCCCAGGCTATTCTCCCCAGTATATCAGTTGTTTGATGAGTTAGTATAAATTTAAAATAAACTTGAGAATGGAAATGTGGAATTTGTCAAAAA

>Contig1255
TTTTTCAAGTGTATGAAGGCTTTAATCTATCATACTATCACATATTGCAATTGAAAAGTAAATAATAGTTATGATTGCAGATATTCAGAATGGCAAGGCACAGTACAGAAAAGTATTGAAAATAGAATCTGCTTATATGTTGTAAACACTTTGCAGATACTCTGTTTAGACATGCAGTTGTTAAAAAATTATAAATGGAAATCAATGTAGAAACTCTGAATTGGATATAAAAATACATAGATAAATTCCTTGCTTACCTTCTATCAAAAATATTCAAGTTAATGGCTTACATTCTATCAAAAAAATTCAAAGATCAGGACTGAATATTTTTTCCCTATCAGATTCAAAGTCTTCTGGTATAAAAACTACCAATCAACTGCTCAACAAGCAGACAAAAGTATCATTGATAAAAAATTATAAAAAAAAGATTAAAAAGAAAATATCAATGTTGTAAAAAATCTAATCATACATTTTCATGCAATATTA

>Contig1256
AAGATAAAGTTGATAAATAATAACACTATTCAAAGACAAAACATGTAATTATGGGACATATCTTACTTCATATATATAAAAAAAGAAATAAAAAATGATAACGATTTCAATTCATCTCTTTTACTAGTATTTCACTGCTTTCACAAATATTAAGATAATGTGACGTGTATACATAAATATACAGTGATGTCTATGTAGTTTTCTACATAAATCGCATTTTTCTTTCTTTAGGACAGGTGTAATAACTCCAGTTTTAAATGTTAAATGACTTTGCTAATTTGCCTTCTTCTCATTCGTCTCAACTCGGCCGATGCCGTAGAGTAGCGGATTCTACCGAGGATTGCCAAATGGCCTTCTTCTATAATATCGTAAATCTTCTATTATATTAAAAATAAACTCATCATAGATAATTCCAATCTATTATTAACTATTGCGTAATAAACTGCTTACATTTATTTCAAATTGTCAGCTATTTATT

>Contig1260
TGTGGTGAGACCTATAAAATTAGTGAGATTAGGGGTAATATTAATTGGAACAATGCTCAGGGTCAGAAGAGAAGAGCTAGTAGGGGTGTGGTTAGGTTTGGAGTTAAATCTTTATGGCTTCCTTGTGATTATAAACCCAGATGGGCATTATAGCCCTGAGCCCTGTGTAAAATATTTTGTTGTACAAAGAACGGGGTCTATTTTGATACTAGTGGGGTTTGTAAGCTTAATAGAACAGCATGTAGTGAGGGGGCTAGTGATGAGCACAGCGGGTACGGTGCTAAAGTCTGGTGTCTTTCCTCTACACTCGTGGGTGCCCTCTATTATTAAAAACAGGAGATGGTTAGCAAGGGGGTTAATANNNNNNNNNNNNNNNNNNNNNNNNNNNNNNNNNATTATTAAAAACAGGAGATGGTTAGCAAGGGGGTTAATACTAACCTGGCAAAAAGTGGCCCCTCTTGTTTTTTTGTCAATAATCTTACCTTCTAAAAGGCTTTGAGTAGTCATTGTATCAATAGCTGGGATTGGGGCAGTGGGGGGTCTCAACCAGAATTCAGTGCGGGTAATAAGAGCCTACTCCTCATTTGTGCATACATCTTGAATGTTGTTAGGGCTTACATGATCAAGGGTAGTTTTCGTAGGGTACTTTGCAGTCTATAGGTTATCGGTAGGGCTGTTTTTCTACGGG

>Contig1263
AGGAACCAAAAAAAATAACACAAACATAGTCTGCGGAGCGAGTACAATCTCAAGGCGACAAACTTTACTTTATTGATATTTACAATCTAATAAATGTTATCAAAATACATTATGTTACACCATACAACAAAAAACCGTTAATGCAAAATTTGAGAATATTATATGTATGTTCCTCGTGTTGCAAACCGGGTATTTAAACAAAAATGAAAACAACACGTCTTAAATTCCATTAATCGAAGTGTTTTTCAGGATTGAATATCCTCAAAAACGGTAAATGCTAAGCAAAAGATGTATAAGAACCGGAACATATGTAGAGCTTTATATGACGGGAATGACACATTGATCAATTACATTAATTTTACGGATAACGACAGCCTGTTTGAATTTTGGAGAACATTTCGCCATTCAAAACAGATCTGCAAAATAGCTATGTATGTTTGGCTACTGGATTTAAGTTTAGAAATCTGTTTGCAATTAAATATTCACATTCCATATACAGTTTCACTGCAACAAATTTTATCCTTAATGTATTTTGACTACCACATAATTTTATGTATATAGATAAACTCTATGTTTACGCGTAATTGAAACATGATTTTGAAATATCAAATATGATTGACAAAGAAGAACTAATGTAAAGACCGCATTTATCTTGCGCAATGTTTCAATTTTTG

>Contig1268
AAGCCTGATTGGTGGTTTATAACTAGAATCGATACACCGTTTACTACATCCAAAGGTACAACATATTTCTCTTCTCGGACAGTCACGGTCTCTATCACATTCTGGATTCTTTATTTTAGGACATGTAATGTTTGACCTCGAATTTCTTGGACATCTCCCTATGACAGGTGGTGACGATCTACATTTGCATGTTGGACATCCACGTTTGTCCATAACGTTCCCATNNNNNNNNNNNGAATCTTTATTTTAGGACATGTAATGTTTGACCTCGAATTTCTTGGACATCTCCCTATGATAGGTGGTGAGGATCTACATTTGCATGTTGGACATCCACGTTTGTCCATAACGTTCCCATTTTCACAGAATATCATACAAACTGGTCCACAGTTAATAGGACGAATCGGGTCTATAATAATATCTTTGTTTAGGCAGGTCCTTCTACATTCTCTAATTGTTTTGAAATTATTTTCATTTCCACGGCATCCGCCATAGGTAAAATGTTCACAATTTCCTGTATCAGCATTATAAAAATATCGTCGAAAAGCTGCCCTACAGAACCCAGTCTTTTTTGGAAGATAACAAGGATCCCGGACAGGCCTAGGTTCAGATCGACCCTCTATATAGTGTATTTGTAGAACAACAACCAGTAGAATGTAATAAACAATGTATTGTAACATGTTGATAGGTGTAGTAACT

>Contig1270
TAACAAGAAAAAAAGGAAGTTGCGAAAAAAAGGAATAAAGTGCATAATACATAATCCAAGAACAACCAAAGAATGATAAATAATAACAAATATTATTCATTAATTTGTTTTGATATTCCCTCTGCAAACCGGACACACAGCTTGACTCTTTAACCATTTATCTATGCATGTTTTATGATAAGAATGAAAACACGGCAACGTTTTTATACTTTCTCCATCTTTGTATTCATTTAGGCATATACTACATGAATTTTTATCACTTTTAAAAGTTTTATTTAGTCCTGGTGTAGATTTGAATTTGTGACAAGGTATTCGTCCTATTTGTTCTCCCGTCAGTCCTTTACTACGCACATCGCCGTTTCTTTCTTGTAATTCCCATAAGGCCTCATAATCATCAACATCTATATCATCACTCCTAAAATGACTCCTGTTATCACGGTTCTGAATGGGATTCCTGTGATAACCACCAAAGTCCATTAACCTTGCTCTTAATCCTCCAGAAGGTAGTAGATTGTGTGGATTTCTCTGATTTGGGGGTTGCACTATGTCGTGTCGCTGTTCTTGGTTGAAATCCGGCATACTATCTATATTTGCTCTAAACCGAAACATGCCCGGCAAAGGCTGTAGATCCTGTCTATGACCGTTTTCATCTGCCTGAATATTCCTCTGGAATCGGTTTTGTTCTGGTCCTCTTCTGTTATGTTGCAGTCTAGGTCTTGGTTGGGGAAGTATGGAGGGCTCTCCGTCTATTTCTGTATCATCTGAACTGCTGTCTATTAATTCGCCGTGACCGAACATGTGTAACTCTGGACTGGATGGAAGTGTTCCCATCATAGATGGCCCACGAACTGATCTACTGAAATTCATCTGATTACTTGGCCTTGGTCTATGCATGCCTTGTAATGCCTCATTTAGTTGGGGAACTCGTCCATCCTCATTTCGCCTTTGCCATCCATTCCCGTCACCTCCTGCTAATCTTTGGGCAACCTCTGCATCGTGAAGCTCTTGCTCGAGATGTTCTTGTTCTTGTAACTGCAATGCAATAACTGCACTGTGGTCGTCGTCAATATATGGAGGTAGCGGTGTCTGGACTTCTCTTTTTTGAAGTCTTAATGCCAAAGCAGCATCAGGATTTCTCCTAATACTTTCGGTTAAAGGTCTCTGGGCGGCTTCAAATGCAGATGCAGCAATTTCATTCTGAAGAACTCGTTTTGCAAAATCATCACTGACATGATTAAAGGCCATTAGATCAATGCATCATTCCATATTCGTGGAATATTGAAGGAAAGTCTGAGTAAATAGTGGCTGACTACACAGTTCCG

>Contig1271
TTTTTTAGTTTCTTCTCTTTAATGATGAATACAATATTAATAAAAGAATAATCAGTAATTTTTTACATAAACTATTCTGATATTTCAGGTGCAAACACCATTACTTCTGACAACTGGAGGTATTCCTTGGCTTTGATGGTCACTTTGACATAACGACCACTCATTTGCTGATTGCAATGGAAAACAAGATGCTCCCTAGTCTTTCCTGGACCTTTATAGTGTGCACATAAGGACATTTCTTTCAAGGTTGGCCCAACTGTAATATCTACGTCATGGAGACGTTCACCAGCTTGATCTGATCTGTTTATAATTTCAATCCGCTTTATATCATACACATGACCAAGATCTACCCACCAATATGGCATATTATCATGGTTAGTAACTGAAAATGTGGTTGCATTTCCATCGTTTGCATAATCAGCTGCACAGCAGATATAATTTCCCCAGGAACGTGTATTACCGTACCATGAGCTTTGTTGGGTTCTTTTCCTCAGGGCAACATTCCGAATTACACTTTTTTGTATGCAGTCTTTTACTTGTTCGTTAATTTTCTTCAGCAGATGAAGACTACGATCATACTTTGCTGTGAGGATATCAACTTTAGATTCGAGCCTACCATACCCCTTACAGTCATCTGAATTAAACTTTCCTCCGGATATTGTTATTTGACATGCTGACGTTAAGCAAACACATACCGCAATAATGAAAACTACTTGCTGCATTTTAACGTGCGCACACAATTTTAGTATCAACG

>Contig1274
GCTCATAAATAAAACAGTAAGTAAGGGATTGACTCGTCCGACAGAAACGAAGCACAAAAACAGAAATTTCTAGTATTTCCAAAAAAACTCAATGTACCGATCTAAGCTCCTGAACACTATATCTTAAAAAACAACTCCAACTTATATATACAGAATCATGTCTAGAATATTCATCAATTATGTCGTACTGTTACTTCACTGTCTGAGTTAAGGGGCCTAGGAGCCTGTATTTCAGTGGTTATCTTTTGTTGCTGTGTTTTCGTTCATTTTATTGTACATTAATTAGGCCGTTAGTTTTCTCGTTTTAGTTGTTTTACATTTGTCATTATGTGGTGGCCTCTTAAAGCTGACTATGCAGAATAGGCTTTGTTCATTGTTGAAGGCTGTATCTTGGCATATGCTAGTAGTAGTTAATTTTATGTGTCATTTGCATTGGTCTCTTGTGAAGAGTTGTTTCATTGGCAATCATAAGTACATCTTCTTTTTGTCCGATTGTGAGATTTATACCGAATGCAGCGATTAAAAAAAATTTGGACGATTTTATTAGATAACGTAGAAAACATGAGATTTTCAAAATTATTTGGCAATCGAAAGGGGGTGGAGTACACCCTACCCGTGTATCTTAGAGTGCATAATTTGGTATAATACATGAACAAAAAACATCACCCCATGCATTATGATTAAAGACGAAAAAGTGCTTTTTGATAAATGTATCAATAATTCAGTTCTGCCCATGTCAAATAATCCTGATTTAAATTATAGAGAAATAAAAAGTAAGTCGCATACACCTTTTACATTTCGGTGTGTTGGAATCTACGTTTGAAACGTGAAAACCTATGAAAAAAAAAACAAAAAATGAGATAACCTTCTCGCTTCGGATTTCATTATTTTAATACTTTCATGCTAAATTTTTACTTCGCAGTTTTTAAAAGTTCAATTTTGAGAAGAACTGAAATATGGGTCAAATGAAATAACAAGAAATTATGGGTGTGTTTGGTTACAAGTTGCTAGCTAACTTATTCCTTATTATATTTTTGTCAATAAAATCATTTAAAATTTAATAACAAAATATTCGAAGATTAAAAAAATAGTTGTGGCTGATTTTTTAATAAGTCTATTCCAGTTAAACATGCGTGTTCAAAGAGAACAAAATGCATGCAGTGTATTCTCCCCTCCGTCATGCTTCAATGCAATAGGACGAAATACGTTGAATTAGGTAGGTTATGTCGAGTAAAGTCATTTTATTGGAAATCTCTATTAGTGCACCTTGTTTTTTTAGTAATTACGGAATTTTGATTTAAAATCAGTGTATTGACCTTTTATTGTATCGTATATGACAGCATACTTCGATATTGTGCATTTAATCAGTAAAATCTATTGCAAAGGATTTCAATAATTTTAAATTTATAACTCTTTGATCAATTTGTCTTTTAACTTTGGCCAAACATAATTAAATTAGACTCTAAACGTTATCAACAGATCTTTAAATCTTTACATTCTATGGAAAATATGAATATATCGACTGCACCTTGAACACGTAAAAATTGGTTCACTGCTCTCTTCGAATTTAAAACAATTCTCATGTCTTAGACCTGGGTACGAAATGAATGCACAACAAACAGTTGTTATGTCCTTACATGATTCAAGCTATCCTATTGTTTAAACATTGTAATTTTCTTTACCATTATGGTGGTAGTTTTATATGCCGTTGACATCAGAATATCAGAGACGCACGTTTCGTAAAATTATATTTCGGCTTTTAAGTTTATGATATTTTAAGAAGACGGTGATTTTGATTGTTTAATCTCGAGATCATATGTGTGGTTCGGAAATTGCTTTTAAGTTTATGACATTTTAAGAAGACGGTGATTTTGATTGTTTAATCTCGAGATCATATGTGTGGTTCGGAAATTTGTTAACTTTCAACATTTTCTAACCAAAATCTTCTTCAACAAATTTTGCGATTTTTGAAGAAAAATGTGAGATTAATTATTAGGATTTCTGAAAAATCTACGTACAGACGTACACCGAATAATCAGATATCAAATCTACTTGCAGACGTACACCGAATAATCAGATATCAAATCTACGTACAGACGTACACAGAATAATCA

>Contig1277
GCGTTTGTTAATGTATGATATATACGAACTCTGACAAATATTAAACACAGACATATAATTTGTTTTTTAATAGAAGTAATTCTATATCATTTCATTCTGGTCATTTCACTTTTCGCAAACAAATCGCAATCGGTGATCACCATGTCGATCATTCCACTTCATACCAAGTCTAGTATACACCTCCACACAATTTTCATGCCCTCCACTATTACTAGGTTGTGACTCATACCAGTTGAAATACGTTTGTTGTTCTTGTGTTGTAGCTTTCTGCCAGGCGCCTTCGGAGTACATGTCTGTTATGCCAATCCAAAAATCCGGGAATCTTCGATGTCTTGCCATTCTGGATAGGACTTGAAATTCCCAGTAGTTATCAATTTCAATCAGTTTTCCACCAACTGTTTTGCAGAAACTCATTGCACTCCAAAACGTCGCACTGAATCGACTAAAATAGTAACAATTGTCACGATAACCATGATGCCAGCCAATTGAGCATGTGTATGTTGCTGCATAGTCAAATAAGCAGAATACAATTATAAGAGCAGTAATCTTATAAACAAACACCATTCTTCTTTATTCTGTATGCTTCACTGTTGAAATCGTTGACACGACAGATATGATAGAGTTTTTCATTTACGTGTTGG

>Contig1283
ATATTGTTTGTATGACGCTTATTGTCGTGATTGCATGATTCTAGCGTTTTAACTTTTTATGTGGTGATTTGATATTTCGATGAACAGATTGTTTTAGTTGTTCTACATATATAATTTCATTTCAAACAAACCATCAAATCAAATCATCAATGAATACTTGACATGTATTTTAATATGTCTGCTTATGACGAGTTTCGTATTCGAAGTGGAAAATGTTACACAGGAGAAGATATATGCCTTTGTCGGCCAGTATGTGTCCGTTTCTGTTTATTTTGAATGCTTCTGGTTATACAGTCCTTGATTTTTACAATGTTATTCAGAACTATGAACTCAGAAAGTTGTGACAATCTATTGAAGTTTTCCTCGCTGTACTGGAAGTTGGTGCAGTGGAATGTTTTTTGGTCGTCATATACAGTGAAGTTAGCGAACTCTTTTTCACTTTCATTTCGTTTGACTCCTGGCTTTTTGTATGTTCTGAAATCTTTGTTAACCAAAACAAAATGCATAATAATGGGACATTCGGGATCATTTTCATCTTCAAAAATGTACAGTTCTTGCACATTTGTGCCTTTGTCAACGTTGATTTTTGGAAATTTAATCTCATGTTTTCTTGCCCAATCTT

>Contig1295
AACAGTAGCCGAAAAATATTGTTTGACGCCTGACCTTAAAGGGCATTACGTAACCCATATTTACAGGTTAACATCACATGCTATTTGATAAAAGAAAAGAGTTCCAAGGTCCCCCTTTGCACAGATTTTAGTCAAAAGTTCTTTTTTATAATTTGTCTATAAAATTGTAGGCTGGATAGCACTTAAAAAGCAATTTTTCATATAATTAATTCTTTTCCAAGGTACATAACTCTTTTAAAAATAGTTGATCATCATCGGTTTTGCAAATGTGTTCAAGCCATGTAAACCTAAGCTTTGATCAATAATTTTAAAAAAAAAGTTTGGCAAGAATTGTACATGTTATTAAAGCACTTGCAAAGCAAATTTCCAAGTAACTGATATTTCCCAGACAGAAATATTTAAAAAATGATTGATCTGTGCTGAATTTTGAACTTGTCAGAGACATTGCTGATATAAACAGTATTTTGTGTAATAACAACTTAAATGTGATAACGTAAACAACCAGTGGTTAATACATGTAACATTTAAAATATAATACAATAAACATTTATATCTTTAAGG

>Contig1309
ACAGAGTCACGTCTGATGTATATGTTAGATTATGAAACTTCATTTATTCTATAATTGGAATAATATCTTAAAACAACAAAGCAAAATCTAATACATTGTGTTAATTCTACAAATTCATCATGCAGGACAATCATTGTTCAGGTTTCTTTAACATGCTGCGTAAATATTTCCCCCGCCTCCGTTTACGCGTTGAAGTGCCATCAACAAACGTTTGAATGTTTAAATTTTTGACTTTGCCTTCCATTTCTTCAATATATCTTCTATTAATCCAGGCAAATCTTTTGGGAACTTGTATATACTTTTTGTTCTCAACTTCGTTGAATCTCACACCTAGTTATATCCCTAACTGAAGAACTTAAGAATTTTCTTTAAAAAAAAGTATATGTAAAATATTTTTTTTTGAAAACTAATCAATTAGTTATAAAAATCTTATCAATCATTTTCTTAATTGGAAGTTACG

>Contig1314
GAATTCTTGCAGCTATGTGCCTGTGTTGAATGTACACCCGGTCGCCTTTTTTAAGATTCATCAAAATGAGCGAAGTCTCAGTGTTGAAATGTCCACCACTACTCGTTGTGCCATATGAGTAAACGTTTTCATTTTTCATAACCAAATAAAAAAACTCGTGCCACTCAAATCCCATTATAGTACAGGACATTTGATAAATTCCTTGCTTTGGAGCTGTGAAGACTCCTCTCGAAGGGTTAAAGGCACCTCCTTTATTTATCCTAACATCAGCAAATTTGAGTACAGAAGTCTCAGTGTTGAAATGTCCACCACTACTCGTTGTGCCATATGAGTAAACGCTTCCATTTTTCATAACCAAATAAAAAAACTCGTGTCCCGCAAATCCCATTATAGTACAGGACATTTGATAAATTCCTTGCTTTGGAGCTGTAAACACTCCTCTCGAAGGGTTAAATGCACCTCCTTTATTTATCCTAACATCAGCAAATTTGAGTACCTCATTGCCAACTGCATACAGGTCATTCTTTAAGAATGCAAAGAACGCTACTGAACTTCTTCTTAAATTCGTCATCTGTGATTGAATCTGTCGAACATTTTGCTGAATTGTGCGTACTTTATTTTCGAGTTGTCCTAATTTTGCTTTCTTAACCATTCCATTTTTAATGACATCTATCTCTTTCCGAAACGAATTGAGTTCCTTTCCATTTTTAGCTGCAATGGTCTCTATCTTCTTCAAACCATTTTTTTTAAAATCTTCAATCTGCTTTATCAATTTATCATCATTATCTTGAGGTTTCGAAGTTTCAAGTTTCTCAAGTTTGTTTTGCAGAATACTGTTCTTTGTCTCAGCGTCTTTTCTGTTTTCGTCAACAGCATCTCGTAATTTTCCCAATGTTTTGCCTATTGCGCTGAACTTTTGTAGGATAAACCACGTCAAAGGATCACTTTTCCCATCTTTGGTCAATCGTTTGACCTTTGAATGATCTGGGTTCGAAAAAGTAAATTTGACGAACAACAAAACGAACAAAGCGGAAACCTTCATGTCGACT

>Contig1316
AAGATAGAGGCTAATGTTTCTTGAAAAAGATATTGCATTGACAAGATATAATATTGGTAAAAACATTGTGAAAATTTTTTATAGTGGGATATTGGCAATAATGTATTTATCAATTTTAGATTTGATACTGTAATTACACACTTGAACACAAACTCGTTCCCTTGTGGTGTGTACATTTTTTTATAGTTAATTATTGGCTCTAATGTGTTTGTCAATTACCAAATTAACACTGTTATTACACACTTTAATTCAAATTGTTTCCCTTTGCCAAAAGACTACCAACTTTTAACTCCGGATTTTCTAATTTTCCAAGATGGTGGTTGGACTGCATAGTAATTAGTCATGTAAGATAACCCCCGAATAAGGAAATTCAAACATATAATCGGTGAGTTTTTTGGGGAAAGTTAACTGTTTTCCAAAAGTTATGTCGTGTATAGAAAACATAAAATAGTTAATTGACCATCTGAATTGTACCAATCAAAAGCTTGATTGAACTTCTTTGAGTTGCTATTACTTGACCATGTATAAAGGTGTCCTACCACAGAGAGGGTAACCGGTCTAAAAAATATAAACTCCGGATTCAAAAGTCGGTTACATGAAAAATTAATTTTGTAGACTTGACAAAATTAGCTA

>Contig1318
ATCCTTATGGTCTTGCATTCTCAACTTCAAACTCAGGCGAGACAAAATCATGGTTATGTACATATATATACAAATATGAATATCTAATGACATGATCATGTGATGTAATTAGTGAACAGTTATTGCGTACAGACTGTAAAAGTTAGCACATTTAACTTAAGTCATTTCTAAACTTGGTAAATTTTTCACTCCAGCTGTCTTTTTAATGGGGCCTCTTTTTGGATCTATAATTCTTTGATCTTCTGGTATATTACTTAAGCTACCATGACTTCCACTTTTTCTGCTGTTCCGACTCAAGTCTCTTGGAGTCCTAGAACCTGATATAGTGTCCAACTGTTCTCGGCTCCCCAT

>Contig1328
GAACAATGATTTTATTATGCTTATAATTACATCAACAAAATGTATTTTTATAATACAATGTAAACAGTACAGATAATGAAACCATTCATTACACTGTTTGTAGGTTGATTCTGATATAATTTTACAAGGTTTTAAGCTGTTATCCACAGTGTGCATCGCTTACGTGCATCTAAAACAGTAAAAGCTGTGATATTGGACATTAAATGTTTTGAAGAGGGTTTCATGAAAACTGTAGAACTATCATGCTGAAAATGTATTTTCTATATGTGCTTTACTTTT

>Contig1332
TTTATCATATACCTTTTTATTACATACATATACACCAAGTGCAATTAATTTGGACGTTTTTTCTTAACTATACATAGCGTAATACATTTGATTTGATTAAACATTTTAAACCGTGTCAAATATAAAATACCTGATGACAACATATTTGGTGTTTGTTACAAAGACTGATTTTGATATCACCACAGAGGGCTGATACCACACGATTGCCATTAGGCAGCAACCATTTGATTTTCGGGGGGGGGGGGGGATGGTTTTTTTTCTGTACAAATTTTTTTTTCTATGAAAAACAATCTATTGGCAGCTGAGGGTGAAACAAACAAATTTTTTTCTCGGAATCAAAAACAAATTATTTTTTTCTCCAAAAACGGGAAACAAACCCCCCACCCCAGAAAATCAAATGGTTGCGGCCTTAATTGTATTACACATGAAATCAAATTTTATTTACAACTAATTATATAATAAAAAAACTAACATGTTGTTCCAGTTACAGTTTACGTAGTAAGTATACAATATTGCTCATGATACATTNNNNNNNNNNNNNNNNNNNNNNNNNNNNNNNNNNNNNNNNNNNNNNNTCCAGTTACAGTTTACGTAGTAAGTATACAATATTGCTCATGATACATTAACATTTTATAACGTGTTAAAAGTCCACAAACAAAAAGTAAGATATGCAATACAAATCGAAGGAAAACTTTCTATATAACATGTCGGATGAACATGTTACATGGCATATTTTCGTGTCCATTCCGCTGCTGTAGCATAATATTTCATTCGATCTTTTGTATATAACATTGCAGCTTCTTCGTTCAATTGACAATCACTATTTGTAGAATTTAACACCGATGAGATACTCAGTAATATTCCTGACACTCTTTGTTTTGGCGACCAATTTGACAAATTTGACAACAGCGTTGTACAGCATGTACAGGGTGATCCTGAATTTCCATTAATATTTAGATGAAATATTTTTGTTGTAAAATTTACCGTGGGAGGTTTAAAAGGATAATCACGTGGAAACCGTATTAGAACAACAAATACACCTCCAGCGTATGAACTTTTGTCAGGTCCTGTTATCTTGCACTCCCAAGTGTACAAATCATCGTTTACTAGAGCTG

>Contig1346
TAAGTATAAATAATTCATTAAACTACAGTAAAATCCATTAATTCAGATACATGAGTTAATAATGGAAAGGGACCATCTCAAAATGTTATTGAATCAAATGAAAGCAAATTTATATGGCTCCAATTATCTCTCTACCTCTACTGAATAAAAGTGAGAGAAACATGTTTCCTGGTTACTAAAGGAAAAACAAAATATGATAAAGTTTTAGTTCTATGACAATTACATCTGAAAATCTTTAATCTAAGGCATACCCTTCCAAATCCTCCCCCTTATGTATGACTTTGAAGTGCCTACTTTTATGGGTTTCTTACAAGTTTGAAATAAATCATAATTCTAAGACGGTACCTCAACATGTTGTGTATCATTGGTACCTTCAATGATAAAATTTGCAATTAAATTTATCAACAAGTTAAAGAAACTTAAGAATTTTTCTGAGTGTAAGTTTTTCTCTTGATGCTCATAACACTCATACCTTTAAAATATGTTAAAACAGCAAATTTAGAAGTAATTTAAACAGAACCCAGTAAAGTCAACCCAATCATACAGGGTTCTTCTAGAAGTATATTCAAAAATTCAAATACATTCCTTCAACATTCAATTTTATCGTAAAAGGAATACAAAACTTACAACAAAAGTTTTTTTCAAGGTCAACTTTTTAATTCCATCAAGCAAAGGTAACGTTAAACTGATATTTCAGTGAATAGGCAACAATCACAAGGATTCACTGTGAATATTCAACAAAAAGAGTTATTTCGATTGAATAAAATTGTCTATATTGTGCCATTGTAAACATGATAAAGTTAATAAAAGTGCAA

>Contig1349
ACACTAAATAATATAACTATACACATATAGCATGCAAACGTAACAAATAACTCTGATACTATTTGTAAGCAATTCCACGTGACTGCATAAATCCGTAGCAACATCTTGGAGTCTTAAATGAACGTTCGCTCTCATCCATCCTGTCGATGTATCTTTCAGTGTTACACAGGGGACACGCCCAAAGTTCGTACTTTCTTGCATTTCGGTTAAAATCATCTTTTGCCTCCAACGGAGTTTCACGTCCAGATTTATCATTCTCAAAGAAAATTCTACCCAACATCGAGTGCACATGCGCAGATCCAGCATTTCCTTTTAAATATGAAAATTCACATGGCAAGATAACTTCCGGAATATATGACGCCATGTCTTCCTGAAATTTCTTAAGAGATATTAACATCGACGTGTCGTCTTTCAACTTGAGTGCTTTATTAATATGTCTTTCTAACTGAATTCCTCTTTCTAATTGCGATTTTAATCCATTGATCACCTGAGTGACTCTTTTCATTTCTTCTGCTTCTTTCTCACGGAGTTCTTTAGCCATATCGGAAACCGTTTTGTCAATTATGTTCCGTAGTTTTTCCCCTTCGCTCTCTATTTCTTTAATAGTATTATACACTTTCTTTCGATAGGTATGTAGGCTGTTTTCCATATTATCTACACTTTTTCGCGCCCCTTCAAGTTTTCGGAGGTACACTTCCCATGTTGACGATAATTCTTTTTTCTTCTTAGCAACGGTTTCTGATAAGTCGGACATATTGTGTCCTTTGTGTAGAGTGAAAATACACACTTTACAAGTTGGTTCATCGCACTTTTCGCAAAAGTACCCAAATTCTTCGTTATGTTGCGCACAGATAGGAAATTC

>Contig1357
ACATGTATCACTTTAGATCATAAAATCTAAATTTAATCGAAAAACTTCGACATAAGTGAATTTTTCTAACGAAAAATAACTAACTACGACATAGCAATTCACTCATTATACCAGACATTCTACTTTAAGTTCATAATCAATTTTGGTTTTTTATTCTGTTGTTTCTTCTGACGCATTATGTCCATATAATTGCCTAGGTAAGATGGTGGTTCTTTACCATCATTAGATCGATGCGTCTTTGAATTATAGAAATCCCGAAGCTGTCTTAGATCCTCAAGACTTTTGCTCTGGTATTTCTGTTTCCTGGCTTCTTCAGCTCTTCTCAAACTTCGAACTGGTATTGGTTTACTGTTTTTGTTCTCAGCTGCTCGCTTTTTCAACATTTCTATCATTGGCTTACCTGTCTTTACGTCGATCCTATTGGACGAAAGCCATTGTCTCAGTTTCCGGTTTTCTTCCAACAGTTTTAAATTCCTTTGCTTCTCTTGTAAAAGCGATTCACGTTCGACTTTAAGTTTATGATTATCTTTCAACAATTCTCCAGTCTTTTTACCT

>Contig1362
TCGTACAATTTTTATTTGAAAACAAAATGCAATCAAAGTCATAGTTTGTAGTTCATCATCAGAACAACTTGTTAAACTCATGACCAATTATATGTTTTCAGCAATTATACATAAACGCTTCTAAATCCACTAACCACCATGTATCATGCTTACTGATGATATGTCAGCTTACGATAGTATGTCTACTCTGAGCAAATCATACTTGCACCCAGCGTGAAAGATCGTTCTTAATATGACTGTTTATGTCAAATTGATAATCTGCGACATATGGGATTGTCGTTTCAGTCTGCAAAGTCTCCAAAAAATTTCACTGCGTTTCTGTGCAATTTGACATTGAATACGGGTTCTTTTAATCGGATACATTCTCCATCACAGTTAATGTAATAGTCTTTCTGAAGTTCCTTGTTATTCCCGACTGTATTTACAGTGGAATTCAGTAACTTTACTTTGTAGCCAGATACTTCATGCTTGCTGACGAATTTGTAATCATAACAATCTGGTTTTTCATTTTTAACTTTAGTTAGCTGAGACACGTGGTCTGACAATGTACATTTGTGGGTGGTATACACCATCAGGGAATTTTGACCAAAATGAGGCGTCATTCTCCCGGATTTTTCTTTCATCATAATAGCATGGGAATCGACTGCATATATCCTGCCTTCTTCTTTTACCAAATCTTCATTAACAGAACTTTCCTTCTGCAGATCGGAAGAGGAT

>Contig1368
TATTTGCCCTCTCATCATGTATATCGTATTAAGTCTAGCAAATCTTACAAGAATCCTCTCTGCCGACAACTGTCAACCGTCAACAATACAAAGTGGCGTCTTGTTGTATAGAACAATACATATTTTACCAGTGGAGCAGGTTTTTCCTGCGCATGGATCGTTTTGTCCGCCTCTCTCTGATCTTACATCCTTATAGTAGTAACCCGTGGCATATCTCTCGGATGATGTATTGTAACAAAGTTCGCACATGCCCGACTCCCATTTAAAGTTGAAAAACGCACAGTCTGCTCGTCTAATACACTCGTTGAAACATGCTTGTGGTCCTAGAGAATACAAAGTTTTATAAAATGGCGTCAACTGTTTTCCTTGAACTGTATCGTTGATTACTTTCCGTTCAATTTTACAATTTTTTCCGTAGTTAGTTTG

>Contig1373
GAACATGAACATAATACGGATTTAAGACACAAATAAAACTGGTTATTTCAAAAGTTGCCTGTTTTTTTTTTAATTTCTTAATTGGCTTTTCTGTTTTTGTTTACGCGTAAAAGGCACAGACAACAATTCCGTTCTCGCTGTTGGCTTAGCGTGTTGCGCAGCAGACGTCACTTTATACGGATCATAGTCATCAATTATCATTGTTCTCGTGCGGGGACGCGCTAATTTTTGCAGGTGCTGGTTAGCCATTGAAGTCAATGCATGTTCCGGTACTTCGGATTCTACTGGACGTTCCGGTTTGAATTCCGAGTGGTATTTCTTTGGTCGAGATAAATCCTCGAGGCGGGAACTTGGAGTACAAATCATTGCGTCAAATGATACCGGTTTTGGTTGCCCCCACCTCGTTTCGTCAGTTGCAAAGGTGTCTTCTCGTATTCTGGGCTGGCTTAGCATATCTATTCTATCTAATGTGCTTTGTCTTGGTAGTCCTGTAGGGATTGACGAAAACACATTTCCGTCAGGTTTAGCTAAAGGCCTTCTCGGAAGTGACAAATATAAAATCCTCCCAGCCGGGTTTCTTTCTAACGTTGATTTTTTTATAGGCGATATTGCTGACATTCTGAAATAGATAAAT

>Contig1375
TGATTGTCTGAAAAGTATCTACACAGGAGAAATGTTATCACTAATAATAATAACAGAAGTCCACTTTGGTATAGCCAGATTTACTTGGATGACATCCACCATCACTACTGCCGTTCCTGACATCTTCGTCATCCATCTGCACCGATTCTTGACGGACAGTCATTCCACGTACACGCTGGCATATCGATGTATACTTGTACAGATAGAAAGGCTTACTTGTTGTGAGCCAGATTTACTTGGATGACATCCACCATCACTACTGGCGTTCCTGACATCTTCGTCATCCATCTGCACCGATTCTTGACGGACAGCCATTCCACGTACACGCTGGCATATCGATGTATACTTGTACAGATAGAAAGGCTTACTTGTTGGTAGGTTAATGTTACTGTAGGCAGAGCCATCAGACCTGCAACAGTAGTTTATTTTTGTGTTCCTGTCGTATTGCCCATCTGGAAGAACACCACCTTTGTAGTTACTATTTGAAGTATCTTCGTCGTCCCAGTAGATAAATCCAGTGCAAAATCCTGAAGGACAGGAACCACCTTTTCTTGCGAAGCAATAATTTCCCTTTGGCCAGGAATCTGATGATCCGCTGTAGGTTGTTTTAGTACAGTAGTACATCTTTGTGTTTGACCCAAAATAACCATAAAAGTGATAGGTCGAACCTAGGGTAACACGATTATTATTACTGTTGTTTTCATTGTCCTGGTACCTATATCCCTGAGCCCAGCCAGAAGGGCATCCAGATTTTGGTTTTGGTAACGAGAGGCTTCCAGTTGGCCAACACACCACAGAAGCACACGCAATCATCAAGAGCAGAATAAACATGGTCACCATTTTGATATGTT

>Contig1381
AGAAAAGAAATGCATTGCAAATATTATAATAGTGGACTTCAACTTTTTCTAATCATTTTGTATTCTCTCTGGAGTTTACCTATGCAATGCATTGCAAATGCCCAGCAATCCCTTTATAAATATGTTTAAAAATATTCTTCACAAGTACATTCTGGATAAGTCATTTCTATTATTTTCATCACACAATTTTTCAATCAAATCCCTTTAAACATTTCATATGAAATTTTAGTTAATTT

>Contig1384
AACCTTATAGTAGCATAAATTTAAATATTTTATATTTCGATACATATTATATGACACTGGAAAATAGTTATTTTATCGCACACATATATAAGCACTTATAATGCTGATTAAATGCACCCGTTTTCGGTAATATTTTGATTCTACAGAAATGTCTAATTTAATAGTTTCGTTATAATCTATCATAATCTGGATTGTTTTCTACCTGAAGTCGTTTTAAACTTTCCATATCATATTCCGGTACTGTGTCACTGTATCTAACCACATTCGTTGGTGGAACCGATTCAGATTTCCGTTCGTTGCGTTTCCAGGCTTGCTGTTTGATTTTGTTACCTGTTTGTAGGTCGGTTGCAGGAACATTTCTAGCATGAGCGATTTCCAAAGACTGCATGTCTAGATGATATCGACTTCCGGT

>Contig1388
TTTTTTAATGAAAATATCTTCTTTATTATATAAATAAAACATAAACTGACAACTTTTTCTGAACAATTATAACCCAGGTATATAAAACAATGATGCTTATGCATACTATGCTGTAACAAAGAACATGATGAAGTGTTTTGTTGTGCAATATAAAGTAAACTACTCGGCGGTGAATAATAAGATTAAAAGTAGTGCAGCTGACTTGGTGGTAAAAGAAAAATAATTCACTTGTGACTTTGTTAACGCTACTTTATCAGAAGATATGACAAAATGATAGTATATAGTTAGAAAATAAACTGATATCTTAAGTCCAAACATTTTAGTCAGCTAAGTCTTTGATAATATCTATTAAAAAATTGACTCAAATTGTAGTACTAATAGATGCTTAATTGATACTTCGAGAAGAAGTTTTAAACACTGTCTTAATATTAAAAGTTGTGCAATATAGGTGACATAGTATAAGAAGTGATTAATAACAATATCGTCCAAGTACTTCAATATTTGATTCTTCTATTTGAAGGATAGCACTTCTACACTTAATCTATTCCATTCTTTTCATGAATCTGTAACTTTTGTAAATAAAGGGCACAGCTGTACTACGAAATACACATATAACTAATTGCTTTCATGCTTATTGATAATTGTTGAAACAAGATGTATTTGGATAAAAAAAAGTAATAAATAAGATGACATAATAACAAAATTATATGCAGTTTAATCACAGAATCTCTAGTTCATCACAGCCAATACTTTGATTGAATTTGAGTGAGTTCTGATATTCCATCTGAGTTTAGACAAAGTCAACTAGCTGGAACATTACTGTTGTATGTCTTCCTCCTTTTGTAATGTCCTTCAACTCCCTTCTCATGTTTTCTATTCGAGGATCGTTGTAGAATTCCCTGGCTTGATTTAATGAGTTGAATCTATGAACAGCCACCATTGTTCGTGACGTTGTCCACATTCCTCTCTCATTAACTATCCTGTCAGTCCAGACAACAAACGGTTCACCTCTCTGGTATTTGCTATCCTTTGTAAGAAGGTCTTCCATTGGTTCTTTTACATATTTATTCAACGCTTGTTTATTCATAACTTCTGGATATTCTGTCATTACATAGGTACTGCATTCAATATCATTCATAGGAATATAATTTATAGGTAAAATAAGTAGTTCCACTCCGTATGGTTCTGGGAAGGAGGAAATCTTGAAGTCAACATCATAATGAACCCATGTTTTAGCCTGATCCACAGATGGAAACCATAGACACAATATGACGTAGTCTGTTGCATATTCCTCGTTTCTACTTCCAGTTTGCTCATACCAGTAGTCGCCTTTCCTTATCATTGGAGACTTTATATGCCAGTTTGTGAAATCTCCCATTACACTTATCTTATCTGGAGTTGCTATGCCTTTTAAGTGACCAGACATCTTTAGAATACTCTTGTGTCTTTGGAAGGATCTCTTAATATCAAACATTGCATCCTTCTGAGTTCTAATAAACAGGTAAGATCCACTTTCAGAACGAGCAGGTCGCTGCATATTCGACTTGTAGTCAGTCTGTGGAGCAATGT

>Contig1389
TTTTTTATTTTGATGATATTTTTATTTAAGCAACAATATAATTTATAAAAAATGAATACATATTGAATGACAAAATATTATATCACAGTTTGTATAATGGACGGTGTCTGATTGTTTACTGTCAAACAGTAATGCTGATTACCATGGCAACAATGAAAACTTTACAAATTGTAAAATTCAAGAGAAAATAAAATAACAGCATACAAATATTTATTTGACAGTTACTTTTTTTAATTCTTAATTGAAACTTTCAATTTTTTCCTTGATAAAGGAAATTCTTTTTTTAATTCTTAATTGAAACTTTCAATTTTTTCCTTGATAAAGAAAATTCAAAATACTTTTAAAAAAATTTAAATTTCAAAATTTTAAATGTTCCAAAATTATTAGATTAAAGATACCAGCTCATACGTACTTTTCTCAGTTGTTTTCCTTAATAATACAAATTCCATTGTTACAACATCCAAAGAAATGGAATGGTACAAAAATTTAGCATGAGTAATTATTTCCAATAGGAACAAAACAGTTAAAAAAAAGTATCATTATTTTTCATCTGTTTAAAAACCAAAATTTTAACTTTTGAAATTTAGATTAACTACTTTTCAACAAAAAAATCGTCATATTAATCGAAGTAGTTATCTCAAAACTTTACTAGTGAATGGGTGAAAATTGTTCATCCTTTATTTTCTGCAAAAGAACGATTGGTAAAAGATGAATCCAGAACACTAGAATTTATTTTAAAAATGGTAATGAATAAAAGAAAGATGAGTACTGTGAATATTTTTGATGAGATTATATCTCAACAGCAGTAGCACTTTCGACAATGATAACCATGATAAAATGTAACAATAAATTAAATGCGGAAGTTCTAAACCTAATACAAACATAACGTAAGAGCACTTGCTACATGTCAATACTGAAATGGTATGTCCCAGCCTTCAAACTTAACCGTTTTGATTTAGGCTGATACAACACAAACAAACACTAACAAAAATATGGTAGAATATGGTACCAGTAGTTAACACAAAACAAAAATGTATACAGAGAAAATTGCTTAAATGTATTTGGTAAATTTGAAGCTTAATTTCATTTTTACTGACTAGTCTCAGATATGTAAAGCCTTGAACATACGAAGAATTTTACTGTTAAGGTTGCCAGCTAGGACAATTTCATTTTAAAAGACTTTTTATACAAAAAAGGGGGAGAATAAAAAGCTTACTTTGAAAATATACTTTAAAGAATAGTAAATGTTTGTATGTTTTCCTAAATATGTTGAAAATATTTCCATATTCTACCATATTTATAAACTATCTACATAAGATGTTAAAAAACAAACGAGGTAGGTATATATAATAATGACTACCAGAGGACAGTCCATCGATTATAATCGGCAATTTCCGTTTACAGTACCGAGCAGAGACGGAAATGGCCGAATCAGTGGACAAGGAACAGTATTGCATCACACACGCTATACGATTACAAACAGTGTTCAATGTTAAATATGGAAACATCTCAATACAAACCAGATTTTAAGATATGCTTGAACAAGTTAATATTTCAATGTGCATGATTCTTTGATTGTCTTTACAGTTTGCTTCATTGACAGATGGAGCTACAATGTATCAATATGATCAACAAGACTGGTTACCTGTCCTTTTTCTGTTTCAATCTAACAGATCTTAACAACAAGGGTGACCCAGATACCCGATTGTTAAATGGGAGATAACCCGGCTATATTATCATTCACGTTTTTTTTTATACCATCTTATATACTTTAATTGTAATTTCATTGAAATTTAAAAAAAAACATTAACATGTGGTGATAACGCTGTTCACACTATCTTTTGATTGTACAATGTTTTCAGACAAGATAGACATAACAGAAAATAAATTATTNNNNNNNNNNNNNNNNNNNNNNNNNNNNNNNNNNNNNNNNNNNNNNNNNNNNNNNNNNNNNNNNNNNNNNNNNNNNNNNNNNNNNNNNNNNNNNNNTTCATCAAAACAACCATTTGAATACAAATTCAATTTTATATTCAAATTATAATACAATAAGAATGGTAATGATATGGCACCTAAACACATTTCACAACACGACCTAAAAATAAAACTTTTACCCTCTCTCTAGCTTTCTATAATGACAATCACTATTTATGGCATCACGTATGAAATTATATACTTTTGGTAATCAATTACACTATTAAATTACTTTCTCAATAAGGAAAATTGTACCAAATCAGTAACATGCTGATTAAATTTCAACATTTGCATTCAAATTGAGTTAATTAACACCAAATATAAAACACCTTGATTTATGCACGTACACAATCTCATAACAATTCATCGACATATTCTATACGATATTGAAACACAGGCACATCTCTATTTTCATTCAAAATATGTGCTGTTAAAGTAAAGTAATAATTTCCTTCTTGTGGCAATGTTATGTGGAATGTCTCGGCATTTTCCGAGTCTCGGATTTCTTCATCAATGTTATCTCGAAGTGAGTCAGCGTCTAACTCTGCACCAGGGCCAGAATACTCTAACACTGGTATTACAGCCACGCCCCTAAGCAACACTGTCACACTTAGTTTGCCATCGTAAGTCCGAATAACAGATTTCATACTTAACGGTCGGATATTAAAATGAAACATTGCCGGCCATGTTTTGACCGTGCCTTCAAAGTCTTCTACTGATAACGACTGGTTCATAAGCATCCACCTCTTTTCCTTAGGATAGTGGGATAAAATAAAATCGTCTGGTGATGTTGCAAAATAATGATCAATGAAATATTTCTCTTTTCTTGCTCCGAAACAAGGGTCTACAAGTCTGAAATGTCCACCAATGCTCACTGCATTCCACGTATGTAAAAATTTAGATGATTGCACTGTATTTCCCGGAAGATAGTCTTTGTTTTTAACATAACCTTCGACCTTTTCACATTTAATTCCAGCAGCTTTGCATAAATCCTGATAGAACTGCGCATGACTGAGCTTCTTGTCTACTATCTGGCGTAGTTTAGCACATGGCGAACTTATTCGTTTCGTAGTATTTGTGCACTTATCAAAATTAATCCTGACAAGCCACTGGTATAGCGCCATAGCTTTCGTCTCAGTAGATGTTAGACCTTTGGTAATTCCAGCAACAAGACTTTTAATGTCGTTGAATGCTTCAGGTTTCACTTTTTCTACTCTATCATATAAAACATCAGGAATTTCCGATTGGCAGGCTTCGTCAATATCATCCCTTGGTTCCTTGGCTGTATCTGAGCTGGAGTAACTTGAGTAACTACCGGAAGACATGCTTACAGCGATGCCACTGTCTGCTCGACTTTTAACGCTGAATTTACCCTCCGTCTCTTCCACTTTTGTAAGGTTGTTATCCTCCATGCCTTCATTTAAAGGTTCCATTGGAGAAATCCCAATTACTTGTGTAACTCCTGGTCGGCGTTTCCCCGTGGATACTCTTGAGCGTGCTGATTTAGCTCTTTGGTATTTTTCCACTTCTCCCCAAATATCATCCGAATTGTTAGATCCCAATCCGTCTTTTTTCGACCATCTCCGCATGTCCGGTTCACTTTTCCGGCTGATAGTGCTTCCTGCACTGCTGGTGAACCCATCTTGTCTTGGATCTATGGCATCAGTTAAACTATGCGTTCTTGATAAAGGTGCTTCCGCTACCTTGATGGTCTGAACGGTAACACAACTTGTTTTCCTCATGTGTATAATAATAAGTTTTTCCAAAATATCTTCCGTCACGACATTTTTATCTAACTTCTCTAGAATGTCTTTTGTGAAGCTGTGGTCAAGTCGCTTTAATTCCAGTTCAATTTCGGCTGGAGTAGCTTCTTGACCATCTTGTTTCCCCTTGCTTGT

>Contig1395
CCACAGAACATTTCAGTATTTAAAAGGATGATAATTTCTATTACAACCAAAAACATAGCCATTGATATAAAGAACAATTCCTCGAAAATTGCCCATAACTTAGCCTAAAGATACTTGTGCGGAATTCAAATTCCAAACATATTTTATGGTTTGTCTGAAAATTGTGTAGTGAAAATACGAAAATTTCAGACTGACATTTTCTTCAGATTTAAAAAATGTAAATTGTGAATATTTGTGTACCGATGCTACTATACCATATAACTATGAATTTATCAGGT

>Contig1409
TAATCTCTACAAATTACATTCCTTATAAAATCTGCTCTATCTATAACATAACAATCTATACAGTGTCTACAGTTATTGCACACGTTGAAACGATAATGAAAAATACTTATACTTACCTTTGATAAAATAACTTAAACATAAAAAAGAAAAAAACGTTTATAAAAGGAAATCGCAATACTTTTTCATCATTCGAACAGCCGATAAATTAAAAAAAGACATTTCTAACTAACTAATAATCATTTATGACACCTACTGTGGTTATACATTCACCAAAACTTAAACTGGCGCATGCATAACCATTCAATAGTTTTTCGATAGACAATATTGAAATTCATTATAAAATATATTATACATGTTAGGAACATCAGAAACTGTTTCCTAAAGTTCCAAACATTTTGTTAACTCAAACTATATGTACACAATATATAAATGTACTATATCTTGTCTGTCTAAACACATTACCATAAAACTTATATATTTGGTGGTCTACGACATACAGACAGAAATATTCTTAAATAATTTTTTCAGAAACAGTTAAAGAAAATACTTTTAATTTTTTCAGGTACAGTTAAAGAAAATACTTTAAATTTTAAAGTTGTTTTACGAATGATATGGTTAACTCAAACTATATGTACACAATATATAAATGTACTAATTCTTGTCTGTCTAAACACATTACCATAAAACTTATATATTTGGTGGTCTACGACAGACAGACAGAAATATTCTTAAATAATTTTTTCAGAAACAGTTAAAGAAAATACTTTAAATTTTTTCAGGAACAGTTAAAGAAAATACTTTAAATTTTAAAGTTGTTTTACAAATGATATCATGCACCTATCACACCCCAAATGGTATTCCATATTGTTAGTATGGAAATTGAAATCATTATCAAACAATTTTGTTATATTTCCCATGCAGTTTTCATCATTTTCACAAAATCTTCATCTGTATCTATATTGGCTCCTACTCCACTGTAGTAGTTGGTAAATTCTTCTTTGGTCACCGTTCCGTCTTTAACTCCCTGGTCAAATACATCAAGAAATGTTCTGAGAATTTGATCCTCTGTCATTTCTCCATTTAAATATTTAGGGTGACGTTTAACACTATAAACACCCCTCAGATCTTCAACAGTAATTACTCCGTCTCCAGTTTTGTCAAATTTGGCAAAAGCTTCATTGATGATAGAAATCCTCGTCTGCGACATAGGAGGCCTTAATGCTTGTAGAAATTCCTCAAAAAGAATTCCATTCTCTCCGTCTTTGTCAATATATTTAAACAACTCTTCTACGGAACTTTCTGGTAGGCTTAGACCAAAGGCCTTTAGGCCATCACTGAATTCCTTGAGACTTAGCCATTTACTATGATCAACGTCCATATGTCGAAATATTCTGCTTATGCCGTGTATACCACTGGACCCTCGTTTTAAACATGTCGCCCTTAATTCGGTGATATGGTTAGCCATTTGTATAAGATAAGGAGATACGATGTAAATACGAACGCAACAACTAAACAACCGAGTCCAAATAACGTTGATATAAGCACCTATATGTCACCTTT

>Contig1424
TGTCCGGTAAAAAAACCCAAACGTTCTTTGTTGTCATCAGTAAGCGGCATTTCCGGTCTACTTTTGTCGGTTATATATAAGTCACTTTGAAAACTTTTACAGTTGCATCACGTGCCCCAACCCATAAAAATCCTTTAGAATCGATTGCGGTTGAATACGGACCGTACACTTCATCATTAGATGTGAGAATAAGGCGGATGAATTTACCAGAGTGATCTAAAAGATGTATAGCATCATTAGCATTGTCGGTGACGAAGATAAATCCTCTACCGACCCATAAAAATCCTTTAGAATCGATTGCGGTTGCATACGGACCGTATACCTCGTCATTAGATGTAAGAATTAGGCGGATGAATTTTCCAGAGTGATCTAAAAGATGTATAGCATCATTAGCATTGTCGGTGACGAAGATAAATCCTCTAGAATCGCATGCTAGACCACGTGGTTCAAAGCTATTTTTTAAACCGGATGTTTCTGCGCCAGTGTACTTCGCCTTCAGTGTGCCATCTCTTCGATGTATTGTTACGCATCTTCGTTGACAATCAGCTATACAGATATCTCCAGTCATGTTGACTGCTATTCTAAGAGGATACATGAATTTCCATTGATCTTCATCTCCGAACTCTCCAGTCATTCTCCCATCAACTGAATAACGGAGAACTTTATTTTTATGGCCATCTTTGTAATCTTGAAAAGCTAGCGACTGACCTGTGCAAACGAGAAGCTCGTTGTCCTCGGTTAACGCGATTCCTCGCGGGTGTTGTCCAAGAGTTGCTATGATTGAAAAGTCGATGTTTCCATGACTACGGAGAATTTGACGTTGGTCGCTACACGTTACGATCAAAGACTTTGATTTATCTTGAATGATTGAGTCGATGTTTCTGCCGACGGATTGGGTTCTCAATCTTGTACCGTAGACATTGAATAAATGTATTTCCGGTTTCCAACCGGAAGTTACCCATGCTTCACCATCGCCCACTGGACATATTGAGCTGACTACTTTGAATGTGTCGTCTACTTGGAAGACAGCCATTTCTTGAATCTTAATATCTACAGCAGGTGGACGTCTTGTTGACAAGCTTCCGAACGACTCTTCTATCTTCCCTTCTAGAGTTATGCTAGGACTAAGTTCTAGAGTCAACTTAGGTAGTTGAAGCCTTTCAGCAGTTGTTGTTATATTTTCCATTTGTTGGACCAATAAATCTTTGTTTCTAGCTATTTCTGCATCTGCGCCGTACATGACTGCTTGATTCGCCGCGTGTATCTGCCCTGCAAGTGCTTTCGACGCTTGGGTAATTTTCTTTCTGTGGCTATCGATGCGTGCCGTTTCTACATTGTATTCCGAATCAACATCGTGTATCAATGTTGCTGCTAACTTGTCAACTTTATCGTGTAATTTAGTGGCTCTTTGATTGATAGTTTTAACAAGTCTGTCTTTTGTTTGTACCATGTTCTCTTCGTAACGATTCGCATCATTCAGCTGCTCGTGAAAAAGCGGAAGGTGAAGTTTCGCGCCCTCAAGTTTTGTATTCAGGTGCTCACGTGTTACTCTTGCTACTTCCTGAAGATCATCACTAACGTGATTCTCGTGTGACGTAACCTTGCATCGTAGACAGATGGTCATATCACATTTTCTGCAGTAGAATGTCAGCTCGTCCCCAGGATGTTTGTCACAGTATATTCTTGTAAGAACGCGGTGGCGAAGGTTTGGTGTCGAATCGCGGACAAACAGGCCAATGAGATGATGATCGCGTGAGGCAGTCATCTTCAAGTGTGTCTTACAGCAATTTGGACACATATTCTGGTCGCACTCTAAACATCTGCTGTCGGCAACATCATGTCGTTCGCAGACGTCACAGCGAACATTCGGCATATAGGTAGATCTCAGCTTGTCGGCCTTTACATAGAAGTTTGTCTGGAATCTTGCCACCCCACCTTTTGGTATTAATGTATCTCCTAGGCATAGTGGACAACTAAACCGACCGAGCCTCCCTGTCTTATCAACGTAGGACTCCAAGCATTTGAAACAGAACGTATGAAAACATGGCAGAATTTTCGGACGAGTGTATTCCCCCAAGCAGATTCCGCATGCGTCAGGCTGAATCATCGGTCCTAGTGAGCTTGGCTCTCTACTCTCCATCTCTTATCGCTTAATTCTCGCTTTGATCAGTGCATGTTTCTAAAATGTTAACCACCTTCTATCTCCT

>Contig1426
TTTAAGCTTAATATAAAAAATACTTGATGAATTTTGTTTGCTTATTAGTATTCAACAATATAATAGCCATGATACTAATGACAAGACAAAAAATGTAGTATTGATAATTCAATATGAATTTTTAAAAATAAAAATAAAACAAATAATCAATTGAAGCTAATGACGGCCTAACATTTAGACATAAAAGAATAAATCAACAAGTAAGATAAGCATAAAATACTTCACAACACAAAACAATAAAAATTAAAAGATAGACATGGCAAAAGGCTTAAATGTTAATTAACGCACCGCGGGTGAATTATCACGTTGTGATTGGTTTAACGCCGTTCCGTGGTGATCCCCTATGAGACCCTAGGGGGTAAGTAAATTTCATAGGGGGCTCATGCCGCGTTAATGGTGATGTTATCTATTAATGTTGTTGTTTTTCATTGTGTGCGATAAATTCGTTATTCGGTTAACTACTGACCCCCTACGGATCCATAGAGGGTGAATAAAATCCATAGGGGACTCGACCTCAGGCCTCACCCCTTATTGATTTTACTAACCCTCTATGGATATGTAAGGGGTCAGTAGCGAACCATATAACTTATAATATCCTTACACAATCAACAACTTAACAAGGACAAAAATAAAGAGCAGTACATATTGAATACCCGGGCAATATANNNNNNNNNNNNNNNNNNNNNNNNNNCAACAACTTAACAAGGACAAAAATAAAGAGCAGTACATATTGAATACCCGGGCAATATACCATTTTTAGATTTATGGATAACAGAAGGATATGGAGTGAAAGGTGAAATGTTTCCTTCGAAAGTTCATCTCAGGTCCAAAACTGAAATTTTTTACAAAGACAATACTTGAAAATGACTATTCCATTCACATTATTTAAGTGTTAACTTCACATTTAACAGACAAATATGTCACTAGTTTATGTCCATTAAGTTTATATCAAGTAGTTTCTCTCTATCTTTAAGTTTAAAAGAAATCAAATGATAAAAAATGAAAAATAAATATATTGATCTTTAAAAAAACGAATCGGAAATTTGTCAAGACAGAAAAAAACTCATATAGTTACAATTACAATCCGTTGTTTTCCCTTAATAATGTTCAGTTTTGTCTAAATCACAGATCATTCGTCTAGTGTAAGTGCCTCATTTACAGATCATTCGACCGGTAGTAATATTCTTCACTTGGTCCTTCCTGGAACATGTGCGACAGCTGATCCTTAACCTCTGCAAAGCCTGAACGTTTGTTTGGATGATAGTGCCAGCACTTTAACATGATCTTATAGAAGGCATCATCGCAGTATTCTGGTTTCTTCATTTTGTATCCTTGTTTAAGTTTAGAAGCAACGTCCCTGCTTTGTATGTCTGGGTAAGGTGTGTCTCCCAATGAAAATATTTCCCACATAACTATGCCGAAGGAGAAAACGTCACCCAATTCATTTGCATGAATAGTTGTTTTCATACATTCAGGTGCCATCCATTTTAGTGGTATACGTTCTTCCCCTTCTCGTTCCGCTTCAGGTTCTGGTCCAAATCCAGTTATCTTTGGTTCAAACAAGCATGATCTTATAGAACGCATCGTCGCAGTATTCTGGCTTTTTCATTTTGTATCCTTGTTTAAGTTTAGAAGCAACGTCCCTGCTTTGTACGTCTGGGTAAGGTGTGTCGCCTAATGAAAATATTTCCCACATAACAATACCGAAGGAGAAAACGTCACTCAATTCATTTGCATGAATAGTTGTTTTCATACATTCTGGTGCCATCCATTTTAGTGGTATACGTTCTTCCCCTTCTTGCTCAGCTTCAGGTTCTGGTCCAAATCCAGTTATCTTTGGTTCAAACAAGTGATCTAAAAGAATATTTCTGGCTGCTAATCTTCTGTGGACAACCTTTTTCGATGATAAATAGTCCATTCCAAGACAAACTCCAAAGACCATTCTGAACAATCTTTCTTCCAAATCAACAGTTACGTCGGACTTCTTTGAGATAAGGAACTCCTTCAATACCCCACTTTCACAATATTCCAGTACCATAAACGATCCTCTAACATCGTCTTCTACATATCCTATAAAATCCACAACATTTTTGTGATGTCCAACTTTTTCAATGTAAAAGTTAATTTTAGCTTTCATCTTCATAACATTCTCTTCCTTTTGGTCATCTTTTAAAACTTTAGCAGCAACGGTTTGAGCGTCACGATGGTTTCCATAGTATTTGGCCAAATAAATTGTTGCAAATCTCCCTTGTGCTAACTCGGATTCCAAGGATATGTCTTTACGTGAAATTTTTAGATTCGTAGCGCCAGTAGATTCCATTTGTCCATAGAAGTATATATCATCATCAAACTTAGTGCTATACGCTCGGTTATTGTATCCACCATTAGTATGTGAGCGAACACGAATTGTGTTACGAATAGTTCTAATGCCTTGTGTCATTCTGGCTTTAGCTGGCTGTAAACGTCCAGTACGTCCAAGAAATAAAAGAACGACCACAACACCAATCAAAAGCAAGATAAACCCGGCAGATAATCCTGCAACACCGCCTGGCGGGAATCCTACAGATGCCTCGGCTGTCTGGAATTTTAGAATTGCAGGAGATCCACTCATTTCAAATTTTGTATCATTACCATACTTAGTAAACAATTGAAACCAATATTGGGTTGTAGGTGACAGTCC

>Contig1427
CGCTGTATTATATTATGAAAGCAAAACAACAATGACCAATCAGTCAATTATAAAACATATTATTAATCATCAAATTGAAATATCAAGCAAGGTATTGTCAAAGTAAGTAAAATTGCAAGTCACTTATTTTGGGATCACATTTCACTGCACGTTTTAAATGTATCTAAATATAGTTACACTGTAAACAATGGTAAAGGAGTATTTTTACACACAGTTGTTCTAAATTTTGTTTTCATTGCCAAATAAAATAATAAAATGGTTTAATACGAAAGCTATAAACAAACGAAAACAAAAAGCATATTGAATAATCAATTATGTACTAAGATAGAATATACAGAATGTTATTCAAATAAAATAAAATGGTTTTGCTTCTAAATATTTGCGCTGAGCACGATGGTAAACGGCTAAATATTTTTACCGTGGCAACATTTTTACTGAAGATTTTGAAACATATCAACACAACATTCTGTTATTCTTTTCTTTAATAAGATTGTCAACATATAAAGTATGGGTACATATTTGGAATGTGCTTTGTTTTGCTTCGTTTAATATGAAATCTTTTAGATTTAGAGATAATTCTGTTATTTATAGAACGTACTTAAAAGCGACATATTTAGTACTGTATATTTAATGCTTTCATGGTTTGAAACAAATTATATATTTATATATTTTTAACTGTCACACGAAATGGATATACAGCTACATGGATATTACTATTGAATGCATATTATTTGGATTTTTTTTGTTGTTGAATGAAAATGATTACTTTTTTTTATATAATTTTACATTCAACTGATTTATGTATATATGAAGAATAAAAACGGTGATCTTTATTGCGTAAAAAGAGAAATAAGGTTTCAAAAGGTCATCATGGCAAAACACATTCAAGTAGAATGACAAGAAGAAGACAGACAAAACCTTACAAAAACAAAACAAAACTGTCTACAAAACACAACATAAAAAAACTAGATTGAAAAATTCAAACCCCTCCAAAATAGGAAGGATAAAGAGCTACAACTGTGATATGGTAAAGTTACCAGTTCTGGTCTATAAGTGAATGTTAATCTATTATTGACTACTAACTATCATTGTATATGTTAACATATTTTGTTAGATTACTAACACAACACACATTCTTGTATTCAACTAAACATACATTTTCTATTCAAATAGAATAATGATAATAATGAAAACTTCTGGTATATCTTAATTCANNNNNNNNNNNNNNNNNNNNNNNNNNNNNNNNNNNNNNNNNNNNNNNNNNNAATAATGAAAACTTCTGGTATATCTTAATTCATATATCGTGCGATCAGCTCTCTTAAAGTTAAAGAAAAGATTTTAACAGGAAACAACAATTTGCCCAAAAAATGTCTCTCTTTAACAGTTTTTAATGCTGTCATTGTTCTTATACATAAACATGTATATTGTTTTATTATTGTTTCATGCCATGATTGTCATAAGACATTTTAGATTCATACAAAGTTGACAGCGGCTGCGCGGGAAGATCCTGTGCCAGTGCAGTATCGTTTGAAGGATAGGATTGTGTTGGATAACTGTTGATTGTATCCGGATATGGTGGCGATGTTGGGTAAGGTGGCGATGTTGGGTAAGGAGGCGGTGGTTGTTCTGGTGTCGAGTTGGT

>Contig1430
AATTATGAATTTTATTTAGAGAAAAGCTACAGATGATATATACATGCTTCAACGTAAAATGATAAATTTGTTTTTCTTTTATCTAGCTTATTTCCAATTGAATGTTTCTATAACCATCTGTTTTAAACATTAAAATTGAGAACGGAAATGGGGAGTGTGTCAAAAAGACAACAACCCGACCATAGAACAGACATTTGTTATGCAAATTTTCATGTGACTGCCCAAAGTTTTTTTTTTTTTGCAATTTGGGGGAATTTTATGTTGTTATTTTCTTGACGTTAAGTGAATGGGAATGATCATTTGACAAAATTCATTATTCATAAGAAGTCAATATACGAATGTTCAAACAAATTTTATTGGATTTAGAGCATGTGTTTGATCACAAAGCGAAAGAAAAACGTCATATTATAATCATACATATCGTCGTGTAAGCCTTAAAGTGTTGAATGTTCACTTTTAATAAAATACGTAATTTGAGAACCAGTAGGTATGGTCTATCGCTCTTTACAAGTATAATACGATATTTCTACACTCTACAAGATTTTGTCAGAACTATACTGTTCTATCTCTCTACTCTCATTGCATTATAATAGCTTATTCACCTAATTTGAAACCGGAAATATTTTATAGTGTTGCATCTCCATTATTTTTCAGGTTTTTGGCTGTAAAATATTTGTTATCAAAATTATCTTAGTAGGACTATGCTTAAATGTTTGCATGGTTTAAACTCAATCAATGAGCAATTCTTAGCAAATCAAGCGATCCAGAATTGGGGATGTTACACAATTAAAAATCCATGGTGTATCTCCAATAGAAATATAGGGAGTTATTTAAAAAAAAAACATTGTTTGTAGTTTACTAGTGTTTTATCTTCAGAAAAGAGGATGCTTTATTTNNNNNNNNNNNNNNNNNNNNNTCACAGAGACATGTCTCGCTTTTTGGCAATTTTGATAATGCAAATGTTGAAATTAAAAGAAACACTTTTACATGTAATATTTGCAAATATTCAAAGTCAATGAACCAAGACTGAAAGCTACACATGGCTAAACAACCTCCATTTTAATGAGACGTACCAAAGCTAATACAACTTATCAAAAGCTATTCACTTTAAACAAGACTCAACACAAACAAATGCATGTAAACTAAGTAAAATGTCAAAGTCATAAACCATAACTGAGAGGGCGGGGTCATATAAGCTCCATGGTAATGAGATGTGCCAATGCAAATGCAACTGCATACCAAATAGCATTGATCTACCACTAGTGGTTCCCAATAAACTGACCTAATCAGAAACTAGTACATGAAAAATAAGCAAAAGTTTCAAATTCAATAGACCATGACCGAGGGTCGAGGCCAAATAATCTACATGGTAATGAGATGTGCCAATACTGATATAAACTATAGTTGTTAATGTCTGTGTCATTTTGGTCTCTTGTGGAGAGTTGAATCCTCGGCAATAATACCACATCGTCTTTTTCATAAGCAAGACAAAAAAAAAACAATCTAACAAAGAGTTACTCTTCGTGTCCACAAATTTCGATTCCTACATAACTTTCTATATCCAAGTCAAATAGTTATGCGCTTATAACCTTCATATTAAATTTCACCTTATTTAGAAAAATTGAAAATACATAATTATCAGGATTATAACACTCACACGACGATATACATGTAAAACTTGCATCAACATTAATCCAAAGAAAGTTTGTTTTCTATTATAATATATTTTTCAAAAGTTACAGCATTTAAATTGTTGATATATATCACTGCATACATTTTATTAAGTTTTTGTTCTTCATTCAAATATCATATTGTAAGGATCTTACTTTTGTAAGAAGCCAGAAAATGAACAAAAATTTGATCCATCTAAAAGTGTTCCATCGGAATGATATATTTCGTTGACTTTAATGTATACTTCGTCTCCCTTTACTAATTGCAGAATAGTCGTGTTAGCCCCGCTTCCATTAAACTGTGAGCTTCCTGCATACATTTTCATCCACTCTTCTCCATTCTTTTCCAGACTGACCTCAATTCTTTTGTCAGGTTTAGTAACAAGGCTAACGTTGAATACGAAACAACCTGGGAATGGAGCGCTGAAACGCCCTGTGGAACAATCATAGCGTTGGCCAATATTTGTTCTCACGTGATCAAATTTGATTATTTGGTTGTCGCTTAAAGTTAGGTCTTCAGTCAAGATGGCAAAAAATGCTGCGTTCGAGCTCATTTCTCAGAAGGTTTTCGATTAACTCAAAAGGTACAGGATATTATTCCCT

>Contig1434
CATTTATTACATCAACATTTTATATTAAAAATAAAACATAATACAACATTAAAATAAATATATGCTGCATAACAAGCATCCGTGTCATTCATTAAACACCTTTATAGAAAATGCACCCGACATGGTTAGTATTTCTCATATTGAATTATCACAGCAGGTATAGGTTGAAGTTCTTATTCCTTTAAAAAAAGTTAAAGCAAAATGAGTGAACACGCTGCAATGCCTCGCTTTCTTAACTGTGCAGGATTGATTAAGTGTTGAAAGTCTTTAAGATAAAGTCTCACATACACTTATCATAATCAATGATCCATGATGAGTGCACACGCTACAATGCCTCGCTTTCTTAACTGTGCAGGATTGATCAAGTGTTGAAAGTCTTTAAGATAAAGTCTCACATACACTTATCATAATCAATGATCCATGATTAAGGAATCAAGGTCAACTAAACCTTATCAGACATGTCAATCAATACATCAAAAACAGTTGCCCAATGAACGATGAAATCAGGCAAAGGTTACATGGTAGACAATTATGTACATCTTAGTAAGCTACCATTTGATTTTTAAGGGGGAGGGTCTAGGATGAAATTTGAAAAAAAATAAGCAGGACAGGAGTTTTGAGTTAAAAAAGTCAGGATAAACTAAAATGAAATGCAGGACCGAATAGAGTGAAAAATATTTAAAGGCAGGACAAAGATTTAAACTTAAAAAAAATGCAGGATAAAACTTTTCACCCTAGCCTCCCCCCCATAAAAATCACACAGCATTCCATGCACCAAATATAGTTAACCTATTGTTTATAGTATGAGAAACAGACTAAATCAATAAAACTTAACATTGACATATAGTATTTGAGAGGAGGACCAAATAATCAGACATACTTCTTCACCTTACGGTCATTTCATGCACAAAATAAAGTTAACCTATTGCAAACAGTATTTGTAAAACGGACAAGAACACAAAACTTTAACACATGAACCATTAAAATGAAGTCAAGGTCAGATGAAACCTGCCAGACTGAAATGCACACTTTACAATGATTCTAAATACTACATTTATTTGACTCACTTTTTATCGCATCTGACAACCGACCGTGCAAGGACTGTATAGCCAGTCAAGGACGTTAAAAACTCCCATTTGTTGTCG

>Contig1445
ACAAACTGATTCCAGATCCATAGGACATGGTTTTATTAAAAATATGCATGCAACAGTATAACATATAGTGTAATATATAATGTGTAAAATGATTAAGTTAAAAGTCATGATATGCATTTATATTTGACCAACGATCTACATACTAGTATCGGTTCTTAAAAAATACAAATGAAACATTATTTATTTTCCCCAACATTTTTTAACCAAATTAACCAGTTCGGAATTTTTGATGCTGGAATAAAACGCCAAAGAAACACAGTAAATTAAATGATTAAAACATATAAAAAACGGTATGTTACCTTACATTACAACTTATGTAACTGTAATATTCAAGCGCATGGTTTAGTAAAATATATGTTGCGTTATAAAGATAGCTCTTAATTAAGTTAGAGTATTATGTACTTACATATAAAACAATTTTTTTTTAAACCTTTTAAATAACTTTACAGAAAAAAGTTGTTCTAGTATGGGAGTGCTATGATTAAAACCACATATTTTATGGGTACAAGGTTCATCAATATATAATACACTAACATAGTTGTTTTCCCTATTAATACCTGAAGGTATACAGAATTATTTGTATACAACGCACGAAATCTTATAAAGGAAATCAGTATACATTGTATTTGAACCTACTACATCTTTTTTATGTTCTTTGATTTCATGTCCTTTTTTGTTTTGAATTTCAGTAATATGTTTAAAAGATCACATCAAATGCCCATAAGTAGAGGTGAATAATTAATCGCATTGCACCAGTCATCAATAAACAGAAACAACTGCTATTAAAGTCGTATATGCTTACTTAGGTCAAAAAGTGCTGATATAGTGCTTCCATGGTTATCTCCAACGATTGCATTTCATTACCTATAACATATACATTGTATTTGAACCATCTTTTTTATGTTCTTTGATTTCATGTCGTTGGAAGTCCTTCTTTGTTTTGAATTTCAGTAATATATTTAAAAGATCACATCAAATGCCCATAAGTAGAGGTGAATAATTAATCGCATTGCACCAGCCATCAATAAACAGAAACAACTGCTATTAAAGTCGTATATGCTTACTTAGGTGAAAAAGTGCTGATATAGTGCTTCCATGGTTATCTCCAACGATTGCATATCATTACCTATAACACTTTTGGACAAGAAAAAAATGATATCATAGTTATTGGTAAATGTCATTCTATTTTGAATTAAATTGTGTACCTTCATGAATGTAAATACAGGTATCACAGTTTGATTTTCCACACCTTTTTACTGTTGAAATACTGTTGGAAATGCTCGTCTGGCCAAATTCAAGTGTTGATTAATAGTTTTCTATGGTTTTTACACTGTCGTTTACATATGTATTTAGGTTGCCGAGTGGTCTAGAGCGCAGGCAATGGTGCAGGCGGTGTTGTCTCGATATCCCAAATAGCATGAGTTCGAAACCCGGCAAGGGAAGAATCAAACTTTACTTTCGCAAATTTGCAGATTTAACATTTTTGTTATAATATTTTCCGGCAAGGGAAGAATCAAACTTTACTTTCGCAAATTTGCAGATTTAACATTATTGTTATAATATTTAGAGTAATTATTAATATGATATATATATATAGAGGCGAATATTTTGATATCAATTAATCCAACATATTTACAAATATCACAGACGACTACCATTAGGAAATAATCATTCTGCAAGTAGTTAAGTATTGTTTTTATATTTTTTCCCGAATGTCATTTAAGCGTTTTACTGAACGTTTATTTATATTGAAACTTGATTATGCATACAGCTATACTTGACACATAGTTAGTGTATATGTATTTGTATATGTATATGTAAGTGGATTGATTGACATTTACAGTCTAATTTGATCATTAGAAATGTATTTGACTTTTTTATCTCCTACATAAGCCAAGTTGTCTTTTCCGTTTGATGCAACATTTCTGTGTCTTACTGCGTTTATTGGCTCATATCGCTTGCGAGGATCTTCAGCACGGTCCTCGTCAAGAGCAGGTCCCCATTCAGGCTGCTTCTTCAAAGCTCCAGGGAAACCGTATCGGATACTCTGTACGATGAAGCCCAATACAATGAGTGCTAATGGAGAGCATACCATCAACCAACCAAGAGCTTCGGCGTAGCCAGGGAATACATAATCTCCATAGTAGGCAGGAGCATAATTAACACCAGACATAACCACGATAAAAATGATGGCCACAGGTGTGATAAACGGCCACGTGATATACCAGTAAATCCAAAAGGCTGGATGCTGTTTGCCAACCATCATCTCAATATCATGTTTGAAATTATTAATGCCATAAACATAGCATATCCCAACCAGTTCACACAAACTGACAATCATAAGGTTGTAACTTCCCGAATACCAATCTATCAGTGTCAATAGGTATATTCCGCCCTTGCAAACTTGAGGCATACCCAACAAAAAGCCAATGACACAGAGAATAAAGGTGAAAAGTGTCTTCTTAGGTCTAAGGAATGCTGGAAACGCATCAATAAAACCACTTATGACAGTTTCCATCATTGCAAACTGACTGTCAAGTCCTAAAGTGAAAATCATGAAGAAAAACAGGAACGAGAAAAATGCTGGAGCAGCAGG

>Contig1453
TTTCATACATCAACAACAACAAAAAACCTATAAAAATGCATATTATACAAAATGTACTTTGTACCTTTTTCATGCCACTTTCAATAATAATCAAAGTTCTTGTGAGCACTTAAGTTTACAGATTTGAATTTTTACAATAAGAGTTTAAACCTGAATATTCATGTTTTTAGTTATGAAAGGCAATATTTTGAATTAGGAATTATTTTCCTTAGTCCAGAATTAACTATGCCATGAAAATATTGCTATTCAGCCAGTGTCAATGGAGTTTTGATTGTATTTCATAAAATCTTTACCCCAAAAACAAGTGTCAAACAAACAACTTTATTGTACTTTGTACCTTTTCATGACACTTTCAATAATAATCAAAGTACTTGTGAGCACCTAAGTTTACAGATTTGAATTTTTACAATGAGAGTTTAAACCTGAATATTCATGTTTTTAGTTATGAAAGGCAATATTTTGAATTAGGAATTATTTTCCTTTGTCCAGAATTAACTATGCCATGAAAATATTGCTATTCAGCCAGTGTCAATAGAGTTTTGATTGTATTTCATAAAATCTTTACCCCAAAAACAAGTGTCAAACAAACAACTTTACTCCTCCCTTACACCACGGAGTACATTGAACGAATTAAAACAAGAATTCAGTCACAATGTGTGTAACAAGGACCAATGTGAACTAAAGACATATAAAATAAAACATTCAGTCTATTAAAAAGCACTGGGTAAGTAAGTCTTTTTATTCCAAGCACAATATATTTACAACACTCT

>Contig1460
TATTGAAAAAGTTAAGACATAGTTCTCTCATTCATATAAGATGATAAGATGCACCAAGCACAGTTACACGACACATGAGTTCAAAACTAACTGGATATTGAATTTGTTACTCAATGAAACGCAGTTGCAGGAAGTTAGATAATATTGCAGTTTGAGATCACTGAATAGTATGATTAAGTGGTCAAATCTTTAATGCAATATTCTTTGAAATGTAATTATATCATACGAATTAACAATTATGCAAGCACTTATTGTTGTGAATCTTTATTAATAGCCAAAAGTTAGGCAAGATTACTTAAGTTAGTGATATAAATCATGATAAGCATGCATATATGAATAATGTATCTTGTGCTAATCATGATATGCATGATTACAAACGTTAGTGCTTATCTTGTTGTGAGAGAAAATAAAAAGCAGATATAAAATTACAGTTATCTTTTTTTAGATCTTAATTTCGGTCCTGTTTCCTTTTATATTATAAAATAAAAATCTGTGAGTCTTCCAAGAATTTTGTCACACAAGCCTTTCGTCTTGTAATAACTACAGAATGGCATTGCAAAATTACAAATTTACCACAGATCAAAAATTATATAAGCAGGTGCACAATTTCATGTCCTATAGAAAAATCTACACAAAGTTGGATAAAATCTTTTCAGAGTTGTAGATAAAAAAGTATGATGTGGATGAAGATGATGAATGAAGTCGACAGAAGTGACCCCTAGATGTCCTGTGACACAAAAATCACTTTCATTTGGATTTTATTGAGACATTTATACATTTTTACCCCAAAAAAACTTATCATTGCATTGCTAAATATTATCTCTCATAATCAAACAAAAACTGATTTTTCAATACAGGGT

>Contig1462
AGCTAAACATTTTGAATAATAAAATATGAGACATTTCCATAGTCAGTATAATCAAAGTAGCTTATTATAAGTTTATTATATTTTAAGTGGACAAGTTTAATGACAATAAAACATAAGCTTAAAGCAAGCTCTTAAACCGACACTAAATGATAGACATGCATATTACTATACAGCGCGAGCAGACACAAATGACAACATTCAATAGTTAACACATATCACACACTTGTCATATACACAATAAGCATACAGCCTACCATAAAAGCATATAAAATTAAGTTATGTTAGCACCTAATATAGCAAATGAAACTATTAGTAGTCAAAATAAGCAAAACTCTAGACGCAAAATAAGAGAAAAGAAAAACAAACAAACAAAGAATTAATTTGTATGTACTTTGGTAAAGTATCCATGTTTGGATGAAAATGAGGTTAAAATCTGAAGGCAATTGTGCTTACAACCCCAGAAGGAGATATTGAAGTTAAACTCAATGACCAATGAGACCTAATCTCGATGCTAATTTAATCCATAAATTATTCGAAATTGTGAAAAGAATACAACTGTCAATAGTTAAATTTGTATTAATTTTGCATTGCACTGATGCCTTGTAATGACTTATTGATTTGCATGTCCCTTTGGTATCTTCTCCTCCTTCTTAATAATTCAAAAAAATACAGTTCGGTTCCTTTGGTCTCTTGTGGAAGTTTGTCTCATTGGCAATCGTACCACATTTGGTTCTTTTGGTCTCTTGTGGAAGTTTGTCTCAATGGCAATCGTACCACATTTTCTTTTTTATAATATAGGTTTGAACCTTCGAAAGTTATGTTCTCAAACACGCTTGATGACAGCCAAATCGTATACAGTATATTTGTAAATGGAATATCAAAAATAAAGCATTTTTTTTTATTTACAAGCAAAGATCTGTTGACAGTCACTTTTTTTCAAACACACTGTCAACTGATGCTTCATTTTTGAAGAGCAGCAGTACAAATAGAGTTACGGATAAGTATCAACGTTTAAATCAATTTCTTCCTCCAGACGTAAGCCTACAGTTTCGAAATTCTCGGTATCCTCTACATCATTAAAGAGCTGTACTTCTAAATCTAAGGACGCGACAGTGGTCGTAGTGTTCTCTCTTTCAAAGCGTTCTTTAACGGAGACTTCATCGAGATCGTTCAGGTCAAGAACTGCCTCTTTTTCCAAGAGACACTTGAATAATTCAATACTGTGCTGTTTTGTTGCAGTAGTAAGTTGTGGTGTGACATGTTCACTAATGTCTGTCACAGAAGAACCCATTTCAATTAAATAGCCAACAATATTTGTATGCCCTCCCTTACATGCAAACATGAGAGCTGTCCACCGTTTTCTACTTTGTGAGTTAATGTAAGCACCACGTTCGCAAAGAAATTGTACAATATCACAATATCCCTGTCTACTAGCAAACATAAGGGCTGTTTGACCACATTTGTCAATGGCATCCAACACAGCGCCTCTCTCTACAAGGGAACACACTACAGGAAAATTACCAGTATTGCAGGCCACCATTAATGGACTAACGTTACTTCTATCAGACATATTAACGTCGAGTTCATCATTTTCCAAAAGTTTTTCAACGATATCGGCGTTGTTTCCAATGATTGCTGCTAAAAGCGGAGTCAATTTTCGATGAGACACATTGCAGTTAACACTTGTTCCTTCTGATAAAAGTAATTTCACGATTTCAGTGTGACCATGGAAACAAGCGCACACAAGAGGTGTATAGTGATGTTTGCGAATCTTAATAGAAGCCATATTTACGTTTCTGGATGTTTTTCTAAGCATTCCGATGACAGACTTGTCAGTACTGTATGCCCGATCCGCAACCGAAACTAAAGAGCCTGCTATATTAATAATAACTGCAATTACATCTGAATAATTCGACGCGAGAATCCCACGCAAAACTTTTCTTCCGATTTTGATATCGTTAAATGACGCTTTCAATAAATCAGCATTACAGTTGAGAAATCGAATCAGTTTTTGTCTGTACTCTGAAGATTGCATCTGATGACTTCTGAATACTTCGTCTGATTTTACCTCTAAGATGTCTCTTATCATCCGACAAAAAAACTCTTCTTCGTTTTCTGTACTGATTACTATTGGTCTTTCCGTTGATTTCGCTAGTGAATCTATGCAGGTTTGCTGATTTAATAACGAACGACAAGCATATTTAATAATCAAATTTTGGAAATTTTGTTGTAACCCACAATGATGACACATATAGTCAAACAGTTTGGCATGCATCGGTCGATAAATCACTATCTCTTTTCCGACCTTGTTGTGGTAATATTCTGTCTTTAAAAAAGTTCCTACCAATGAATCCAGCTGCATTAAGATATCGGTTTTGGGTGCTCCCCCAGAGATGCCGTAATCTTCTAGAAGATTCTGTATATTTATATCATGTCGTGCTGTATTGTTACCATTGTTTCCTTTAACTGGAAAACACTGATAGAAATGGCTTATATTGTTTTCTTTAACGGGAAAACACAATTCCCCATTACAAAGAACAATTAGAAGAATTGCAAAATATTTCAGTTTGTATGGTTCTTCTTTCATGTTATCAAATTCAGACATGTAGATATCAAACGGGTTTTCAAAAAACTCAACAACATCTTTTTCTGTATGATTT

>Contig1466
GGAAAATCTTTAAGAAATATAAATATATCAGCCTTTAACTTTCAAATGATTGTTTTATGGAAAAATGTTTTACAACGGTTGAAAACCCTAAACACATGATTAAAATAATAACATTATGGTGATTAAAAAATATTCAGTCTTTAAACAGAAATGCCCCTTGAATATGAATTTATAAAGAAAACAGTTTTGATTCGTATTATAAACAAACATCTAATAAAATGCAAAAACAACGTAGCTTTTGGAAAAAGTGATTAGATGAAACTATATGCAAGGATCCAGCTTGTCTACATTGACAGAAGTAATCATACAATGAATGTCAGACGCAAAGTGCTTCATAGATATTAAACATTATTTTTTTTGGATTGTACCTTAAAATCTTATTTTAAAGATGATGTAAAAAGGTAGCACTTAGACATTCAGCAAATAAATTTAGAAATTTGTGTTTAGCACTTGGGTTGTAAACTAATAATTAAAATGTGAGCACTATGATTTTAAACAAGACACTTAGGAGTGAGCACTTGATCAATTCATACATAACACAAAATAAAGGCACAGTAGCAAAATATATATATACAGTAAAACATAAAATATAAAGAAAGAGATTCAACACAAAGCAGTTATATATAGCAAGAGATTCAGCTCAAAGCACTAGATTCAGAACAATAATGTTGACGAATTGACATGTAAAATTAATGTTCTTAAACTTACAGGTCAGTTCTGAATTGAAATTAACTATGGTATACTCATGCAACTTTGGTACTCCAAATATCTAATACTATGAAAAATTGGCACAGATAAAAATTTTGTCAAGACCCAGTAAATAATGTGCCCATGGTATAGATATTCTTTTCTATTAAAAAATGTCAATAATATTGGCACTTATATACGACTTTTAAGGAGTATACAGAGAATTTCCAGAATAGACAGCACCTTCTCAAAATTCTTTTTCTGTATTTACCCAGACAGGAATGTTGTGAGTATGCCTAAAGATTGATTATTAATTAGATTTTACAGATCTTAAATTCATTCTATTTTAACTTTCTCATTCATAATACTTAGCAAAAATACAGTAAATTAAACTTAATTCAAAGTTTTTTTAATGACTAAGGTTTAGCTATAGATTACATAGTACTTGGTCTTCTAAGACTGACTAAGCACAGGCAATATTTTTGACACTTTTGGATGTGCATGTCATGTTAACTAAAGGCTAAA

>Contig1468
GGTAGCTCCCTAGTTAATGTGTAAAAAATCCTGAAAATGTGTGTGGTTATGTAGCTGCAAATATGAGTTCCTGAATTCTTGTTTTGTGTAACAGACATTATTATGTCTACAATAATGTCTTCTCTTAAACTACTGGAGATGGAATGGAAATATAGAAACGTATGCCATAGGGGGATCCAGGGAGGAATTTGTGCAGAGAATTTGGTCGATTATATAGGGAATCACTGAAGCTTGACTGGAACAGCCCCCTCTAACAGCAGTCAGTGGGCCTCCCTAAGAAGAAATTTTTTGATCCGCCTCTGAAAACTTACTTTTTTCACAGATAATATGTACTGCAAATATACAAACTCCCTGTATTTCAATTTAGTGCAAAGTAAAAGTTGGGGATAGTCTAGCAGAGGAATCGTAACTCTAATGGTCCTTTTGGATTATTTTGGACGAAAAATTGTAAAAAAATATCACAAGGACCTTTATTTAAAGAGCTACTGTTCCGCCGCTAGGGACAAACATCCTGAAAAAATACAAAAAATAACATACAAATTAAACATTTCACATTCAAATTTACATAGTTTTTATATAGATTGANNNNNNNNNNNNNNNNNNNNNNNNNNNNNNNNNNNNNNNNNNNAAAAATAAAAAAAAATAACATACAAATTAAACATTTCACATTCAAATTTACATAGTTTTTATATAGATTGATATGTTTTTATCTTTTCTTTTTCTCTCCACTGCCAGGTCGTTTCATTGGTGATTCATTCCTACTTTTACTTGATTTGCTTGGAGTTTTCTTGTTATTCTTCTTTGTCCTTGTCTGTGGACGAGACATGCTGTTCAGTTTTACCATCAAATCAGAATTATATTCCTCTAGATTATTGAGTAGTGAAGTATACAAAAACTTTCCATCATGACATCGTTCAACCCGAATAAGTATATAAGTTTCCCGTCCATTCACAACCTCATTTGCGTATTCTTTGCTGCGTCCAGACAGATTCTTTACTTGACCCTCCAAATCAACGAGGTCTATAATTATATCGTCGTCACATCTGCACTTTCGTCTAATCCATTCCATCAACGTATGACTAGTACACCAAGGGTTAAATAAAGCTTCCTCGCCATCGCCGTATTTAACAATGATAAACGATTGATCTGGTACTGTATCCGTCATCGTGCATCCGTTTATAAAGTATCCAAATATATATCACTGTTCTAAATTCAATTCAAATTATATTTGCGTACCATTTTAAGGTACTTTTCATTGAATATCAATCATACAAAAATTATTCAT

>Contig1470
GAAAACTTCTGGTATATCTTAATTCATATATCGTGCGACCAGCTCTCTTAAAGTTAAAGAAAAGGTTTCAACAGGAAACAACAATTTGCCCAAAAAATGTCTCTCTTTAACAGTTTTTTAATGCTGTCATTGTTCTTATACATACACATGTATATTGTTTTATTATTGCTTCATGCCATGATTGTCATAAGACATTTTAGATTCATACAAATTTGACAGCGGCTGCGCGGGATGATCCTGTGCGAGTGCAGTATCGTTTGAGTAATAGGATTGTGTTGGATAACTGTTGATTGTATCCGGATATGGTGGTGATGTTGGGTAAGGTGACATTTTAGATTCATACAAATTTGACAGCGGCTGCGCGGGAAGATCCTGTGCGAGTGCAGTATCGTTTAAATGATAGGATTGTGTTGGATAACTGTTGATTGTATCCGGATATGGTGGTGATGTTGGGTAAGGTGGCGATGTTGGGTAAGGAGGCGGTGGTTGTTCTGGTGTCGAGTTGGTAGTATATTGCATGTTTTGTGGATAGTTTGTTGAATCTTTGATATTGTAGTCAATTCCAGTCTTGTATGACGAGTCGTGTGCTGAATATGGCGGTGGTGCGTATGTTTGTGGCACATTTGAAGACCAAGTGGTCATTTGCCCAGTATTTCTTGGTCGTTGATTTGTTTTGCAGCACACCGCTCTAATGACGCAGAAAACTACAATTAACCCAACTATGCAAACGATTCCGCCGATCACAGCTCCAACTATAGTTCCAGTCGACGTCCCGCTGCCATAGGAACTGTAGTAGTATCCCCCTCTATAATGATAACCACTCCGAAATCTTCCTCTGAATCGTCCACAGCATGATGACACTGCAATAGCGAATAGAACACAGAAAATTAACAATTTCTTGTCCTTTTCCATTTTGAAAATATTTACAACCTGTTTGATATATTATATTTGTTGACTTA

>Contig1476
AGTTTTATTTTATTTCTCTGAAAGCTGATATTACAATAAACCTTCTGAACAAGATCTGTATATAAAATGCTATTGCTGAGAATAAGCAGATATCAAATCATATTGCATAGAAAATTCAATGTTATACAAATAAAACAAAAAAATGTTAACAGTCTTGAAATCATGGCAGTGTCTGGCAAATGATATCACAGATAAGGTGTATTATACCAGAAATTTGCTGTCGTTAGTAGTAAAGTGGTATCATGGCAGACCACAGATCTTACGATTACTAACGGCAATANNNNNNNNNNNNNNNNNNNNNNNNNNNNNNNNNNNNNNNNNNNNNNNNNNNNNNNTCTTACGATTACTAACGGCAATAAATTTCACAGCTAAAATTATAAAACTAACAAATATATACATGGCAACTCTCATAGGATAGAAAAATCTATCTTCATACAAACATTACATTCTCCCTGATGTGTAAATTATAAAAGGAATGGTCCCTTCCTTAGGACGAATACCAAAAAACAATTCATTATACAAAATATATTGCACATATAAAAATCATTGTTAANNNNNNNNNNNNNNNNNNNNNNNNNNNNNNNNNNNNNNNNNNNNNNNNNNNNNNNNNNNNNNNNNNNNNNNNNNNNNNNNNNNNNNNNNNNNNNNNNCTATATCCATAACTGGTAGGGATTTTGTTCTCTTTGTATTAATCTCTAGAACTGTTCTTCCCCATTGACCATTCTTAACCTTGCAAGAATCTTCTGCCACCTTGTATCTGATGCTCCTCTTGCCATTGACAGACATTGTAGTATCATCAAATCCAGAAAGTTGGATAGATTTCTCACCACTTCCAATGGCAATAGAATTTTTACATTCATATGTTATTTTCTGGTTAACCTTTTGATGGAGATACTGAAGGAATTTTATCTGTGGTTTGATGAAGGCACTTGGATCATAATTAAACTTAGATCCTAGTACATCAGAAAGCCAGGTGTGGGATGTTTTTGATTCTACATTAACATTCTCAATCACTTTAACTTCTGGTTGTACACATGTAAATGTTCTCTTCCTCTTGAAGTCACATCTTACTTTAATAACATCATATATTGGTCCAAGGTTAGGGTTAATCCAGTATTCACCATCTTCAATATCTGGATTATGGTGTTTGAGATCTTCACAGGTGCGGGCTGGAGAATCTTGTGCACCAGTTGGATTCCTGATCTTCTCAATTTGGAGAGTTACTTCTTCCAATGCTTTGAAAACATCAGCATCAATCTCTTCTGCTGGAATTGGATCATCTCCTTGCCATCCTTTGTTTCCTTGTGCTGGGTTTCTGAACCACTGGGTCATTGCACCACCATAAATGTTTCGTCCTGGTTGACCAGGTGGTCCTGGATTACCGGCTTCTCCCATTGATCCCCTGCGTCCATCTTCACCTGATGGTCCTCGTCTACCTGTTGGTCCTGGTGGTCCAGAAGGTCCTGGGCTTCCATCAGTTCCGGGGTCTCCACGTCTTCCATCAGGACCTCTTTGGCCTGGGGGTCCTTGTGCTCCCATAGAACCTGGTTCACCTGGTGGTCCCTCTGGTCCTGGTAATCCATTCATGCCTTGAAGTCCAGGGTCTCCCTTGTCTCCATTTTCTCCATTACCACCTCTTTCTCCTGTGACTCCTTGTGGACCTTGTGGGCCTGGAGGACCTCTGGTGCCAGATTGACCTGGTGCTCCATTAGGTCCAGGTTCACCTCTTTCTCCACGTTGTCCTGCAGGTCCAGCGGGTCCTGGGCCTCCTGGTGGTCCATTGAATCCCATTAGTCCAACAGCTCCTGGTGGTCCTATATCTCCATCAACTCCCTTCTCACCTGATTGTCCTTGGAGTCCTGGTGCACCATCTGGTCCAGGGGNNNNNNNNNNNNNNNNNNNNNNNNNNNNNNNNNNNNNNNNNNNNNNNNNNNNNNNNNNNNNNNNNNNNNNNNNNNNNNNNCAGGGCTACCAGTAACACCTTGTGGTCCTGCTTTACCAGGGGAACCATCTTGTCCAGGTCTTCCGGCTTCTCCTTGCATTCCAGCTGGTCCTGGTGGACCCGCAGGTCCTCTTTCTCCCGGTTGTCCACCATCTCCGGGAAGTCCACTTTCACCTGGTGGTCCAGCTGCTCCTACAGGTCCAGTTTGTCCTTGTTCACCGTCTTCTCCCCTAGCTCCCTTTAATCCAGGTTCTCCTGCAAAACCAGGTGATCCAGATTCTCCTGGACGGCCCATGTGACCAACCTCTCCTCGTGATCCTTTTATGCCATCAGCTCCGGATGGACCAGGAGGTCCATCATCACCAGATGGGCCAGACTGTCCTTGTGGTCCAAGACCTCCTGTTGCTCCAGGTTGTCCAGGTCCTTTCCTTCCATTGAGACCGTTACGTCCACTTGGTCCTGGTGGTCCACCTAGTCCTGCAGTTCCAGCTGCTCCTTGTTCTCCTTTAGGTCCAGCGAACCCTCTTCCTCCTTTAGCCCCTGGTAATCCAGGTATACCCCCTGGTCCTGCCAAGCCTACTTCTCCCACTACTCCTTGTTGTCCTCTCTCTCCTGGGGCACCACGTGCACCATTCTCTCCGGGTGCACCAGCATCACCAGGTTGTCCTTTTGGAGCAGGCTCTCCCATTATACCAATGGGACCTGGGGAACCAGGTGGTCCTCGAGATCCTACTTTTCCCTCATTTCCATCTGCTCCTGGGGTTCCAGATTCTCCGCTTTCTCCTTTAGGTCCACGTTCTCCTCTTGGTCCTCTCATTCCTTGGGGGCCCACTGGTCCTTCAGGTCCCTCATCTCCCTTCTCTCCTCGATCACCTGGTTGTCCTCGTTCACACCAGGAACTCCTCGCTCTCCATTAGCTCCTGTGCGTCCAGTGTTGCCTGGTTCTCCAGGGGGTCCAGGCTCTCCTGGTTTACCGGGCTCGCCTCTGCCTCCTGGGATACCTGGAGCTCCAACAAATCCTGCAGCACCTGGATTTCCGTCGGGTCCCCTGCCTCCTGCTTCTCCAGTTGCTCCTGGTGGTCCGGTGTTTCCTCTTTCTCCAGCGGGTCCACTGTCTCCATTTGGTCCACGTGGACCCTGGCCTCCTGGGTTTCCATCTTGTCCTGGAGGTCCCCTTGAGCCTGGGTTTCCCTGTGGTCCTTGTGTTCCAGCAGGTCCGGGGATGCCAGGGGCTCCCATCTCTCCTGGTCTTCCATCATTACCAGTAACTCCTGCAGGTCCAGGTCTGCCAGCCATACCATCTAATCCGGGTCCTCCGCTACCTCCTCTTGCTCCTCTAGCTCCTGGACTTCCCTGTCTACCTGGTTCTCCCAATGGTCCAGGTTCTCCTCGTCTCCCTCTTGGTCCAGTCTCTCCCTCTTCTCCTGTGGTACCAGGTTCTCCAATAGAACCAGGATATCCTCTCTGTCCAGTTTGTCCCCTTTCTCCAGGTGGGCCTATTGGTCCAGGCTCTCCTAATGTTCCTCTTTGTCCTCGCTTTCCTTCATTTCCAGGAGGTCCAGGTGGTCCACGGTTTCCTGATGATCCATGTAGACCCTTTGGTCCACGTTCTCCTTTGAATCCAGCCTCTCCTGGTTGACCTGGTGCACCCTTGGCTCCTAGTGAACCTGGACTTCCGTTTAAGCCAGATGGTCCTCTTGGTCCAGGATAACCTGGGGCTCCTGCTGGTCCTGGGTCTCCAGAAGCACCTTTTTCTCCATTCATTCCAAGTAAACCATCAGTGCCCGCTAATCCCTCTGCACCTGGAGGTCCAGATATACCAGGGTCTCCCCTAGCACCTTGAAGTCCTTGTGTTCCTTTTGGTCCACCTGCACCAGCATCACCCTTAGACCCTGGCATGCCAGGCATACCAGGTGGTCCAGATCGTCCAACTGGTCCAGACTCTCCTGGGGCACCAGCAAGGCCATCAACACCTGGTAATCCTGGTGATCCAGAACCTCCATCAGTTCCACGTTCACCTTGCAGTCCACGTGGTCCTTGGGGGCCATTAGGTCCATGAGCTCCTGGGGATCCAAGACTTCCCTTGTCACCAGGACGTCCTTGTTCACCAGTAGGACCTTGTGGACCATTGAAGCCTCGATGTCCCTTCATTCCAGGCATACCTGGCATACCACTTATTCCTGATGGTCCCTTTGGTCCAGGTAATCCCCGTGGTCCAGTCTCTCCATTTCTTCCTGAATCTCCCTCTGGGCCTGGAATTCCATTAGGTCCTGGGGCTCCTCTTTGTCCTGGTGATCCAGGTGGTCCAGAATCTCCAGGCTCTCCTCTCATACCCTGCATACCCTGTGGTCCTGGTGTTCCAGGGGGTCCTGGGGATCCTCTTGGGCCACTTGGTCCAACATGTGCCTGCAGATATGGTGCATTTTGAGCTCTTCCTCCTGCCTTAAAAGCCTGATTGTAAGTCTGTTGGAAATATCTAGCATAGGCCTGGTCTGCTGACATTGGTGGGATTCCTGGTGGACCTGGAGGGCCGGGAATACCATGGTTACCATCTGGTCCAGGGTCTCCAATCGGTCCAGCTTGTCCTTCGATTCCAGTACGGCCAGGCATACCAGAGGAACCCTCAGCTTCCCGTTCTATTGCTTCATGGGATTGAATTGGTTTCAACTCTTTTTCTAAACTATCTCCAGCATTTGTTAATCCTCCATATTGATCACAATCAAGTAATTCAGAACAATCAATTTTGCCGTCCTTACACGAACACCATTCTTCCTTGTTCACCAGTAGGACCTTGTGGACCATTGAAACCTCGATGTCCCTTCATTCCGGGCATACCTGGCATACCACTTATTCCTGATGGCCCCTTTGGTCCAGGTAAGCCCCGTGGTCCTGTCTCTCCATTTCTTCCTGAATCTCCCTCTGGGCCTGGAATTCCATTTGGTCCTGGGGCTCCTCTTTGTCCTGGTGATCCAGGTGGTCCAGAGTCTCCAGGCTCTCCTCTCATACCCTGCATGCCCTGTGGTCCTGGTGTTCCAGGGGGTCCTGGGGATCCTCTGGGGCCACTTGGTCCAACATGTGCTTGCAGATATGGTGCATTTTGAGCTCTTCCTCCTGCCTTAAAAGCCTGATTATAAGTCTGTTGGAAATAACGAGCATAGGCCTGGTCTGCTGACATTGGTGGGATTCCTGGAGGACCTGGGGGGCCGGGAATACCATGGTTACCATCTGGTCCAGGGTCTCCAATCGGTCCAGGTTGTCCATCGATTCCAGTACGTCCAGGTATACCAGAGGAACCCTCAGCTTCCCGTTCTATTGCTTCATGGGATTGAATTGGTTTCACCTCTTTTTCTAAACTATCTCCAGCATTTGTTAATCCTTCATATTGATCACAATCAAGTAATTCAGAACAATCAATTTTGCCGTCCTTACACGAACACCATTTGCATGGTTGCTGTATCCATTCATCTCCGGACTGATAGGTCTGTCCATCTTTTGATACACATGGTTTTTCTTCCTGAGATTGTACTAGCACTACAAATAGCAATATTGGTGCTAGACAGTTCTTCCATCGAACTGATCCAAACTTCATTTTAACGTCTATAGCCTCTATTCTACCTCATTCAGGTTGGAATAGGAAAAATTGAGATCTATAGGAATGTCTGAGCCAGGAACCCCGGCTCCAATGTAACTAGGAAGAGCCGTGCTCCAATAAAGGATATTGGAACACAGGATTCCTAGGCCGTTGTAAAATGGTAGCCGAGTTGAGCAGCCTCTTAGCCGCGTTTACTACTGTGATATCATTCTAAACTTTAATTATGCTGCTGCTCCAGAAACAACCAATCAATGAGGTTGTTGGCAGTGAAGTTG

>Contig1478
AACTCATACAAATTGAACGGAATGTAACAGACATTTAAAATTGTATCATTTAATTAACAATAAAAACATGCATAAAATATGTAAATAATTACAGCAATTAAAAGTGGACGGCATATTGAACAGAAAACAAGAGAGGTAACAGTACATTTTTGTAATTCAGATAAAGCAATTGGCAGAATAAACTATTTTATCTAGCATATGTTACATACTTCATTTTATATGACAAATAGCTGTTGTGTTTTTTACCAATAACAAACATTCAAATTGTTATTTGGATGGAGAGTTGTCTCATTGGCACTCACACCAAATCTTCCTATATCTATTGTAGTTAAATTTGTTTGATTTAAAAATTCTTATATATAAGAACTATGATATAGGTAAATCAGTGGATAATCTGGCTTTATTACTATTTTGTATATTTTTACTTTGATTTTCTATTTGTAATAATTTTTCATATCATGCTACTCCTTGGAGATTAATAATAATTTTCAAAAACAAAGGGCCCACATGCTGTTATCAATGTCAACATCAATAACAGCATAAACAAAATAGATTATCAATTGACTTCATAAGTCTGCTTGACTTGTGTCTTATCCGATTTGTACTTGATCAAATAAAATATGTTTAAACTAAAAATCTAAATAAGTAAAGTATTGAAAAATTGCAATGAGGGATCGATGTGAAATCCACTTGTGCTTTAATTTACAATGCACAACCTATGAAAGTACATCTTGTATGTATGAAGATGAAAATTATCCATTCAGATAGAAAACTAACTGTGTTTTTATAATTAAAAAAAAAAATGAATTACTTTCTTGGTGTCAAAAGCTGCCTATACCTCGTTGCATTAATTAAAACAGAGTCACTTTGTCTAAACTCTTACATTTTCATTATATTAACCCACTAAAAAATTGTCCTATCACATATAATTTATTTTTGATTTTCCCCATATCTTTTTTTCTGGATTCCTTTTAAATACATGTACATTCTTGACTGAAGTAGCTATGACACATTCTCCATTTCCATTCTCAATTTTATATCAGTGAGTTTTAAAAAATTCACTCCTCACTCGTAAAAGCCATGGGGGGTATAGATTACTATCAAAGTTTAAAGTCTGAGATTCATGACCCCAAATAACCCCCTTCAGATCCATTTGGCTATAGGCCTGTATTCTGATAACAGAATTCAGTTTCATGGTCTGCAACCATTTTTTAGCAAAATCTTGAAGATTATCTCTGATACGTTTGTCACTTTACAGACAAACTAACTGATTAAAAAATAGCATAAAATTAAGAAAGATTAGATAAAATCAATAAAATTTTAATCAAGTTATCATAATTAGAATTGTAATTGTTATAAGTCCTAAAATAGCATAGTAAATTATTTGATTTATTTCCCTTTAACCACAATTATAACTCTGTATGCAAAACTTATTAGATGTAAAAAAAATTATACACTTTCTTCTGCATCCAACAAGATGACAGTTATACACTACAACTTTTGGTGAATTCAGCAGCTAAAATATATCAATTAAGAGCAATTATGCTGT

>Contig1481
ACAACCATGTACTATAATGATATGTGGTCAAATAATCACATTGCGGAAACTTGTGGTCAGATATGTTGTAACATAATCACATTGTAGAATTAAAATTTGTGGTCAGATATGTGATAAAATAATCATATTGTAGAACAAAATTTGGTTGTCAGTTTGTTCTGATCTAATCATTATTATGTGGAACTGAAATGCGGTTATGTAATCATACAGCTAAACTGATGCAGATTTTAGCAACATAATCACATTGTAGAATTAAATTTGTGGTCAGATATGTGATAAAATAATCATATTGTAGAACTAAATTTGGTGGTCAGTTTGTTCTGATCTAATTATTATTATGTGGAAATGAAATGCGGTTATGTAATCATACAGCTAAACTGATGCAGATTTTAGATGAATATCAAATATCTGAGCTGTATTATCGAAAAAATTTGGCAAGCATGAAGAGTGATGTTTACATACAAGATAGTTGGTCAGTCTTATATCATCACACCATCTATGACAAAAGGGAGGCAAATACATGCTTGCTATTGTGAATGTTTTTATCCAAACTGTTATTTCATTCTTACATTAAACTAAATATAACTTCCTTCCTTGCCTATAACTTATTGCTATATCTTATGATTATTTCAACATTTTTATTCATTTATAATCCATTGAATTTGAAGGATATATTTGTTTGGAGAAAAAAAATATTTGACTGGAAGACAAACAATGAAGAAATCTGTCGTGAATGTTTTTATCCAAACTGTTTCATTCTTACATTAAACTAAATATAACTTCCTTCCTTGCATAGAAGTTATTGCTATCTTATGTTAATTTCAACATTTTTATTCATTTATAATCCATTGAATTTGGAGGATATATTTGTTTGGAGAAAATAAATATTTGACTGGAAGACAAACAATGAAGAAATCTGTGTTATTTTGTAGTGACCTTGCGATATTTTTAACATACTTTAAAATGCATTTAAACTTCTTCCTTAAATTTTAAAATAATGACAACTTTGCAAGAGATAGTTATTTTTGTTAGATAGTCAAAATATATTTGGTATCGACCTTCTATAATGACCTAAGAAATACTATTTTGTTTTTCTTGATATATAGAATAACTTCACTTTGAATATTTCAATCTAAACATTGTCCAATCAACAATTGGGGCTTACAATGAATGAATTAACATTGGTATAAAAAAAATAGTATTGAAAAAATAGTGCAAATGGCATCAGAAACTATAACATGATTCCTTTTATTTAAAATAATATTCTTGAATACCTTCCAGTTTATGTTTGAATGAACACTCCAAAATATAAATATTATCTCAGGGAAATATGGTACAACCTATAGTCCTCCCCAAGTATATAGTAAGGTGTATTTGTTTCTGCATATAAAAATAACTTAAAAACCATTTTATATTGTAAATAAATCTCCATAAACTGGAAATGTGAACATATCTTTATAATACTGAATTTATCTTAATATGCTAATATAGAATTTGATCAACCTTAATCTGACCTATAATGTGTATTTGAAAATTTTATTTTCATTTGAACTATAAAACAAGTTTCTTTATTCCATATTGTAGTTACAAACTTTCCTAAATTCAAATATCAAAAATAATAAAATTCTACTGTGTAAATCAAATGTCTACATGGTATCCTAGCACTGCATAAATAAACCTATACTTCACCAACCTAGCACATGATATGATATATGCAGTTGTTAAACAACTTGGTTAATATGAAATTATGTCACAATATATACTACCTGTATAGTATGGACACCTTGATTTACAATGGACAGGTGTTCCAGATTACACAGGGTAAAACAAATTCAGATACCAAAACAATAAATAAAATATAGCTTCTGTGTTCCATGAAGGAGAGAATAAAAAAATACTTGTCACACCCCTCCTGCACGTTAAAGTTTATTTAATTCTAATTTATGTATCATATCTTTTTATAATGATACTTTAACTACTACATTATGTTGTCACTCACAGGCTTCTCTACAAGACACGTGACTTGAAACTGTTAATTTGGTAAAATTCCTAATTATGTATGGGAGAATATGTGGAAAGTACTAGTAAACTAATTTGAAGTGGACAGTTATGTAATACATATAATTAAGAAACACGTATTCATTTTACATAGATTTACAACCTTCATATCCTGATCTCACATCCATAATTTCTTAAAAGGTGCTCCTTCAAAGGAGTAAATAAAATACAAAAGCTTGATAATGGTGCATAAATTTAGTACTATTATAACATATATATAGAATGT

>Contig1485
CCAAACTTGCTTTTATTCATTTGAACAAAGTATAACGGAAAACAAATAACAAATCAAAATAAAACGTTTTAATATAACGTTATAAGGACAATTTATCGCTTTATCACATAATTAGATGTTCATGAAATATTAAAAACGTGTATAGAACAGTTTTCAGTGAATTGTTTCTAGTGACTGTCTGTGGAGCACACAGACCTGAATGTAGAAGCATAAACCCCTTCGTGTTTAATTGCTGTCTTACTAACATTACATTGTTGGCTGCTTTGTCGACTGTTACGAACACAAATCTCTGTCACAGTGTGAGTTATAAAAGTGTGTTTCTTCGAGGTAGTATGTAACAATCAGCAGTTGAATAAAATAGTATGCCTAGTAAGTGACAGTATTTTTTTTTCGAAATTTGCATATCATTTACTTGTTCGCTTTATTGTGGATATAAATTTCAATATAAAGGATAATATCTCCTTTAATTAACAAGACTGAAAAGGGAAACTGGATCAATGTATTTATATTTGGAAACACAATAATTAAATGAATCAAAGACATACATTTTTTTTTAAATTTTAGACTGATGGGAACAACACGCTGAAGCGATTCAAATATAATGTAATAATATATACCTCGAGTCGCAAGGTATTTATACTGTGCAAAACAGGTGAAAAACAAGATTAAAGAAATCCATGGAAAATTCAAACCACATAGTCCGTTATCAATTTAAATACTGATACACACAAACGAATGGAAAATAACTGTAATATTTCTGAATCGTCACAGGCAGTTCTTTGTGTAAAAAACCTGGCGGTTTATTAATTGATTTGTTAATAATGGTACTCAGGTTTCTAAAAAGAGTTATCAGATATCACGAGG

>Contig1486
TTTTTTTATAATGATACTTTTATTTTATAAAAATAAGTTATGCTTGATTTTTTTTTATATAACGATTAGAATAATATGCACCTTTAATTTTAAACGGTATATTTGTATATGTAGATTATATCGTACTTCCTCGGTTGATGACGACGATACTCATCCAGTCGAGATAACTTAATTTTCACGAGCGAGGATCTGAATGTTCAAAATGTTCAAAATGTAAACGATGAAAATAGAATTATTAAATGTCACTGTTNNNNNNNNNNNNNNNNNNNNNNNNNNNNNNNNNNNNNNNNNNNNNNNNNNNNNNNNNNNNNNNNACTATATAAAATATTTGTCACAAGTAAAAATATACATTCATATATAACATTAAAAGTTGTGTGATGTCTCTTCTTTGTTTTCTTCACTCAACAATACACATTATTATCCAGATAAATATCCAAAACGGGAAAAACAATGTTATAACACAGTTCAGACAGATCTGATCGGAAAATTTTTCTTTCCTGGTTTGGTGTATAACAGTTTGGGATGGACCTCCAGCCATCACTACCGTTGTTTGTTGTTGTTGCTGCTGCTGCATAGGAGGAGGACCTCCATATCCATATCCTGTTCCCGGATGTCCATATCCTGGAGGAGGTGGTCCATACTGACCAGGTGGAGGACCGTATCCTCCTGGTGGTGGAGGACCATATCC

>Contig1504
CATCTTGGGCCAACACGAATTGATTCTTTTTTTTATTCTTTGTACCATATGATAAAATAACAACTACAAAAGGTAATAAATAAAATTTGTAATGAAAAACAAATGTTTAATTTTTTTTCTGAAATTTTTATACCCTCGAGCATCAGTTATTACTTTATACATCACCTCCATGTTTGTTTGTATTCATACAGCACGGTTTTTCCATTGCGATTGCGCTGTGTAGATGTCTAAGTTCTAACGAAAATTCACGAAGTTAATGTCACTTCATACGAGAATATATCGGCAAAGAAAATAACTCAATAGTAGTAAAATTATGAAGATTTAAAAGTAGAATGGCTATTCTTTTACAAGAAAGTACACTTGTTTTTATATTAAAACTAAGCCAAGTATATAAAACATATTCACATTTTTGTATTTGAAAATGCTTTGACTTTTAGAATATTTTGTACACCCTACCACTTTAAAAAGAATAACCCTACGCACTCAGTCGTGAGTTTCTATCAAAATCAATTATTAAAAACATAAAAAATATACTTGATAATACAATGAAATATTAGCTGGTGGTCATTCTATGATAATATTTATGAATTTCAATATAAGACAGTTTGTATGAAATAAGTAACTTTATGATTGTCTGCGATGAGTTAGATATCATATACAGTGGGCATTACTTTATGATTGTCGTAATCGGCTTGGAGATTGTGACCCAGTAGATCCACTTTCCTCTTTTTCTTCTAATGATTTTGTCATTCTTGCTACTAGATGTTCGCTTGGTGTTTCTCCTATCGACTGTGGCGTTTCAGATGAGGACCTCAGAATGCTAATTTGGGGTGCTCGGGTCGTTTTGGACCGATTACTCTGTTCGGCTTTGGAATCATTTTGTTCTCCTGCATAACGCTCTGTTTCAACTGAGAAGTGTCGCATTTGTTTTGTTAGAGGAGCTCTTATTCTTGATGATTTATTGTCAAAGAGATCTTTTGTTCCTAGATTATTTGATGACGACCTCAAGAATGACACTGTTTTATCCATGTTTAGACTTGCTGAAGTTTCGTTGTTATATCCAACTTCTTTTGTTATCTGATGTTGGATGTCTTGGGATGCTCTAAGGACACCAGGTTGATTCTCTGCCATCCCTTCCTTGCGTAGTCTTTCGTAACAAAACGACGATGTCCTTTTTTCCGTAGTATTATTTCTTTTCATTTCTTGCAATCGAACTAACACAGGCTCATTTCTAATGTTAGAAACAGAGTGATTGAGATTTTCAATAGAAGGCCTACGCTCCAAGATCTCATCAAGACAATCTTGTATTATGTCCTTTGTGCTCTGAGATAAATTTTCTAGTGTATAAGGACAACCATTTAAAGCACATGGCTTGCAGTTATCGATGAATTCCGAAAGAAGTTGCTGACGTTGGTCTTTAAACGCTTGTCCCACTAAAATCTCAAATACTAAGAGACCAAAAGCATAAATGTCCGCACATGCAACATACAGATCTCCATTTAGAACTTCTGGACTGAGGTAAACGAAGTCTCCCGCAAGTACTCTGTCCTTATCTACTGGTAATGGAGCAACCCTTGGTTGGCATGCTCCACAGAGTTTAACAACATGATTGTCGTCGATCGCAATTGTATTCTGATTCAGTTCCATATGGACCATTTTCTTTCTGTGTATGTATTCAAGGCCGTATAGAACTTCGTGTAATATTCTTGGTACATCTTCCTTAAAATTCATAAATTTGCTTCTTATGAACCGACTTACAGGTCTAAGATGTCCATGAAACACAAAAGCTG

>Contig1505
CACTTTTCTTAGAAATAATTAACAATAGAACAAATTAAAAATATCTCTTAAAAATATAACATATGTGATGCACTAACAAAATGTGTAGCACTTTTCCATGTTCATCAGAAAGTAAATCACCAAGATTGTCTGAAAAACATCCCATATAATTTTGCAATACAAATTGCTGCCCTATTTCATAATATGGGTATATTTATCAAAATGCAAAAAAGAGAATGAAACAGCACTTATGTATGTAATAAGAAAATTTAATAATAGCTACAGATGTTTGGAACTAAAAGGGGTCTTCTTAAAAAGAGAAAGAACATTTTCCTTACTTTCCCCGCCTTTGAATATCTAGCACTGTTTGAAAAACTACTCAATCAGTAACAATAAATTAACATACGCCCTTCTTTACAATTAAATTATTCCATGATATTCATCATCAAATAAAATGCTATCGATTCAGATTTACATATCACCTTAAGCATGGCTAGATCATGTAAAAAAATAAATCTGTTAAATTAAGTCTTCTCTTTAAAATTGATACTGATGAGACCTATTATATTAATTTCTTT

>Contig1522
GGTAAAATGCTGGAAATTTATCATAACTCGCAGACAACCTTTATCAACTGTAACAATATCATTTACATTTATAGTAAAAGAATAACAGTAAAAAAAGCAAAAACTATTTTACATGCATCTCATCCCATTTAAACAATTATAATACATGTATACAAATAGAACAAACACACTAAGCACCACAATAACATTTACAAATAATGTGCTCAAACACAATAACATTTACAAATAATGTGCTCAAAAATACAAATAAACTGTGCTTTAATCATTATGAAAATAGAGTAACTATACAAATATATCATAAGGTAGTATAAAACTAAGAGTGCAGTAGTTCTAATCACCTGCAAGAATGATAAATGTGATGCTACCAAATATTCTTCAGGTATTACATTTAATATTATTTCATAATAAATAAATTTGGTGTTTTTACTGTCTTCTGATTGGTTAAAATCATTAGTTTTATTTTCAATGTTGTAAATTTTGATGGCGACACGCCCACTCTGACGTTGTGTATTCATACGCCAACATGTGTGTACGTAAATAAGACAAGTGCCTTGTAAATTGCATCCTGTTTAATACCTTACCTTATGCTGCATATAAGAACTTAGATAATACAAATGATAAAACTATTTGATTTTTTCTATGCGGACTATAATACATGAAACATAATACTTGACATTTTAACAATATAAACATTGTAAGTATATCAATACTGTTAAGCAAACCTTATTTTCATTTCATGAACGAGACTGCTCTTTCACATTATAGTTTCTAATATAGATATATAAAAAGAATATTTTAGAACAGATCAAATTGGTATTCCAATCATTAAAAAAGAGCTACAAATTTATTTGAAAATAACACACGTAAAGATTTTCAGCAACAACAAATTAGAGGCTTTAAAGAATGTGTCGCTCACATTGGTCTATGTCCGATTTCAACAAAGTACACTCTCCAACATTGTAGATGAGAATAGAATTCATGATAGTAATCTCTGTTGTGTTGATCTTGTATTGCTGATCATCTATTCTTATCTCCTTTAGTTTTTTTCCTCATTAAAGGGTTATCACTCCTATAAAGTGTGATAATCTACTAACTTTATAAGCAAAGTTTGACTTGTTAGTAGAAATTGACTTGCTAGTCATATTTGTAATATAAAGTGTCGTTTTATCCATTATCATTTTTATCAAGTAAGGCAAAAGGCATAACAAATGTTTAAAATCATCTTTAAAGGACGATTTCCTCCATAAGAATCTAAATTCTAGATCTTGTCCTAGCTAATCATGCTTGCCTATTTGAGTATCTATCAATCTATTGTAATTTTTAAGATATCATTATTGAAAATAATATTGGTAAACATCGTCATCAAAGGGCAATAACTGTAATAAGGAGTCGACTGACAATTTCGACCATGAGAACTTATTTTTTGAACTTGTCTTGCTGATAATTTGTTTGCGATTTAAAGTGTCTCTTTATCTCTTTATCTATTATAGTTTTCAAAATAGTAGGCAAAAATATTAAAAAGTGGCAATAAGAAGTCGTCTGACAGTTATGAAGTATATGGACAATTAGTAGAGCTCAACATGGTTGTACCTTGTAGATTTTCTCTACTTTTAACGGTTATAAAATAACAGAAAAAACTTGCATTTTCCCCTACGTTTAGCCATGTCTGCCATATTGATTGACAGTCCGGGTTATCAGGCATATTTTTAAACTATAGATAATCCACTAATGATTGTGGCCAAGGTTAAATTTTGCCTAGTAGTTTTAGAGGAGAAGATTTTATAAAAGTAAACGACAGACGATGGACGCCAAGTGATAAGTAAGCTCAATTGGCCTTTAAAGTCATGTGAGCTCAAATAAATTTACAAATGCTGAAAATGTAATAAAGAAAATGTATTAACAAATCACAATTATGTTAATGTTCAAAACATTCATAGTACTTCTTATTGGACAGAATTTTGTAAAACGTCTTCCAACTTATTGAGCTTGTTATATGGGTTACATGGCGGTACAGTTGTCACCATCTTTGACATCTTAGATTCCTTCTTGAAATCGGAAGTGTTTGGAGAAATAGGTAAAGATCTATGGAATGTAGCAGTTGTAGCAGATTGAGCAGGTTTTTCTTTCATTGAATGAGCTGGCGAGTACACACCCTGCCATAATGTACTACCCTGGTAACCAGGAATGTTTGGACGATGGGCAGTTTCGCTGTATCTAGGAATGTTAACTCGTTTGATAGTAAGTGGTTGGAATGGTTCCTGAGCATGATCTATTTCGTCTAAATTCGTAGCACCTATACTTCCGCTGTAGTTTGGTATTTGATGTGTGCGAGGATGTTCACTACAAAACACAATAGGCTGAGTTTTGTAATAGCCGTTTCTTCTCTGGAACCAATCCCAAGATCGACCAGTCCCCTGCCATTCTTGAGCTGCGGGGTCGTATCGTTTCAAAGTCCATCTTTGGGATATCATATCTGGTCTATCTTCTAACGTAGAAACAGGATCCCATTGTTTTGGCGGAAGCATGTTATCCCAAGGAACTTCCTCG

>Contig1525
TTTTTAGAGAAAATAGTTTATTCAGCAGTAGAATGTATATGAATAAGAATGTTAAAATATGAGGTAAAAATATAAATATGTCAAAAACAATAACAGCAAAAAAACAAATATAGGAATCTATATTATATATAAAGGATACAATCTAATCATTGACTTATGTTAACCTTAATGTCTGTCAGGTCTAGAGCATGTATATTTACAAAACATAAGGCTAGTCAGTCAGCAGTTGTCTCCCCTTCATGTCTGGGTCACTCAGTATCTACCAAAAACTTACTTTTTTCTGCAAGGACCATCAGTTTAAAACTAAAATGGGTACTTCTGATAAACAGAAATTTTTGAAAAGAAAAATAGAAATTATGTGTCCATAACACAAGCATGCACCTATCACAATATCATTTTATGTCTTCATTAGAACGTGAAAGTGGGGTCAAAACTCTAATTTGGCATTAAAATAAGAAAGATCATATTATGGGAACATGTCACTATTCGTGTACTAAGTTTTAAGTTGATTAGAATATCAACTTCATCAAAAACTGCCTTGACCAAACACTTTAACCTGGAGCGCGACAGATGGAAGAACGGGCAGAAGGATGGAAAGACGAAAAACATTATGCCCCTAGGTGTGGGATAAAAATTGAATCAAATGAGTACTATATTTCTCCTATCTTATGACAGATTGTCTCCATTTTAGCTATACTTTCAATACAGTCAGTATGATTTGTGTGTACATTGTACCTTTATGTATGACATAGATAACCACTGATGAAAACAATCACATTATTATTAGACTAGTTATTAACCTCCGTTTACTGAGCAAAACACACATATTAATTACCTAAACAATACAGTGTTACATTTTATACATATAGTGTTTCTATTCATAAAGCAGCAGGTTATTCATTTTTGATAAAATTGATTGATTGGTGAATGCTTTATGCCACATCAGAACAAAAAGGCTATATCATGGACTCATGGTTGTTGAT

>Contig1533
CAGTAGAAGATAATTAAACAGATCTATTGTTCACCTGATTATTCATCTGAAGCAGAGATTTGTAGAATAGAATAAGTATAAATATTTATCACCACATTCCGTGCTTTAACAAAGAGACAGCCATATAAGGTTTACCATTTGATCATTTACAGCTAAGAAGTCATTTAATATCCAGAAAGATTGTATGATTTCTTAGTTTCATTTTGTATAAAGCATTTCAATATCATTATATTATATGTCACAAAAATATTTATCACCACATTCCCTGCTTTAACAAAGAGACAGCCATATAAGGTTTACCATTTGATCATGTACAGCTAAGAAGTAATTTAATATCCAGAAAAATGTATGATTTCTTAGTTTCATTTTGTATAAAGCATTTCAATATCATTATATTATATGTCACATACATATTCTTGTTTGTTTTAATTTTTTTTCCTGGCATAGTTTTATAATGTATAAATACCAATTATCTAAATATGTGAATATTTTTTTCAAATAATCAGTTGTAGGTTCATTTGAATCATTTCACTAAGGTGTAAAATTTCTGATTATGTTGGTTGATTATACAATTTTTTAACAATGTTTCTATTTACAGCTGTTATATAGATAAATAGTTATGGAGTATTCACAAAACACAACCATCTGCAGTATAACAAAGATAAATATTATAATATAACTTGCACTAGGACCATTAAAGCTTTTCCACTTAAATAGAATTATAATTTGAAAAAAATACCAAAATCGTGTCAATCAGATTAACACAAATAAACATGTGTGGAGTTATTATTNNNNNNNNNNNNNNNNNNNNNNNNNNNNNNNNNNNNNNNNNNNNNNNNNNNNNNNNNNNNNNNNNNNNNNNNNNNNNNNNNNNNNNNNNNNNNNNNNNNNNNNNNNNTCCAAATATATACAAAATGAAGTCAAATTCTGGAATTTCTTCATGACAAAAAAATGTATACCTCTACATATAAAAACAAATTAAGTTCTTCATATAACAATATATACACAACTCTTTTAAAATATTTACATCAAATAAAATGTTCCTTATATCCAACATTCCCACAAAAAGCAGTTCAGATGACCAGAATTTAAATCTGGAAGAAAGGTGTTTCAATACACATTTATGTCACATAAACAAAATCTACTGTACATTTCTGTAACAAATCTGTCTATATCCATAACAAATCTAAAACCTGTATTGTCAGCAATTCTCATGAACATAATTATTGCTCTATAGGGAAAATACATTTTGAATACAAACCACATATACAAAGGAATTTATTTAATCGTATGATACACTGGGTACTGGAATGGATTATTGTAAAGTCAATACATATACATCAGATATAAGACATTTCTTTAATTTAATATATAATTGCTCCAGTAGACAGCAATCATCAACAGAGAGATGACAAATCTTAAGGATGAAACTGTTTTAGTTTCCTGTCCCAAGTTCAAAGCACCTTCTTAATGTGTTAAGTTTTAACCTAATCACTGCTCCTCATGGGGTATCCAGTAATCATATAATCATAAATAGTTAGCCAATATAATCACATTAATCATTAATTATTTTATTAAACAGGATTAATCAAATAATAAAAAAAAACAGTCCTAGATTTTCAAATATTCTTGACATATTAGGTCTGGTAGTCAAATAATCACCTTAAAAATGATGAAGTAATCACAAAATCAAAAATCCCATGAGGAGGCGCTTAACCATCAGTCAAAATATTTGGTCCCTTAGTTATCATATTCAGATCATCATTTTGAAAGATAAGTGTATATATATACAAAAATACAATCAGCTGTATTCTCATGAGGATTCCATTTATCAGTATG

>Contig1535
CATTCATACAAAAATAGTTAAAAAATAGAGATTCATCTCAAGTTAAAAATGCCTGAAAATGTGAAAAAAACGAAATGTGTATGGTTTTACATTGTAACCTCCTCGTTCATATGATAACATTGGAAATTTTGTTTAAATAAATACTTCAAGCTTTAATATATTACATGCATGTGATTTGCCAAAATATTGATGGCGCTAAAATAAATTTCAAGAGACGATGACTTTGGAATGTTGGTTTCATTATGATATAATGAGTTACACGAGACATTAAGTTACAGAGCACTTGTTAGAAATATTTTGCATCACATATAACTCGCCAAGTTTTAAAACTTATAAAACTATACACAAATGTATTAGAATGAAATTCCATTAATAATTACTTTTC

>Contig1537
TTTTTTCAATGGAAAAAACTACTTATTAATTAAATTTATACACATAACACATGAAAAAGACACAAATATATTAAACTGAAAAAAAGATATGAGATGGATAAACCAATCTCATCTTGGAGATTCGAGACATTAGCAGTATGTGTCTTCTAAATAACTACAAATACTTCATGATAAATAATAAATGCTCAAAGTTAATCTGTCCATATATAACATGGCACACCAATGTACACAAAAGTTACACGAACAGTATAATAATACAGATGATTACAACATGTAAAAATTAATCATTAAAAAATGCAAAGGAAAATTATAAACATAAAATCATTTTTTTAGAAATATAATAAGGTGCTTCCTTAACGGTCATTAAACTTTCATTGATATCTTGTTATGCTTGTAGTTTTTTCTGTAGTATTACATCAAAACAGTGTGCCCTTAATTTGTATTACTTCATTTACCTTTAGAAAGTTTATCAATTTTTTTATTAGATTTCTTCAAAATTGCACAAGATATCCTTTTATATCCCTAGATTACATATAAAATGAATTTTTCTCTATAAGAACACATATCAGTCGGTACTGTTTCTAATATTTTGATGAATGTGTTATTCATATTGAAAAAGCCATCCCCGTTTTTTTTTTCTTTATCTTATTTATAACATCTGTTTCATAATTTTCAACAAAAAAAATTAATTTAACATTTGTACCATAATGGTTACTTTTCAATATTGTTGTAATTAGAGCAAGAGTTATTCCCCTTTAATGCCATGTTTGCGAGTAATGATAAACAAATCGTTTTATAAATTTCTTTTTCACTGCCTCCTAGACTACGAAAACGATTATTATTTTTTTTATGATATAGTTATGATCTAAAATCAGAATAGCTTGTTCTAGTGATATGGTCACTGAATGAAGTAAAATCGACCAGTTTGTATTCCAACATCACCGCCAACTTGACTACCTCCAATTTTAATTAAGTCAATAAAAACTGATATTGCATGGAAATTACTTTAAATTATGTTGCCTTTTTCAAAAAATTTACTTTTTTATGGTGGCTGACAAAAGAGTAAAACATTCACAAGAGTCCTGTTCCAAATCTCGTTTTGAAATTTTCCTTTTTTTTGTTATATGCTGTCAAAAAAAGTACTGGTTCTTTACAAAGATTATAATCAATAATCAAAGGGAGATAACTAAACAAATAATATATGGCACAAATTAAATGAATATATACATGTCTTTAAAAAACTTCAATGTTGTTATTTTACATGGAATAATTAGTGAAGAAGATTTTAAACAAACGTTCATCTTTGAAAGTAACTTGTTGATGATGAAGCTAATGATGAGTCCAAACATAGATGTGACCCTGGAAACTTGGTATGTAGATGGCGCTTACCCATCATCAACAGAGTCTTTTCACAGTTAAAACACCAAACTTTTGTGGCCATTCATCGTAATTCTGATTTGGTAGATAGATCTGACAGGTATAATTTCCTGCATCTGTCTCCGTTAATGATCGAATAATCAGTTGGTACATTAAACGATTGGTATTTCCGTATTTCACCACATCATATTTCTTTTGTCCTTTAACAATTTCATCAATACGAATAGTTTCATCGGAGGAAATATGCAAAGGTTCTCCAGATGGTGGGGTCTTTCTAATCCATTGTAACTGTGCTGGAGACTGTAAATTTATAACGGAACAATTCAGGTATGCTGTTTGACCAAGTTTTTTCAACTCTGGTAAAATATCACCCACTATTTCTGGTCTTGCAGCAAACACTGAACAAAGTATGGATGACAGAACGACGGTAGAGAACAAATATTTCATTTCTAATCAACTTTTTGGTTACATTAAATTCAGTCACTTTTCAATCTAAACTTATGTCCTTTTTCGTGCCACAAGTAAACACTCTTTTGTTGAAAATGTCGTTTATA

>Contig1538
CAAAATTTGATCTGTATGGCTTATAGAGTAACTGGAATTAAAATTCCTATTACATAGATTCTTTTTGTGTCTATAAATTAAATCTATTTCTGTTCATGAAGAAATTTCACTGAAAAATCAGCATAAAAATTAGCACTCTACAATTAGTAACTATTAACAGAAAATATATAAACTTCTCACTCAAAAGAATCCTCCAGCTTATGTTTTTAAAACTATTTTTTTTTAACAAATATCCATACAAAAATATCAAAATAAACAAAGTAAACAAAATGGACAAGCTACCAATAGCCATGATGTTTTCTATAAATTAAATCTATTTTTGTTCATGAAGAAATTTCACTGAAAAATCAGCATAAAATTAGCACTCTATAATTAGTAACTATTAACAGACAATATATAAACTTCTCACTCAAAAGAATCCTCCAGCTTATGTTTTTAAAACTATTTTTTTAACAAATATCTTTACAAAAATATCAAAATAAACAAAGTAAACAAAATGGACAAGCTACCAATAGCCATGATGTTGTGCACAATGGAATGATTTGTTAAATGCGTATTGTTCAAGAGATCATGTGGTACAAGGAGAAAATGAAAATTATTAGTAGTTGCCAAAAAAGAAAAAAACAAAAACAAAATTAAAATATAAATTGCTTCATCAGAAAAAAAGATGTTAAAGCCTGTAATANNNNNNNNNNNNNNNNNNNNNNNNNNNNNNNNNNNNNNNNNNNNNNNNAAAAAGATGTTAAAGCCTGTAAGACACAGAATTGTTCACCTACTATGGCAAGTTTTTTTAATAAAAATCTTTACTACCAATGAGGGCCTTGTACAGTAGGTAACGGCTTAAAGCCTCTATTCATTAAATTAAAAACTGTTTCTATAAGATTTTTAAACAGAAGATGCAGCTTTGGATNNNNNNNNNNNNNNNNNNNNNNNNNNNNNNNNNNNNNNNNNNNNNNNNNNNNNNNNNNNNNNNNNNNNNNNNNNGATTTTTAAACAGAAGATGCAGCTTTGGATGCTTTTGAAATTCCATTTTAAAAAAAGTAAGGTTGCCTGTGAGGCATTATAAAAATAAACTATAAAGTTATTTAATTGGATTACTGGCAAACCATAATATTATAGACATTCCAAGCCCCATGTATATAATTAGGCCAAAAGTA

>Contig1541
CACCACGAAATATTTGTCATCAAAACTATAACATAAAACAAAATGATTGGCGAAGCAAACAATGATTATATAATTATATACTCTTGTATTAAATATAAGAACTTTAAATATGAAAAGAAAAACATTCAACAATTAGGCCATGCAAATTTAGTCTTAAGTTTCTCATTTACAGTTATAACTTGTTAAACTAGAGGCTCTAAAGAGCCTGTGTCGCTCACCTTGGTCTATGTGAATATTAAAGGAAGCNNNNNNNNNNNNNNNNNNNNNNNNNNNNNNNNNNNNNNNNNNNNNNNNNNNNNNNNNNNNNNNNNNNNNNNNNNNNNNNNNNNNNCACCTTGGTCTATGTGAATATTAAAGGAAGCAGATGGATTCATGACAAAATTGTGTTTTGGTGATGGTAATGTGTTTGTACATCTTACTTTACTGAACATTCTTGCTGCTTAAAATTATCTCTATCTATAATGAACTTGGCCCATTAGTTTCAGTGGAAAATGTTACTAAAAATTTACAAATTTTATGAAAATTGTTAAAAATTGACTATAAAGAACAATAACTCCNNNNNNNNNNNNNNNNNNNNNNNNNNNNNNNNNNNNNNNNNNNNNNNNNNNNNNNTTTCAGTGGAAAATGTTAGTAAAAATTTACAAATTTTATGAAAATTGTTAAAAATTGACTATAAAGAATAATAACTCCTAAGGGGGTCAATTGACCATTTCGGTCATGTTGACTTATTTGTAAATCTTACTTTGCTGAACATTATTGTTGTTTGCAGTTTATCTCTATCAATAATAATATTCAAGATAATGACCAAAAACAGCAAAATTTCCTTAANNNNNNNNNNNNNNNNNNNNNNNNNNNNNNNNNNNNNNNNNNNNNNNNNNNNNNNNNNNNNNNNNNNNNNNNNNNNNNNNNNNNNNACAACGGGTTGTCCGATTCATCTAAAAATTTCAGAGCAGATAAATGTTGACCTGATAAACAATTTTACTCCATGTCAGATTTGCTCTAAATGCTTTGGGTTTTGAGTTATAAGCCCAAAACTGCATTTTACCCCATGTTCTATTTTTAGCCATGACGGCCATCTTGGTTGGATGGCTGGGTCACCGGACACATTTTTCAAACTACTAACCCAAAAGATGATTGTGGCCAAGTTTGGATTAATTTGGCC

>Contig1545
AAAAATAAATCATTAATTTTCACTAAATAATTCTTAATCATGTGTTTAATTTAAAATTCTTATTGCAGATTCTTCTTTTTTCTCTCTAATTTTTGCTAGTCAAATTAAATATACCTAGCAATTTTCACTGTAATTTCATGCATGAGGGTTTGAAATAAAAAATTTATGAATGTAATAACAATTTTATAGAAATACTGTACATATAAATATTAAGGTATAATTTAAAATTGTAGACTATAAAACAAATTAAACATATATATATATATATAAATCATAATAATAATGGGATTTGATTGGAATAAATCCTGATTGTCTGGGACTGTTGATTGTCAGTTTGGGACTGTTCTTAAATGTTGTGTAAAATGGAATGACTGATGACTGAAACATCTAACGCACGAAAGAAAACATACCAGCTGCAGTCTGGTCTAAGTGACTGGGATATTCAATAATTGATGCCGCCGGTGAATACCCATAAGGGAAATCACTGTAGGGATTATATATCAGACTAGCAGCACCACTGGCATCTGTTGGTGAAACAAGAGGTGGTGGAGGACCCCCGATCAGGCCAGCTGAACTTGTGGGGATGTTTTGCATTCTTGGTGCCAAGATGAGAGGTGCTCCTGCAGGACCAGGAGAACGCATTGTCTGTTGTACACCAGTCAAAGGTGAAGTTGTAGCTATCATTCTATGAGCCTCATGGCCATTCATTTTGGATGGGTCTGTAAACCCTCCGTTTAGTGCAGCAAAAGGGTTGCCAAATTGAGATGACAAGAGCATTCCACCATCAACCTGTCCATTCATTTTGGTAGGGTCTTGTCCGTTTAGTGCAGCAAAAGGGTTGCCCATTGGGGATGTCAAGATCATTCTACCATCAAGAGTCAATGTTGGGATCATTGCTTTTGCTTGATCTCTATATGTTCCGTTTAATATGGCAAGTTCCATTAATTGCATTTTCTTCAGGTCATCCTCACCTTCGGGTGCTGGTACTAATAATTTCTTAACTTCTTCTACTGCCTTTTTTAATTTAGCTTCAGCTCTATTAGCTGTGTCTTCTACTGTTAGTCTTCCCCATCGGGTGCTGGTACTAATAATTTCTTAACTTCTTCTACTGCCTTTTTTAATTTGGCTTCAGCTCTATTAGCTGTGTCTTCTACTGTTAGTAATACATGTAGTTCATCATTTAAATGTTCCCAGTTAGGTTTGCCCTTATTCTGGTCTTCCTTCTTTTTATCTCTCATGGAACCTTTTCCTCGTACCATTATTTTACAGCCTGTGTATTGTTCCAATTCTTTTGCTGTCATCCCCCGGGGTCCCAATATTCGACCCACAAAATTAAATTCGGGGTGATCTTTGGTTGGTACATATAATTTTTCTGAGAATGTCTGTACTGCACCAACTCCATC

>Contig1550
GACAATCTTAAAACAATTAGATATCTGACCCTAGGGAAGTCGTCTTTAATTTGATACATCAACTCCTCTAAAGACTATGTTTATAAACAATGTGACCCCAAGGAATTCAGAACATTTGTGTACAAGTCAATATTTTCAGTCTTAATTTTTTCATTGATAATAGTCATTCAAGACAGTCTGAGTAAAAGTAGAGTATTAAAAAAATAATGCACAGCTATGTAATATTCAATTCTCATTGGCTTTTTGTTGTGACTGCTATATTTAAAAAGACAGGAAAAACTCATGTAAGGCCTACTTAGAGGATTTTACAGGAACCATTAGCCATTGATAAAAAAAATCCATTCACAGAAAACAGATGAATTAG

>Contig1555
CCTAAATTAATATATAATAATATGTACTATAGTACCGTTCGTGCGTCAATCATGTAACTTACAAAAATACAAGAAATGTTCAGCGACTTCAATGGTATATACAAAAACCAATACTACATCATAAGAAATATGAAACATTGAATCTATTGTAAAATTTCATTTGTCCATGAAAACACGACATTATACAAAAGTCGACTCCCCAAGCACCATCTTTAGGTCATAACATCGCAATAACCAAATCATTCGTTCAATAATACCGTTTGAACNNNNNNNNNNNNNNNNNNNNNNNNNNNNNNNNNNNNNNNNNNNNNNNNNNNNNNNNNNNNNNNNNNNNNNNNNNNNNNNNNNNNNNNNNNNNNNNNNNNNNNNNNNNNNNNNNNNNNNNNNNNNNNNNNNNNNNNNNNNNNNNNNNNAGTACTAACGGTAATAATTTTCGACGGAAATGTATTAAAATCATACCAATATACATTTAAGACAAAAATGGATGTACATGTATTTGTTTAGATTATTCAAAATCAGGTTCTTCGTATGGACTTGGCACAACTTCCATAATTTTCTGTAGAAATCTAGTAACGGCGTCGAAACGTCCTGTCATCAATTGAAAATGAACCAAGGGGATATAAAACAGCAATCCTCCAACCATGAAAAGGAAAGCGTACAGGAATTCTAACCGTGGATCCTGTATTATTGGTGCTACCACCAAGTATAAAGAGCAGGCAAGGAAAATA

>Contig1560
CTGTACATCTTAATACTGTTCCCGGTAAAAGCATGGTGAATCTGCAACTCTGCAGAATCGATCCATACCCAATTTGATTGGTCACACACACTCAAAATGATGTAATAATACCACTCATGTGCATGCAGAACCTAAACTATTGTGAATTATTTACAACGCTTTAAATTAAATACAACAATTAATAAATAATAAATTCTTGAAAAAGAAAAAATAATAGCTAAACATACGATTAAGATAAGACTAGACATAAAGTGTAANNNNNNNNNNNNNNNNNNNNNNNNNNNNNNNNNNNNNNNNNNNNNNNNNNNNNNNNNNNNNNNNNNNNNNNNNNNNNNTGTAAATAGAAACTTAACAGTACAAGTTTTAGAAAGCCATCTTGGATGGTCTAATGATTGCACCAATGAGAACTAATGGGGGAAAAACATGCAAAAGCTTCAACAATTATTCAACATACAGGCAGCAGAATAATAAAAATTCTATTTTTTTTTTGTTCTTAACATTTAAGTATCATCGTTTACAGATGAGCATGATAAAATACTATTCTTACTTTTAAAAATTAAAAAGGCTTGTGTTGCTTTAAAACATTATGCATTCAGCTCTTTGAAAACACTACTCTACATTAACTTTGATTATAGAGGTAACTTCTGAAGCTGAGTTATCGAAAAACGAAATTATGCAATACTAGACATCGGAGACTCGGAAGTAATTTTCGTATCATTAATTTTCATGCCCAATCTTCCTTTAAGAAGACAAATTAACATAGGTACTTGACATGTATTATTTTTAGAACTTTACAAAACGAATTTAATTGTATATGCGTATAACTGACACTCTTCATACATACTGTTCAATAAACTAGAAGAAAATGGACGGATTATTTGAAAGACTTTTTTTGGTGAAACACCATATTGGTACGTCTTTGTACATATATAAGTTATAAACACGCATTGAGCAGTTTTTTGCCTCACCATACATGGCAGTTTCATACATGATTGTTCGTAATTTGAATAAGACTATATGTGCATAGTTTCATGCATTTACCAGTAGTGATTTCACTATTATTGTTTTGTATTTTGGAATTAATATAATATATCTGATATATATATAAATTTTAAAAATATTAGATTTTTCAACAAATTTTGTGTTTCCAAGAGAACAATATGTTTACTCTTTGGCTAATGCCTTTACAAGCAAATGATAATTTGAAAACTTTTGGTACTTAGCTCTACAAAAATGTAGTTGTACAACAATATTAAAATAGGCATGATAACTAAAAATCAGATAAAACGGTGGTTTTTGATTTTGCAATAAATTATTGATTAACGTTCTAGATTTCATGCGGAGTTCCATAACGTAGTCCATTTCTTAAGTTTCCATTCTTTTTTGTAGCAAAAAGCTTTCGTTTCCCAGATCGCTCAGAAACCCAAT

>Contig1576
CAAGACCACTTCATTCAATTTTTTTTCGTGATATAAATACATGTGAAGTACAAAAAATGTTAGCTCTTTGATAAAACTAAAACAGATGTGACAAATTAAATTACACAATGTAATAAACAATTACATAGGGTCAATCAGAAATATATCTATACCATTGAAATGGATGTTGGTTTTAGAACAAAACAAATGCATAAGTCTTCTTTAATGTGTATGATCACGTTAGTTCATGATAATGAAAGTTATATGAAGTCTTAACTAAAAAGACACAAGTTATGTTAGTTATCCATATTTAGCATAACGGTATGTTTTGAATTTACTATAAGATTTGCAATTAAACTTAAAATGTCACTGTATAGAGGGGTCTTCACTCTCTAATACTGAGCTTTTGGACTTTTTCCTCTTCAATTTCGTCAAGGTTGTTGCACATGTAGTCATCAGAGAAATCTAACATCTGTTGTAAAGTCAGCAAAGTTAGAATGTTTACGTTTTCATTTAGTTCCATCTCTGATTCATAATTTTTAATTGGAAGAATGTGTGACCTTGGAAGTCCTATTATCTGTGATACTCTGTCTATTGTTTCCTGGATAACTGAGCTGAAGAAAACCTTCGACAGGTTTTCAGCCGTAGTTTCACACATCTTGTCTATCTTTGTCAGCAACACCACCTGTGGAACTCCCCGTTGATTCATGCGACTCTGAAGTGCCTTCATCCTCTCAATAACCTTCTCTGGTATGACATCAACTGTGCTGCCATCTATGACAAACACGACACAGTGTATCTTTTCTGATAGATGGGGGCTTGATACAAACCCTGGAATGTCTGTTGATAGAGGAACTGAAGAATG

>Contig1580
ATTTTAAGTAATATTTATGTAGAACTCGAATCCATGGCGGGCCACAAATCCATGGCAGATTCCCAATCTATGGCAAATGTGACGTTACAAACGCTAAACAATGGGGAAAGGGTACCGTATAACGTCACAATTGAATATAACGCCATATTACATCTTCACCGCCGCTAACTATGGCGGAACCCATAGATTTGAACACCATTCAAGATAAAGATATTTCCCTGACAATAATTTGCGGGTGGTATCACGAAGATGGACCAAATGTGCTGTACTGGCCGAATCCCGCGATTAATTATGGCGCCGCTATTTTCAATACCGTATATTTTAGAAAAAGGATTTTTTGGGGTTCTTTATAGCTTGCTGTTCGGTGTTAGCCAATGCTCCGTGCTGAAGGCCGTACCTTGACCTATACTGGTTTACTTTTATAAATTGTAACTTGGATGGAGAGTTGTCTCATTGGCACATTTCACATCTTCCTATATCTAGTTAGTAGTAGTTTACTGTCTACATCTGGCAAAGTTTATAAAATGATATATAAAATTACGGGATACAAATTTGATTTAAATCGTCATCAAATAAAAAAGATGTATTAACGATATCGCTGAAATAAATATTATTTGAAAGTTCAAATTCTTTTTTTTTTTTTCATTTGTTACTTTTTTATTTTTTATTTTTTTTTATAAAAAGCGGCCTTCTTGTTTGTTAAAGGTCTTATTAGTTGGTTTAATGAATTGATTAAACAGGTATCATGCACATATTAAACAATGTTTATTTTTACAGAGCACATCATATTAATCTTGAAGTCTGTTTTAAGGTATATGAATTTATCATTAATTTTGTAATTTTATTTTTTTTGGTTGACCATTATGAAATGTATTTTTCACAAATGTTATAGACATGCTCCAGTTTGTCGTATTTTTCCACTTGCTTAAGACAAGTCATTTGTCGAAAATGTACTGCATTGTTTTCCATTTGCACAAAATTTGCCATAGATTCGGAAACAACATAAATCCGCCATAGTTTAGGAAATTACATAACTTGCCATAGATTTGGGATGGGATGACGTCACATTTACCATAGATTAGGAATCCGCCACAGATCTGGAACCCACCANNNNNGACGTCACATTTACCATAGATTAGGAATCCGCCACAGACCTGAAACCCACCACAGACCCGAGTCCTACATATATAATGGTTGTTAATTCGGATATGTGGTGAATATAGTTATCAAAAGTACCAGGATTATAATTTGATACGCCAGACGCGCGTTTCGTCTACATAAGACTCATCTTCTCACTGAAGTTAATTTACAAATTTTGTAAAATATCTATATTTACTTGAAAACGTGCATTTGAATTTTAAGTTTCCACATACACTGTGGGTTAAATATTTTCACTTATCTCCATGTGTCCAATGCAGGAACTCGGACATTATCATTATGGTAACTTAAGAAAATTTGTATTCACGAACAAATGAACCAATGGTATTGGATATATTCTTTTCTTTTAATGAACTACGCAAGCGATGCGTTGGTGCATTTTTCAATAGACAAAAGAGGACTTAAGAATCTGTAAGTGTCCTTATTACAAATGTCCTCATTAAAATGAACACAAGTGCACTTGCTAGTTGACCAGTATGTTGCTGGTGAACAGGATTGAGAAACCAGTTGTCCATTTGAGCATTGGTAAAACTGAGTACAGTCATATTTGTCTGGAAAGTATGCTTCACCTTGTGGATTATCCTTGCAATCAGGAACACAATCACCATCACATACAGGTATACCAGAAGTTGATGTCAGGTTTGCAGCAAGTTCCATATTCATCATCAGTGGAACACATGAGATCGTCTGATTTTCCGATAACTGCGATACATGAATGATTGCATCAGCTGAGACTGTGGTTCCACTGTTCTTATCAGTAAAGCTACATACATCTATGTCAGGTATCAAACGCGACGATCCTTTATCGTTTACAAACAAAGCTAAAGAGCTGGCCATGCAGGTTTTTTTTCATTTCACAATGAACAAAAACTTTGTCATTATGTCGAGTTACTATTTGCTCTAGC

>Contig1585
TTTTAGTAATAACATATATTTTATTGAAACAAATTAAAAATATGATGATACAATATATCAACTTCCTGGCATGTGCAACCAATAGTCTCAGTGTATTACATAAGTTTGTAATTGTCCATGTAGTTTGTATTTGGCTTTTGAAATGGAAAGGCGTATTCATAAAAGTGAGACTTTAGCAAATTTTTCACATATTATTTATATAATTAAAGATTCATTTTTACCAAAATTTAAATCTATTGAGAATAAAACAATTTAACTAAAGTTAAGTGCGCCAGTAATACTGCCGAACAAAGGTACAGTACGTCAGTAATACTGCCGAATTAAAGTAAAGTGCGCGAGTAATACTGCCAATGTTGTTTATTTAAAAAAAAAATTTAACAAAAGAAATAAAAGTAGATAATCACAATGATAGAAGTGGACAATTAAAACTTTTTTTACGAAACGAAAAGTAATACAGGTGCGATACTATTGGTCAAAACTGAGATCATGCAGAACAATGTTACCATGACGTGTACACTTTCCTTTCTTTGAGTTTAAGTAATGTTAAAACACAATGGTGATAATCTCTAGTAAGTCTACGTATGCGAAGTTGATTTCAACATCACAAAAATAATCCTTAGAAAGTGCACTATACGTAAGAATACAATATGTTTAAACCTTTTTAAAAAATATATAACAGAAATGACACAATTAACAATTAAAAGAATATAACTTAACAAATGAAACAA

>Contig1588
ATTAATATGTTTTAATGAACTGTTCTGTTTGTCTTTTAAAAAATGATATAATAGGTTTGCTATTTCGTTTGTTCCGAAGTATAAACAATATTTTTATTTGATCGCTTAAAAAGCATTGAAATAAGACATATACATTTCTAAACACACTTTTTACAGGTTTTGAAGACATTGTTACGTTTCGAAACGTTCTGTAGGATTTTCTTCAAAAATTGGAACTTGTTTAATACTGTTCGTTATGTGCTTGATAATTCTTACAGTATTTTGTCTGTTGAATTCACATCCTGCTACATTATACCCGTCACTACCTTTATAATCAGCAAATATTTGAAAGTAATGATCCGACAGGAAATTGTTAGCAGGATGAAAAGTAACGAGTACTGAACGCTTATTGGTGTTATCCGCTTTATATGCAAAAGACCATCCCATACTTTTATGATCAGAGTTAGTTGCTGTGGAAGTATCACAACAAATCGCAGTCCAATAAAAATCCGGCACATTGACTCTGTTTACATATTCTTTTTTAATTTTTTGTTTTCCCTTTGAGGTTTTTACTGTCTTTTTTGTTGTCTGCGTAATAAATCGATTGTTGCTAGGTTGAACCCCTATGACTACGTAGCTTTTAGCTCCAGGAAACTTAATAATACATTGATCTCTGACAGTGTTCACAAGACCATTCTCCATAATGTTCCATGTTCCTTGGTTAAATGGTCCATATTGAGGAGCAATATTAGTTAGCGTGTTGGTTGCATATCTACTGTTCTTATTTTGTGTGTTGAATATTTGGGGATTTAAATGTCCTCTGTCGTAACCACTGTCTTTGTAGTCTATATCTAGTGCTTGATATTTTCCAAACTTTGAGCTATGCTCATTGTCCAAATTATGTAAATGATTGTCGACTTCGATCATATTTCCTCCGCCATTACCTGCAAGGTTTGGTTCGATGAAAAACGTTTCACCGAGGCGGTGGTCGTCTCTTTCTGTATCAGGCGGGATTAGTTGCAATGCACTGTATATTGGAATTCTATTCTTTTTACTATAGAGAGTAGCATAGAAATACTTATTTTTGTACTTTTGACATATGTAAACCATGTCTTCTGAAAAATGTCTTATACTTGGTCTTTGTCCTTTGTAAAAGAATCGATTACACTGGGGATTATTAGGACTGTTAACAACTTCGGTTTTAATCCCTCCTAAATACACACACAACATTAACACATTTCTATAATTCATCGTTGATGCCTGATTTTTAGTACGCGCTAGTTAACAAGGAAACATCAGAGGGTTGCAGAAGCACACCTTTAGAAACCGATCCTGGATCAAACCTACAACTTATCGCACTCGATGAG

>Contig1590
ACATGAACATAATAAGTTATACACACTTTTATGCACACTATTTATATACACTAAACAGAAGATATATACTATATTTGATAGACACAGCTGTTATAGTTTGGTACATTGCAGAAAATTATTGCAAGACACAGGCAGTTTGGATATGAAAAATACACACAATATATGTGATTTTTTTGTGTGTTTGTTTTTATGACAGTAAAAGAGTCCAGGGGTCCTAGCAGTTCTCTGCCCTACTGAGTAATTTATCTTTAATACTATTAATAAGTTTTCTTTTAAATATTTTTTTAGTGCTAGTGTTTTGGTTTCTTCCATTGATATTTGCTTCTATAAATGTAGAATTTTGTTAACCGAAGTATTAAGTTTCTTATATCATTTTTATCTGTTTTTTTAGAAAACCAAATAAAACCAAATCAATATTTAAAGTTAGTTCTATTTCTGTCTTCTCAAATATCCAGGAGTTAAGGTCTTTTTGATATATATGAACACGTCCAGAATGTATGTATTATTGTTTCGACCGCTCCGCACCCAGAACTACACTTATTTGTATCTTTAATTTTTTAATTGAATTAAATAGAAGTTCTGTATTGAAACCATTGCAATTTTAAACTTTTTTTTATATAAAAGGGCAATACATGGATATTTTTCTAATTGAAGTTTGTATTGAGAATTAG

>Contig1594
TATATTAATTTTATACAAAGCAATATAGCCTAAAGATGATAAAAGATTGATTGTTTATAAGATTAACTCCTTTAGTAATATGATTACCTCCCTTTGGACATATATTAGAATGTGTCACAATCATTGTTTACAAGCAAAAAATGTGTCTGTGAAGGAGAATTTTCATTCTCATTTAATGTAAACAACTTTTAACCAAATTTTACAAGAATTGAGTTCCTGGCTTTTGTACTTTCAATAATGAAAAAGTATACACAAAGATACACAGATATCAATTCTTTCAAAGTCTCACTGTAACGTACATACTGTGTCCTAGAAGTTTTTTAAATTTTTCTTTTCATTGGTAATTACAAATTACCTCAAAGAGTCTGAACAAAAGAGTTTAATGTTCTCATTGGCAATTAATAAAAGCTTTAACAGCCATCGAATCCCGAGTTCATATTCCATCCTTAGTAATATGATTACCTCCCTTTGAAAATGACTTAGAACGTGTCCCATACATTGTAACAGACATAAACTGTTCATTAAACAAAACCATTTCACTGGAAGAAGTTCATTCTGATTTAATGTAAACAACTTTTAACAAGACAAAAATTTAAAACAATTGAGTTACTGGCTTTTATACTTGCAATAATGAAAAAGTATACACAAAGAGATGTCCATTCAAGGTCTTACAACTGTGTTCTATATATAGAAGTTTTTTATTTTCTTTTCATTGGTAATTGCAAATTACCTCAAAGAGTCTGAACAAAAGAGTTTAAATGTTCTCATTGGCAATTAATAAAAGCTTTAACAGCCATCGAATCCCGAGTTCATATTCCAAGAATGTTTGAAATTAATTTTTTGGTTTATTTTACAATAAAAATGTTATACAAAATT

>Contig1599
TACAATGTATTTCAAATTTGTATTTTTTAATGAAAAGAAGGAGAGAAAGACTTTGGACAGGCAATAAAAATAAATATACCGACCATCTACAATGGATGATTCACTAGAGTTTACATTTTATATTTCAGATTTCTTATACATTTTTTTATTATCCGAATCTCAATAAATTTATAAGAGCTTTGAACTCAAAAGACTGATTCTTGAAAACTCTACCTATCCCTAAAATATGAGTTTTCTCATCAACAATTTTAGAATAATCAAGATAAAGATATATACCCGTTTTACCTTCTCAACTGCATGTAGTATTTGCTAAAGCGTCATTTGGCATTTTTTTTTATATCCGTTCATTTCTTAAATGATGTTGTCAAACTAGAATGAATGAAATTGATAAAAGCTTTTGATAAGAATCCCAAAGAATATATAGTATTTACGTTTATTCTAATTTTGTGTTTTCCTGGATAATGAGACCATGGTACCAGCCATGAGTAGTCAGATGAGTAAAAAAGAAAAACCCAACTAACGATAGACGGAAAACCTAAAAGCATATATTATATTACATTTATTGTCGATAAGTGTTATCTACTGTAGAAGCCACCCCGAAAATGATGTTCTACCGAGTACGTTGCTCAATATCCTACCATCTCCTCCATATATTAGCTGATTTCGAACATAAACTGTATCTCCTTTTGACACATGCGCTACAACTGTTCCACTGACTGATCCATCGTCTCCGTCCTTGGCGCGAAGGAATGTGGATCCGTAAATGGTATTGTTTATCATTAACTCGGTGGAATGCTCAGAATAACACATTCGGGTGACCCAAGTAAATACATAGATTCCTGTCTTAGGACATGTGAATACTCCAGTATGTCTATTGTAGCTATTTCCTTCGTTTGTCTTGGTCACATCATACACAAGTCTACGACCAGCACCCGGAATCACGTATTTAGATTTGTAAGCATAAAATGCAATAACTTTAGGGGTTTTATTACCGACACTTCGACCAATTATGCTGACTTCATATAGACCATCTGCTGTGTGGCATGAACTTTCAGCAATAACATATCCAGTAACTACAAAGACAAGTAGTACAGACTTCAACATTTCAGTCGCTTGAAGCCCAGCG

>Contig1606
CGCATTATTAATTGGGACTAACATTTTATTTTACAACAAATAATTTGACAATGATCTCAATGAATTAACAGTTATTTTGGAAGATAACTGTTATTGATATGTTTTATAGTAACAAATATAACAGTGTAGTTATTTGTCCATATTATTGGTTATGTTTAGAGAAGCAATGAAGGAAACAAACACCTTTTATATATCTTTCCATCATCAGTTAGTCCTGAAACCAGAGTTACAAAACTATTTTGATATTGGTATTATGGGAATAGAGGGATTGTAATAACTCTCATCATAGAAATTCAAATAAAAATCATACTTCTCTTGATTATGTGGAAAAGTTCCGTAAAAGTATTATTAAGTAAAATTCTAAGGTATTTTCTATTGTAACATCAGGTCTGAATAAATTTAGATGCAGATAATAGTAGACATCAACACTTTCATTTAAATATTATCCACTAAAGAATAGCATTCACAAATTTCAATTTGAATTTACTATGGATGAACTTCAATATGAGAAAGCATGAAATGGGTAACTGTGATATTGCATTAACATACTGGAAATCCATTTTTAGAGTGCCAATTCCTGGTTTACATGTATGTTAAAATGCAGAAGATTACAGTAATTATATAATTTTTTGGTAATGCATTTGCATAGACATAAGTATGTTTTGTGTTTTAGTAAACCTAAAGGTATAAGCCTTTGCAATTACAAGTATTGGGGCTCTTATAAATTCAATTTGTTATAATAGAGTCCATGATTTTTCCACTGGTACTTTACTACAAACAGTAATCGATTTAATAGAGAAAAACGTGTATACAATTGAAATCACAAAAGCTATGAAAATCATCAAACATGTTTAAAATCAAATTGAACAATATTTTAAGAAA

>Contig1616
CACAAAGTTTTGAGATTATTATATTAATTGTATAATTTAAATAAAATTTCATTTCCTCAAAGACCGTCATTGTGAGAGTCATGAAAAACCAAAATATCTTTTAATACACTAGTTTTTAATAGGGAAAAACATAAAACTTGCTGCAAAATTCAACTTGTGGAAATATGATCAGAAATTGATGATTTTGTTGAACTACAATGAATGACCTCCCCTTTCAAATTCAATTATTCCTAATAATCCATGCTATTTGTTCTTATGGCTACAATTAAATAACTACATAAGAAAAAATCTTATCTGTGGTACAAAGTATGGCAGGAAAAGATAAAAAAAATCTTAAGGCNNNNNNNNNNNNNNNNNNNNNNNNNNNNNNNNNNNNNNNNNNNNNNNNNNNNNNNNNNNNNNNNNNNNNNAAAAATCTTATCTGTGGTACAAAGTATGGCAGGAAAAGATAAAAAAAATCTTAAGGCTTGCTCAAATTCATATTGACTGTCAGACATTTTAAAATATGGATTTAAAGAAAAGTTGGTAATACTTAAACAAAGTGATAAATGAGATTTAATGACCTGTTTCTGTGTTTGACAGTATAATAATAAAAAATCTTGTTGCCAAAACAGAGCCCAAGTCACCCATCACCAAACTTGGTACAATGCTTAGATAAATTCCTGAAAGCTTGAGAAACTGGTACTTCATTCACATTTTAGGAAAACATATTCTTAATTAATCAATAGTTTTAGGCTTAAAATAAATAAATGCACCCATAGTTAGGCTTAACGTATACTACAAAGAAAGAAAAAAAGAAAAGTTAGTATTTCAAAATAATATTTGTTCTA

>Contig1625
ACATGATGTGGTTAACTTAAAATAAAAATATGTGAGTACACAATTTTAAGATGGTCATAAGATTTAACATTTTTCCTGATTTTATAAAAATAATATTGAATACAGTACATTAAAAATCATTTGATTTTCGAGAAAAAAAATATATATGGTTACATTTTGGTGTTTGTTTACAAACATGTCAAGTCTTTGGTAATAATGAAAGACAAAGCAGAACAAAACAATTTGATTGTAACATCACATTAAAGTACAACTCAGAAAATCTGGACAAGTTGTACAAACAATGTCTAAATACAGAAAATACGAACGTTTCTCACAAAATACTATGTAATTTACAGTTTGTTATCCTTGCATAGTATCCTGAATAATGTAGATCACAACTCATACCATTGTTTTCAAATGAAATCTCAGGTACGAACATACTCGGATTTACTTCAAGCTTAAATTTAAAATTTCCTGGTTTTAAGTCAGTAATATCTATCCATTGGCAGTCTATATCAGCCATATAGTTATCTGAACATCCTACTGATATACCTTGTTCGCCATATCCTTGGCAACTAAATTTAGGATGTACACCTCTGTCGCAGGCAGAATCTTCTAAACAAAAACTAGCCTTTAATCCTTCTGCTACGCGATTACCATTCAAATCAGTGATGTCATAATGAGCAAATATTTCCATACTATGGTAATGCATATGACATGCATGCCATTCCCAATCAGCACGAGTACTTGTTGGTTTGAATTCAGCTGTCCCTTTATTTTTAACAACGCTGGAAAATCTTAAAAGTCTTCGTGTGCTTGTTCTCCAACGTGAACTAGTTCTTTTTATTTCATAAGCTGATTTAGCTAAACAATTTTCTTCCATAGCACATGTTAAATAATACATGTGCCTGTCTTGTAGAAACGAGGTTGTTTCTACCATATATGTGCTGGGCTCAAGGTCTGGCAAGTTTTTAGAGCAAACAATAGCAGCAACAGCATCCGACCGGCCACACTGTACCATGCCATTGTGTTCTTCCCAAGTACAATGACCTAAGGTCTTCTCTGTTCCTTTACATCTTACACGGGAGTAATATTTCTTCTGATATTTTCCTCCAAATTGAGATGTCTTAGCGGCTTGCAATGCATATCCTACTCCAAACTGTCTGCATGCTACCATTGCTTCCCTTATTGACCAGTGGTCACCACAGATAACACCCCATACATCTTGATCCGGTGGTAATACTTCAATTCTTCCGTCATTGTTGTGTCTGCCTCCAGATAACTTGACCTGTACCCTCTTATGTCTGTTGTCAGCTCTGTTACCATGTCCATGGCGGTGTGCATGAAAGCCGCTAGGAAGTCCAGTGTTTACAGAACTGGTACCAATTCTCTCGTTTACGTTATTTCCTTGGTTTGTGTTACCACCTTCAGGTACATTTACCAGTGTCCTACTTGGACTGTTGTCCAATGATACGAAAGGATCGTCATCTTGCGCAATTGGCCTCGGGTTGGACTGTCTATTCTGTTGACGAATAGGGGCTGGTGTTGTTGCCGATTGTCCCAAAATTTGTCGACGCATGTTGATGTATTCACCTCTGGTATATTTTGTCGGTCGTTCGCCTGGTTTTGAAATCATGAACTTTCCATCTCTTAATTTCAACACCCATAAAACAACCTCCCTGTCCAATACCCATGAACCAACAGACAAAGCTGGTAATCCATCTGCTCTATCGTTTATAGTGGATTGTCGTGTAACACGTCCTTGTGTTGTTCGTATTACACTTGTTGGTTTGGTTGTTGTCTTAGTGGTAGTTGTCGGGGTGGTTGTTGGTTTAGGAGTAGTAGTTGAAGTCGTTGGCCTTTTTGTTGTTGTCGTCATCGGTTTTTGTGTAGATGTTTTCTGTGTGGTTGGTAACGGAGAGGTCTGCTCTACATTAAATGATCTATTGGCCAGGTCATCCTCGCTTACTTTCTCTGTCAACAAATCCTGAACTTCTTCGTCAACCTCATTCTTGTCATCGTCTTCCGATTTAATGACACTATTTGCACCTTCTGTTTCTTCTAAAACTATTGCAGGGTCGTCTGCTTTCATACGTTCGCTTCTTTGATCTTCTTCCGTCGTTTCGTCATCCTGAATATCGTTTGAAATGGGGACAAAAGGAGTTGTGATCGTTGGTGGTTTCATTATTTCGTGTCTCATATGGATATACTCTTCTTTAGTAACTGTCTTTGTAGACTGTCCTGGTTTAGCAACTAAGAAACCACCTTGTCTCAAAGGCATTACCCACATTTCAGTATCTTTATCCATTGTCCATTGTCCTATCCGCATTCTACGAGGCAAGCGAGCTGCTAGGAAAAATATTGTTGTACCAGGGTTTGGTGTCGTTGTCGTTGTTGTCGGCGACGTTGTCGTCGTTGGTGTCGTCGTAGTCGTTGTCGTAGTCGTCGTTGTGGGTTTAGTTGTTCTTATTGTTTTTACAGTTGTTGTAGACGGTTTAGTTGTCGTTTGTTTTGTCGTTGTAGCGGTTGTTGGAGATGTTGTTTTTCTTGTCGTCGGTTTATGCGTTGTTGTTTTTGTTGTCAGTCTTTCATTTGATGCTCCTCCATTTAGGTCTGACACTTGAGTTTGTCGGTCAATGGGAATATTATTAGCCTCATCTCCTAGATCTGATACTTGTGTTCGTATGTCAAGGGGTACATTATCGGCTTCGTCCCCTAGAAGCACATTGTACGGTTGCGAATTAACGACTTCAACCCTGTCATTGTTTTGAACAACAGCACTTTCAATTTCATTTTCATGAATATTCGATGTTGGCGGTAACGTCGTTGGAGCAGGTGTTGGAATATTCAAACAGACAACACCTGCAGAATGTCTATGGCCTCCGCATGAATTCCGATGACGGCGATAAAATGTTCCCCATCCGGGGTTCCAACATGCTGAAATAGTTTGTTCAGACCCTCGGCAGTAGACATCAGCAAGCCATACTCGTCTTAAAATGGACTCGTCAGTGCGTCCTCTACCGAATCTACTCCCATGGACATACTGCAAGGCTCTAGGGTACCCGAGCTGACGACAGACCACATGAGCATCTCTAATGTCCCAATTATGGTCGCAAATTGATCCCCATTTATTATCATGAAATACTAATACTGTTCCCTCACTAGAGCTAGATCCTCCAATCAAACGTATATCTCCTTCAGAAAAAGGATAACACTTAATATAAGTAACACTCAGGATAAAAGCAAACACGTTGATTAATTCCATTTTGATTGAATAAGAAATAATAATTAAAAAAAAAATGGGGAGATCCGCCGTCAACTCCTT

>Contig1626
CCTCATGTGAAATATGAAACAAAACGGAAAGAAAAGGAACACAGTTGAGAATACAGATTATTTGTTGAAAAAGACGTCATGCAAACGTAACAAATATGTTTTCAAACAAGCAATCAAGCATATTGATAATATCTGTGTCAGAGAAGTTTTGTTTAAATCACAGACATTTTGTACAAAATACGATTCATCCGTCCCTAAGACATGTATGTAAACTAACTTAAACACTTTTAGATAGTAGGTGCTTTGCAATTATTTAAAAAAAATATATATATTCAACCATTATAAATGAAATCATNNNNNNNNNNNNNNNNNNNNNNNNNNNNNNNNNNNNNNNNNNNNNNNNNNNNNNNNNNNNNNNNNNNNNNNNNNNNNNNNNNNNNNNNNNNNNNNNNNNNNNNNNNNNNNNNNNNNNNNNNNNNNNNCCACTTCTTAGAAATTTCAACAATACATCTATGACGAATATATTGTTACATTAAAACGTACAGTTTGAAATTGTCCTTTCGGATACAGTTTTCCCTCACACGTTTAAACAAAAGCAAATACTTTGACTTCTGCGAGTGCCATCGTAGCTGTTTTTGCAGATATTGATAGTTTAACAAATCGACCGTCTACAAGTTTCTTGCATTTCAACACAAGTTGTTCCTTGGTACTAGCTGGTCCATTATAATGTGTGCACAGTGTCATATTATTAGTCGTTGCTCCAACTGTGATATCCATATCATGAATGTAGTTTCCACAACAGTCTGTACGAGCAAAGACTTCTATCATTTTCACTGTATACACTGTTCCCAGGTCAAGAATCCAGAATGGATTAGTTTGTGACGACGTATGTGAGAATGTGGAGAGATCACCATCAATGGCATTACTTGCAGGAAAACTGATCTTAATATATTCTGAACTTTGTTCTGTGTGTTTGCCATCTAAAGAAACTTCAATGATGGATTTGCCTAATAATGTTTGGGTGATGTTATTTTTCCATTCATCTGTACTTTCTTGAAAATCGACAAATTCCTTCTTCAAATACTCCTTAAATTCCTTTTGTAGATTGTCCTGTCTGGCTTTAAAACTATCCATCATGTTAACGATTTGAATATCATACATGCGTTTTGTCCTATTTTGTTCGTCTGAATATTCCTTTAACATCATAGACTTG

>Contig1629
CAAAAAGACATTTCGCTACTTAATTAGTTTTACAAAGATGTTAATTTGTGTAAAATGTCTGTTTCTGTTAAACCTGATCATTCATAATTTGACAAAAACAGTATGCGTGAAATTGCAATTTTAGGTGCAACACCGTATATATATATGAGGATGACATCACAAGCAACCTTTCTTTATAAAAGTTTCCGGATTAAGGTAATTCGATCGTTCATTTCTCACAAACTCATACACACATAGACGCGTGTGCGCAATCTGTTAAGTTAAAAATAAGTTAGATGTAAATAAAATATCAGAAAAATATAAAAGGGCATCACGTTTAAATTATTTAGCATGTAACACATAGTGTTGGCAATTTAGAAATTTGTTTGCAAAAAAAAATTGCAAGACAAGGATTTAACACTTTGAATTTTGTCTTATATATTGGCAAAACAGCATTAAACTTTCATTAAGTGCAAATCGTCAAAAATGTCTAAAGGCCTCATTTTGAGATCTTCTCATTAACTATTTATATATGAGAAAAAAAAACTATACCCTAAAAGACATTTCGCTACTTAATTAGTTTTACAAAGATGTTAATTTGTGTAAAATGTCTGTTTGTGTTAAACCTGATCATTCATAATTTGACAAAAACAGTATGCGTGAAATTGCAATTTTAGGTTGACATCACAAGCAACCTTTCTTTATAAAAGTTTCCGGATTAAGGTAATTCGATCGTTCATTTATTAATGAAATTAACATATATTTTTTTGAAAGGCTTGAAATTATTTTTTTGTATTTTTGCAATTTCAGGGACACAAAATACAAATTGCTCGCAGCGTAGCTATTCAAATCATTCACACTGTGACAGACATGCGCACGTATGTCATTGTCTCATTAAACTACAATTAAAGCACTGATTGGTCTATAAACAAAACAACAATACTGTATCCTTGTTTTAGTTAAAGCTCTTCTATAAAATCACGCAAAACAAAACTCTGATCAACCTGCTTGCCATGTTTACCCGGATGTTTGCAAACAACAGGTAGGCGGAGTTTCAATATATACTGGGGTTTGATTGGACATGAATTGAAGTTAATGTTTACTGCCCAATCAAATTCCAGTATATAGTAAACAAACTACCCACCCG

>Contig1631
TTTTTTTCAGATATGCATTCTTTATTCATTCAAGTGAAAACATTCAATGTATAAAAATCAAAGTATTTCCAAGTCAGTTCAAAAGCACTGTTCTTAAGAAAATGTTTATCCTCGGACACAAGCAGTCCACAATTTGTGGTATATACACCGTGGTAGTCATTAAGACAAGACACTAACAGTAATGTGACTGCAATATTAGAACTATATTCCGAATTAATATTAACACAAAGTATAGTATTACACATGAATATTTTTAAAACAAACTGCATACATCATTAAATTCAATATGTTTATAAATTATAAAATNNNNNNNNNNNNNNNNNNNNNNNNNNNNNNNNNNNNNNNNNNNNNNNNNCATACATCATTAAATTCAATATGTTTATAAATTATAAAATAAAATGACCAGCGTTTATATCAGCAAATGATCGAAGTATAAGCTTTAACTTTTCGAACTTGGCTATATACGACAGTTCACCCGGTACAACATCAATCATATTAGTACATGTAGTATATTATCTCTGAACAAAGGATCATGGTACAAGGTTTTCCTTGATTAAGATGCCAATTCCTTTCATTTATCATTTTAGAGAGCATCAAACTAACTCTTCGCTGCTGAGGTAAAATATGTCTAGTACATGACTTGTCGAGTGCTCCAAAATGTATATTGCTTTTCAATTAGATTATCTTCTATATAGTACGAAGAAAATTATAGAAATGCAACATTAACCGATAACTCATAATGATGTACCAGTCTCTTCACTTTTATACTGGGAGACAGTTTCTTAGGGTTTGCATTCTGATTTCCTTACTATAGATAAGTACTTTCCAGAGTTGACTCAGTGTCCTCAACTCTATCAAACATATCACCAAGGTCTTTAAAATCATCATCATCATCGACTTCCCCTAACTGCACTTTTATGTCTCGACTATAGCTTTTACTTTCTACGTCGAACTCATGTATGCTGTATTTTCTGCTGTAGTGTTTATAAGAGCAGCAACCTAGACAAATCAAAAGGACAATAAAGACAATTCCAGCAGCGACCGAAACTCCAATTATTAATGGGTCATCATTCTTTTCTTCTACTTGTTTGTCATTTACTAACTCGCAATTCATTCCACTATAGATATAGTTTTCATTCTCCGGGCAATTGCAAAAAGCGTTGCTTTCATTTAAATAACATATTCCACCATTGAGGCACACATGATTATTACATTTATGTTCACAAATTAACGATGATACAAGTGATTGTTTGCAAACGTATCCCGTTGGACAGATACCAGCGGCAGAACATTTATTTTCAAGCGTTGTTTTTGCACTTCGAAGAAAATAGTTCCCATGGTCCTTTATGTAATCATCTGTTAAACTATAACCTTTAAATATTACAGAACTCTCGAGTGCATCCTTCTTTTCATGTAAATAGGCATAAACCTCGTCGCTGTCAGTAGATGCCAATACCTTAATTCGATAGTCCACAACGACACTGCCTTGTATGAACCTTACAATTGATAATGATATAAACCCTGGCATAGGCTTGTACATCACTAGCAACTCTTCACTTATGTGTTTACTGATAGTCTGGTACGCTTCAGTATGGGGATAGTAGAAATCGTTTGTCCAATTAATACACAAAGATATCGTCAATTTAATGGTAAAATATGCTGAATCGAGAAGTAGTTCCTGATTATCATACTTTGCTACCTTGGCTGCATAAGATAGTGGTGTTGACACAGAAATATTACACCAACCTCCCACTGTATAACAATAATATTCACATATAAACTTCTCTGATGGCGTTGTTGTTGGTGTTGTTGTCATGTCAGTCGTTGTAATCTCTGGTGTCGTAGTAGCTTCAGTCGTTGTAATCTCTGGTGTCGTAGTAGCTTCAGTCGTTGTAATCTCTGGTGTAGTAGTAGCTTCGGTTGTTGTAATTTCTGGTGTAGTAGTAGCTTCAGTAGTTGTAATCTCTAGTGTAGTAGTAGCTTCAGTAGTTGTTATCACTGGTGTAGAAGTAGCTTCAGTTGT

>Contig1641
ATAGGTATCTTACAATATTCCCAACGTGTGGTTGGATCATTTGTATAACACCATGGTTGTCCGCTGTTATCAGGATTTCTACAGTAATTATGTTCCGTTTTAAGGTTGCTAAACACGTGTTTGTGTGGATGTTGCCGTTCCCAATACTGACAGGAACGCCCAGTTTGTGTCAAACTAATTCGAACTTTGAATTGTTTGATTCCATCTCCTTTGAAACCCTCTTCGCAAACACAAACACAAACGCCAGTGAATATTGCCGTTCCCAATACTGACAGGAACGCCCAGTTTGTGTCAAACTAATTCGACCTTTGTATTCCGTACCCTTAGTGGATTTTCGACATTCATCAACATCTTTTGGATCTTCAGGTGCTTTGCATTGTTTGATTCCATCTCCTTTGAAACCCTCTTCGCAAACACAATCATAAACGCCATTGAGTATTTTACATTGTGCATTCCTGTTACATTTTTGACGTCTAATGACTTGCATGTTTGCGTCACCTGTTTTTGAGGCAACGCATCTGGACACCGTCCCACAATCTCTGGATGTAATTTCTGTATCAATTGGAAAGTATTCACCGGAAGATAGCTTGCAACCACACTGAGTTATCGGTATACATTCGATGTCACTGAGTACAAATCCTTTTTTACACTGACATCCTTCTGATCGGGGTAGTTTGCATGTATTAGGGGCATGTATATCAACGCATGTGGCTGGACATCCACTTACAGCACTACTGTATTCCATATTGCCTTCACATATAAAAGGACAAAATTGTTTTGTTCTCCATGATATACTAACACCCATGTTCTCACATCTTTCTTCTAGGCCTTCAGCAGCTTCGCAAACAATTGTATTTAATATATCTGGGTGATCACTGTATGTACAGTAGTCATATACACAAGTGTTATATATATCTTGAACTAATGCCGTGTCTACTTGTGAGCAGTCTTTGAATGAGCTGCTTGGGTTAGCTGGATTTAACTGCCCGCAGGCGGAGTTTCTATTCGCTTTGTTTCTCAGTGCTGACGTACAAGGATCCGGTGGGGTTGTCACGCCACACTTTTTGCTAGTGCCTTCTCGAATCAGGTAACTTTCACCAATAAGCGTAAACTTGTCCGGTTTTGTGCGCACGTCCAAACCATCTTTTGTTCTAAAATCATCTTTAATGCCATTACAATTTCCACACAAGCCAATTAAATTCCAGCTGAAATGACTCGGTACCGATATAGTTACTGCGCTGTTCCCGTCCCATGTAATCAAAACTTTACATGTAGTTTTTAGTCTCACATAACGTCCTGAATATATGATACTGAAATATCTAGTTTTATATGGTAGATATATTTTAATTCCATCCACCTTGACAACGTTATTCTTTAACAAGTCAATCTTCGTCTTTCTAACGACTACATGAACAGACCTTGTAAATGAGACTTGTGTATTTCCTCTGTTTTCATTCTTGACTTGAACATGAAATCTGCATCTACTGCTTGGATTAACATATTGAGACAAAGTATATTTACATGTTCCCATGAAATGTAATACTTGTCCGTCGAAAGTTCTGTAATGTGGATCGCCACTCGCCGAACATGTACAGCTTTTGGAACAAACGATGATGCCATCTCCTGTGTATCCTTTTTTACATCTACATCTTCCTCTTTCGCATGTACCATGTATGTGACATTTTCCCTTGCAATCACTTGGTGTGCCCGTATAAATAGAGATTCTCCATGGACCACCGCATGTCTGACGTCTATTGCCTGAACATGGCATTTTACAATCACTTTCTTTTCTTTTTCTGTCTTTTCGTAAAACATTCCCACAAAANNNNNNNNNNNNNNNNNNNNNNNNNNNNNNNNNNNNNNNNNNNNNNNNNNNCTTTTCGTAAAACATTCCCACAAAAGCATTCGTATCCATACTCAACACCTGCAAACTTGAATCCTTTTATACCACAAAACTGTTTGCATTTTTCAACTGTCATACCTTTGTCTTTCAGTACTTGTTTATGTAATATTCTAGTGCTGTCATCCTGATAACAACCAATATATCCTGATTCTTTTGGCTTCTGACAGCACCAGCAAGTTCCACAGCCTGGATAGTTATTATTTATGCCTTTCGTGAACTTCCGTCCATGTTTTTCACATATCGCTTTTTCTCCAAATATTATCATTACCAATTTGTTTGCGACTGTATAATGATAACATTTCCATTTACTTGAAGCAGCTACTGCCTGTAGGACTGTCACAAGCAACA

>Contig1647
TTTTTTTCATTGTTAAAAACTTTTATTACCGAAATAAATGTTATTCCGTACAAATGAAACATTGAAAAACAGCAAAGTAATACAAGTAGAAAAAAAATGTTATCACATTCAATTTGATGAATTGAAAGTCCTTTAAAATCTGTTTTGTATGGCAAATAATAGTTAGACAACAGTCGCTAGAAAACAATGGCAATGCTATGCTACTGTTTCTGTGGTGTTGTTCCCGAATATGGCGGTGGTGGTGGTTGGTTGTAAGCGAAAGCGGATGGAGCTGGTTGACCTGGATGAGCTCCCATTGGTGGTGGATATGCAGCATTTTGTACAGGTGGATACACTGCGCCACCTGGTGGAGGATACTGATTATACTGTGGAGGTGGTTGACCTTGATTATACTGTGGCGGTTGTTGTTGACCCTGATATACTGTTTGGACTGTTGTGGTGTGTGCTGGTTGGACTACTGTTCCACGATTACCACGTGTTTTACATGCTCCACATAATACAGCAACAATAACTATGACAATGACCAATCCAATAATTCCTCCAATAACTGCTCCAACAATACTCCCGATTGCCCAATAGGTGTCGCAGTAGTAATAATAGTTGTAGTAATAACTGTAACAGTATCCGGCGAAGGTAGGTACCACATTGACCAATCCAATAATTCCTCCAATAACTGCTCCCACAATACTTCCGATTGCCCAGTAGGTGTCACAGTAGTAATAATAGTTGTAGTAATAACTGTAACAGTATCCGGCGAAGGTAGGTACCACATTTTGATTCAAAATTCCCAAGAAAAAGCACAAAATCTTTGAGTAATATTCCATCTCAATACTAAAACTGAATTGAACATCAAAAGTGGTATTTCAAAATGACAAGAAACTACGTCATTTCTTAAGCATT

>Contig1653
ATTTTCAGATTATTAGTTACATTTGCAGATCACAAGTAACAATTTTCAAATCATATAGTAACAATTTCGAGATCATAAGTAACAATTTCAAGATCATAAGTAACAATTTTCATATCATAAGTTACAATTTCCACAGATCATAAGTTACAATTTCCAGATCATAAGTAACAAAATTCCCAGATCATAAGTTACAATTTCCATAGTTCATAAGTAACAATTTTTAGATCATAAGTAACGATTTGTAGATCAGTGTCGCTTTTGTTAAAACTATATGAATCATAGGTTAATATACGTTATACTTTTAACAATCATAAGATTTATAAGATTACTATAAAATGAATGGAAAATCAAAATATTTTTAAGATCAGATATAGATTATGTAATACAAAGATATAACTACTTGAATGCTCATCGGAAACGGAAGCCCTAATCTTACAACAATTCCATAGTATGTACTCGGATAAACCAATCCCATAATTTCATTCGGCAATCCTCGGTAGAATCCGCTACTCTCGGAATCGAACGAGTTGAGACGAATGCCCATAATTCAGGTGATTATACTGGTGTTCCACCCACAGAGTTAACATTTTGACACTTTGATGAAATTCCACGTACACACGTGTATGTTCCTCACAAATTTAAACATACTGTACGGTCTGGTTTTTATTTTGTGGCGTAAAAGAAATAAACGTAAGAAAAGCGAGTGTGTAGTTTCCGAAAAAAAAAATATATCCAATTTTTCAATATAAGCCTTTTGTTAGTTAGAATAGAATAAATATGATGAAACCTTTGTCACAAATTAATATAAATTCATAAAGCCTTAATTTTTATAAATAATTGTTATGCACTGGTTAGGCTTATAAGATCAGGGCTTCAGTTACATCTAATCAAAGTAAACAAACATGATATACAGTAACTGTAAACCAGCTTATTTACGACGATACTTAATTCACATTTAGCCTTTTCTAGTCCACTTTGCAATTTCATGTATTTATTTGTCGATTTTCATATTTACCTGTGTAGAAGGATAAGGAAAGTGTTAAGTTTTAAATTTTTACGACTATTTATTTTAGCGTTGTTTTCTACATGCTTAAGCCGCAAAAATAAATCGTTCTCAAAAATAAGTTGGTTTACAGTATGTGATAAATACATTAACAGATGTTATAGTTTGCTGGATTGTACGTGTTTCTGTGTAGACAATCTATAAACACCTTATCACATCTACACACTCTGTATTTACAGGAACCATGACTATCTTTGCAGTCAACTGTCCTCTGATTCAAAATCTTGTAGTTATAATGTGTCCATTTAGTCCGGCACCACCAGTCTTCTTCATCCCCATAGCATTTGTCATGAGCTTGACAGCACCGATCTATACCATCTACTGGTGTACCTGCACCACCAAATCCACAATAACAACCATAATCAAGAAGTTCGATACCACGTCTGTATCCAAAAATTGCGATCATCAGATTGGAAAAATTCCACATCGCCTTCTTACTTATGTTACTATGTACATCAGCTTGATCATCCAATGCGTTGACATCATCTAATTCTGATCTTTCCATATAATTCCTCACTTCATTCAAAACACTGTTGGAATAACCTGGTGGGCTGGATTGCACTGCGACACAGAGAACACACGCAGTAATATAGTG

>Contig1672
TTTTCTATTTAAAATTTTTATTTTTTCTTTATGATTTTTAACATAGGTAAATTTATTTAAACATAATAAATTGTTTGTATTTTAACATAATGATTATGCTTGAATGCGGCTGTACACCGTCCTAATAATAAGACCACTATACTGATATGATATTCAATAATGCAGAGTTAGGCTAAGTTTACAAATTGAACGTTTCGTACAAAATACTATTCAATGTGATTCTTGTGCTTCAACTGTAAGAAAAAATATGAAACCCTTTGTTGTAAAAAGTTAAAAAAAAAAACAACTAAAAAATAATAAATTATAGTATAGGAATTTGATCAAGATTTTAATGCAAAATATGAAGTGTTGTTCTATACCCATATTCTTTAATGTTATTTTGATTTTTGAAACTGGCAAAAAAACCTGAGTATTTGAACAAAACGAAATTTAGACGCTTTGGAATGCATCGAAAATTAACCAAAATGTTTAGAAAAGTAACACAATTTAAGTTGTACGTTCCGAATACAAAAGATGGATTGAACTACACACTACTATGGAAATGGACGGGGAACTCATAAGGGGTAATGATTGTGAACCATTTCCCAGAAAATTTATTAGATAATTGATAATCTTCAATTCAATTTTATTCCAAATTCCAAACGTTCTTTTTGGTTTGTTATTTTTCATTCTTGTAAACAGTTTTAACTGTTAAAGCCAAAATATGTTTAAAATTTGTTCTCCAAAATTAAAAAATGCATAGATTTTCAACATTTACATATGAGATATCATGCATGTACGAGATTCTAGTATACTATGAAATGATTGGACGACACCTTCACGACACATAATCACGTGACCTATTTGTCTACAATGAATGGCAAGCCATACAAATTCATTCGCATATAAATACATTCTGTAACAAACTGGTTCCCATACAATTAATATTTTCACGTACAATATCACCCATAGCTAACATCACAGATATTGTACTACTTCACATGCATAAATGACAAGTAATATGAACATGTATTCTGACGTCCGTATCGACCGAAAAGATGGAATACAAAAAACGAAACGAATTTATGAAATGGATTTCTTTTATTTCAAAAGATAATACTTTGGACTTCGTTAAGTTAAAATGAAGTGAATCTATAGCGATCCTCTGACTAAATAAATAAAATGATTAATGTTTAATGAGGTTCTAAACCTTTATCTAAAAGAGTAATATTGGAGTAACCTTGTTTTTATTAAGTGTAAGGTTTGTCAGGAAATTGGCGAACATTACTAGAACTACTTTGAATATTAGCACTTATAAATTCTATTAATTTCGGTTTGACTATTTTGATTTCCTAAGTCTAACATAGTCTACATTTCCTTAATTTCTAACAAATAACATTATCAACATTTAATATAATAATGGAGTATTTACAAATGGGCACTACTAGGGACCAACTCAAAATTATATTCGAATGCAACACTGTTTGTAACGCTCAATTTCATTGGATAACGCCACAATTTTCAGGGCATCAATCCCGCAATCTCCTGTGTCAAATAAATAAAAACAACATATTTTTACTGAATGCACTATAAAGAAAGAAAAATCGCCTTTTCACAGGACGGAATATTTTCTTAAACTTTTAGTGTTTCACACTTTGAATTACTAAAAAATGAAGATAATAATTTTGAGGTGGTCCCTTTAATACATAATAAAACATTGTATAACAATATGTCCATGAGACTATGCTAACAATGTCCTCCGATCCAGCATAAAATGTCATGACAAACTATAAGTCACGTGAGACGTTAGCAAAATTTGTATGGTCCTCCCCATATTTGTCCTTTACAGTGTTCACGTGACCAAGATGATAAGGCAAGGCTGAGCACACTGGACGGAGTAACCATTATAACAACAATAAATAAATAATAATAACATTAAATATGTGAACTGTTAAATTGGACGATAAAATGCTAAGCTTATAATATTATAAACAATATATACCTATTTTTGTACATTAAATATTAACAATATTGACTTGTATGCCATTCTTCACTTTCATACATCCTTTACCCATAATGCAACAATCAAATATCCATCGAGCGTACATCAAAGTCAACAATATACATTTTCATACATTTAACATCTTTGATTCTTTCGTTATAACAGACGTTTTTTTGCATAGAGATCGAGATGATGTAATTTCTTCTCTTCGAAAATATTTTACAAAGTTTATAAATCGTCCGGTGACTGGGCGGAGTTTGATTTTATTAAAAGTATCTACTTATGTGACGTCATCATTGCATCCTGTCTGCTTGTATCTGTTGGGGTTGAAAGTGAATCGTTGGAGTTCCAGCTGCTATTTGCTGAGGCATGGCATAGGTATATGCGGCACCAGAGGGCGTTACGAATGCATTAGCAGATGTTCCGTATTGGTAAGCGGCTTCGTATGCATTGGCGGCAGCGAACTGAGCGGCATACGCTGAATAGTCAATATACTGTCCGGCAGCAGTTGGAGAAATAGCAGACGACAGACTTGACGCTAACATATTTGGTGTCGTTGCAGAGACGTAGGCAGTTGACGGATAGATATACTGTGGAACACCAGCATATGTCATTGGTACTGCTGTCGGTAACCCTGTTTTAATAGCAATTGGAATACCTCTTGGTTTGGCACCCAAATACGCCAAATTGACATTAGCTTTCCTTCCATCTATGATCGGATTTGGTTCTTTGCAGGCACGTTCTGCACCATCTTTATTCGACATCGTTACAAAGCCATAGCCTCTGCTTTTCCCTGTTTGTCTGTCTGTTATCACAACCGCTTCTTCGATATCACCAAATTTATCAAAAAATTCTCGTAAAGATTTGTCCGTTGTATGGTACGGTAAACCACCAACAAATATTTTTGTTAGAGTAGTGTCTTTCTGTGTAATTGTAGATGCCATTTCTTCAATTTTGAGAGAATAAATAAATAAATTAAAGCACTAAAACAATAAGTTATCAATAACACAATAAATTAGTATCACTGAGTATGTAAAATATCCCAAGTTACAAGTCTACTGATATAACTTTATCTATCCTATGTGGAAATCACGACTATTTTTTTTTACTGTGTTTTTAAATCTATTCTACAGTAGACTTATTCCACGTTTTCATTATT

>Contig1684
GTATTTATCTATTAGTCAATTATTTAAGTGAACAAATTTCGTTTTATATTACACTTATATGTGCTTTCTATACATTTATAAATCAATTTCATAATTTTTTTAACTGATTCTATCTTTGGACCAAAAAATGTATCAATTTTTGGGATAAACAGATATAGTTCAATAAATTTGAAAGGCAAACAAAATTTTGTTTTGAAGTTCCACCAAATAAGGATTATCAACTTCTTTAATGAACTCTTGCCAAAAGAGTATATATAATAACTGCAGTTTTGTAAAAAGTGTAAGGCGAAAAAGTCCCACTTTGCCACGATACTGCATCAATGATATTTTTTTTCTTTTTAAAAATATGTAAGAATAATAAAAATTGGAGCTTTTAGTTTTCACTTCCCCCTTGATGTTCATGGATTTTGAAATATGAAGTGAAATTTTATACAAATGAACTAATTTCATCTATACTGATGAAACTTTTTCCACAATCATGTGTTGGTCACAAGGAAATCATATCATATTTTTTTGATGATATATTGAAATCTTGTACTTATTCAATATTTGTGTTGAAATATGCATATAATGAGTATTGTACAATACAACAGAAATAAATATTGCAACATTTGAGCACAAGATAACTAATATTCTGAACACATAAATCTCTATATCTAATATTAATAAACCCTCCCACATAAGCTATGGCAACTAAATCCCTAACCCTATAAACCTTACCCCTATATTAACATTAAACAACATATTACTTTTAAGCAACAAAAAAAAAGTCATTCCCATTGATATGAAATGATAATACTTATTTCTTTTGCATTTTACATATCAATGTTTTTGAAAAAAATCAATCTGAATCATCTTCAGTGTCAAATGACACACTGCTCATACATATCCCATACAACATGCACCCTCCAAACAATACAATTTGGTCCTCATATTTTACATCAAATAACGTATTGCATTCATCACTTCTATATCATACCACAGAAATATTTTTAATTATAACATGAAATTTACAAAAGAGTTTAATTTAAGTCAGCATCTCCATCATGTAAATATTGTCATGTGTGAAACAAATATGTG

>Contig1688
ATATCTATTGCACTAATCGTAAACATCAACAAAACACAACTTATAAATTAATATTAACAAAAGCAAACATAAATAAACAATAAAGAAGCACAAATAGTATATCAAGTGTCAACAGAAGCAGGAAAACCCATTTAGGATATTTTTAAAGCGGTCAAATAGAAGTACAAACGTAGCAAAAAAAGGCAAGAAGACCAGAGCTTGCATGACCCGTCCGTATTGATATCTGCTCGAGACTGGAAAAAAATTATTTTGACAGGAATATTTACCTAATTTCATCTTAAAGTATAAAGCTCTAAATTTTGTAAAATATACCTATAAACGATTTAAAATAAGGGATATATATTAATTTTAACCAAGTAAAATGCACATTTCAGGACCCTGGAAATTTCCATACGGAATGTATCAATTAAGGGTCAATATTAAAACAAACTATTCTGTCATGGATGGCACAAAGATTCAGTGAAAATATGATGGCACAAGACAATTACAACAATGTACTTTATGTATGAAGAAAAAGATTCGATTGGTTGTTTGATTGTTGTTTTTTAACGCCACCTTCAGTAATATTGGATTTAATCGTGGCGGCCATTTTTTATTGTTAGAGAACGCCGGAGTGCCCGGAGAGAACGACTGACTTCCGGCTATAAAACTGGCAATACTAGGGAAAAGATTCGAGAGTCAATTGGTTTCTACTAAAATACAAACTACTAATATACCTTCAGTGACTAGAATAATACTCATCCGTAATAAATACAGTTAAGAAAACATTTTACACGCATAATTATTTATCA

>Contig1691
AAAGGTGACAAGTTCCCACTCCATATATGACCCCGTTATTTTGCTAATGCAGGTACAAATTCGGTGATGAGTCGTATTCGGTGATGCGACAATCAAACCAGATACTTGATATCTGTGACACCTGATATTTAATAACGGTCATCCACAAAACTTAAGAATGATTTGAACAATTATTCAATAGGTATAAACATTTACATAAATTGTTTTTTTTCTCACAGATGTAAAAGTTATAACCCAACCAAAGATTAAAATAACCGAAAAGATTCGGAAATTTTATACCTTATTATCAAAATCGATTCAATTCAAATTATTCAACAAAAACACGATTTTGTCATTAATTAGGCTTCGAGATAGTGTTTAAACAAAGAGTAAATAATGTTCGTAGGATGAAATTAACAGAGCACACTTAGAACTGAGTCAGAAACGTGTTTGCCTCATAGCATATTACTTCTTACATTGAAAATGAAAAACCAATAAAATATTCTGGAAAATTTATTGAAAAATTACCGTTTATACATGAAATAAGGACTGTTTATGGATTCTCCAAAAATAAACGATTGACAATTGAAGCTTTATCTTAATAGTATCAGTAGCGGAGGTCTTACGAAAATCCTTGTAAAAGTACAAAAAGAAATTATATGCTTTTAAATACAAATCACATTGATACTTGATAACAATAACAGGAGGGTTGGTATAGACAACACACATTAAATTGTATAAGACATATGGAGTTGGCCAAATTCATACATATTCGGAGCACTATTTAATTATGAAGGGATTTTATTTTTCACCTAAAAAAATCTTATTGTAGAAATATCATATAAAGTATTGCATTGATTTGCGTCTTTCTATATATTGGGTAAATATTTCGTCCTAATGACATCTTTATTTATTCATGTAGAAACAGTAATTGTCATCAATCACATTGTTCTTAATTTACAAATATCGCAGAAAGTTAAAAAAA

>Contig1700
TTTTTTATTTCACGTCGCTTTACTGTAATACATTTATTATATTACTAATCTTGCACTGGAATAGTTCGGTAACACGTGTTGTTTTCTAGGATCACATCAGCATTAAACTCTATAGATGGAGTTTCTCCAATTAGCTCCACACATTCGGTTAGATTCTCCTGGACATCGCCTATTGCATTCACTTTCAGGAACACGTGGGTAAGCAGGATTAATCAGCGTATTCCCACAGGTACAAGCATTTGAGGACTGCAAACCTGTATACTTGAAACCATGACAATGTCGTTTGCACTTCAAGAGCGTTGTTTGACTCAAATTTGCTATTCTGTATTTCAAATGTCGGTTTCTGTCATCTTTGAAACAACCCATATACCCATCTTTTATCCATGGATTTTGTTTATTTATGGTGGGTTTTAATTCTCGTATCTCTTTTTCCAGATTTAATATGGTTCTATCCTGGCCTTTGTTTGCATCTATCTCCTTCTTTAGTGTTGCTTGTATCAGGTCAAGTTGTTTTTGCATCCGATTTGAATCGCTCTCATATTTGGTCTTTAAAAGTTTAATGTTAGTACGAATATTACTAATATTTTGTTTGAAACCATTGAACACGTCATTCTTATTCTTATCCGGTAGGTTTTCAGAATCTAAAGTAGGATTCTTCTGTATTTCATGAACCGATTTCTGTATTTCGTCTATCCTTTTATCATTATGATGCAGTTTTTGGAGGATGTACCACACAATTGAGTCTCCCTTACTATATTTATCTGATCCGAGGAATTTATCTCCATTCTCACAGCTACATAATGCAATCAGAGAAAAAAGGGTGAGCTGAATCCACATTGTGTTTTGAAAAAGAAAACAAACTAAGCTATCCACGTCAATCTATAGCGTGATGTGGTATAAAAACATGT

>Contig1708
ATTCAATATATAATCTTACACTCCTTGACTACATTTATACATAGCAAATACACCATTAATATACATGCATTTACACATATCAGATACACATACACACATGTACAATATATCATCCGAGTCAGAAAACATAAGCATGTTCATCACACTTCATCACATGACAATGTTACAAATGAAATGAGTTATTGTTCCTTTTAACGAGTTATTGCCCATGTTAATGTTCAGATGGTAAATATGATATAATTCAAAATAATTTGACATTCAATCTTATTTTAAAGAAGAAGTAGTATATTAAGGACCCGTTAGTATAAACTAGTCTGGTATTTTGGTGATTTTTTTTGTCACGACCGGTAACTCTTACATAAAGTAATCACCCTGACATCAACTAGTTTAACAATGGGCATAACAAAAATCACGTAATATTTTAATTAGTTAAAAATAAATGGAGATATCTAAAGTAGTCTCTTCTCATTATGGAGAATCAGTGGTTTCAACTACGGCAGAACTTCGGGTTAAGTGGTTGACTTGAAACACTGTCTGCCTAATTGGATTGTAAAGTCCATATAAATATTAAATACCTACAAATATGAATCATGAATAAACATAAACACCAAGAACCAATCCCGAACTCCCATATAATGTCTGTCTGTCTCTTCGCGAGAAGGGACTGGTTTATAAATCCTCAGTTTTATATTATCTTGTTTGAATATCTTACTGATTAATGCATATTTTCATGAATATATTCATACACATACATACACACATCACTAATAATATCGTATTTTATCAATTATATTGCATAGATACACACACACATAATATATATGCATATATTAATGTAAATTTAAACTACCATAATATAAATAAGGAACAGTTATTCTACCAGCGACAGATATGGGAATTGATATATTTTTTCTCTTAATATACATT

>Contig1716
CAAGAAATAAATATATATATTTTATAACAAATAACAAATTTATCTAAAATGCTGGAATGTTACACTATCAATCAAATCTCTTTCTTCATCATTTAAATGTAACTTGTAAATCAAATTACTTTGATTGCTTTTAATATCAACCATAAATGGCTACTGGCTCTTTAATATATATTTTTGGACGGATTTATAATCAGAGCAATAAGAATCCATTTTTTATGGTCATTAATATTATTGATCACAGATATTATCAGTTTTAGCACTTTTAATTTTATCACAGAAAATGAATGATAATAATGTAATATGCCAGGTCAGCATTTTCAGTTTTGACTTATTTGCCCTTTTCATTGGTCAATGTGTAAGTATGAAATGAAATGAAAATAATAGCACTTCACATTCATTTCTATCTACATGTATGTATCCACATGTATGAAGTCTTTTATTTTGAACACATAATAGTTTCAGTAGTATGATATCTTTAACTTTCTTTTAAATAAAGGTTGACTTATTTGTTTTTCTCTAATTGTAAGTGGTGAACACAAAAGCTATAACTGAACTACCGGCATCTTGTTCTTTTCTAATTTTTTTCATGAGTATAGTAGATAAGCTTTGAGCAAATTTAAACACCTAATATTTAGTATTCTTATCAAAATTTCTTCAATAAATAGATAAATAAATAAATAAATAAATAAACAAATGACTAGAATTACACGTTCATCAAGACAATTTTGGGCTTGGAAT

>Contig1720
CAAGTAACATATATAATCATTGCATGAACAAAAATTCAAGAATATTCAATCAATATATGGGAGAAAGAAATGCAGTATGAAGGTAAACATTTTTTTTGTATATATGTTTTGTTTTTGGCGTATGTATTCTAAATATGTCTCTATATGATCAAGTCTCACATTCCTAACAACAGCACCGAACATCAGTATGTTCTCTTATTTCTAAAATAAATAATACAAATATCAACTTAAACATAATTCACTTTGGACATGTAGAAATGTAGTCGGTATACAAATGACTTGAAGAAATCATTGGAAGTTGTTCAGTACACTTGTATCAATGCTTCTTCATGTAACACACATTTTCATGCTAAACCCAGTCCATTTGATGTATGTAAGTGTTAATAAAACCAGCATTTGTAAAGCTTGTAAGCATGACTTATGTGTTAAATAAACAATTAGTTGACATGCATACCTTCGAATGAGGTTATGAAAAAAAAACTGATTAGAAATTGATGTTTGTAATTATGTAACCCTCAGTACAGGAGTAGAAGCAAACTCAAGAGCCCAACCTTCGTTAGACGTTTATTTGTAGAAAGTTGGAGATGCTGGTTTAGATTATAATATAGATATAATGGCGAGCGAAAACAATTCTATTCACTGTTTTAGATGTAATGACGAGCGACATTATCCCTGTACTATAGTCATTCTGGTGACTGTTTATTAAGCATTTATCAATTGAACTATTGAATATAATTGTTTTTTATCGGTACTTACACTATTTTGGTTTTTCGATAAATTAAAACATTACATCATATATGTTGTCTTACAGTTCTGAATATTATAGTTGTATATCTTGATGAAACGTATTATTATGTAGATTTATTCAAAATCATTTGTTTGTGATTAACATCGATTACAGTAAAATTGCATAAATTATTTTCATGAAGTGATCCCAATTGAATACATTATGAATCAAATATGTGAGGGGCATACGCATACGAACAGTAACCCAACAACACAAAAGACATCTACTAAAAAGTAATCAAGGTACGGTCTTTAAAAATAGACAAACGTTTTTTACTCTCTCGGTCGCAGGAATTATTATAATAGTCTACTTCAGGTATGATCACATAACTGGAATATTTGCTTACTGAAATTCTGTACAATTAAAGAAGGTACCAGTAAAGTAATCAAGTCTGAGAGTCTTAATAAACAATGTCAACTGCCATTACATTCA

>Contig1728
GCACCAATATGTTCAAAATAAATGCAGTGTTTACAACCAAAAGAATCTTCATGATTCAATCTATACAAAAGAATCATATTTATCATTTTATATCACATAGAACAAATTTCTCCCTTCTTTTACTTACATGTGTAATCATGATCTATAGGACACTGATAATTAAATTACTTATTTAGTTTGTATCATGAAGAGTGTTAACTTTACGAATGAAAAAATTTGAGTAGCTTGTGTAATATTTTAATCTTTTTGACAACAAAAATATAGCCTGGCTATTTTATTAATGGCAAAATAAATGAGAAATATGTACGAGTGACTGTTACATATTATATCTATATATATACCACAATTTTGTGTGACAAGCCTACACATACAGTGCAATATGTATAGTGAATACTACATGTACCACATATAACAGCACTTTACTATGTTTGGGACTTTTTCAGGTTTGGCAAAGTCATTCTCTCTGAGTATTAAAACACAATCACAATATCACAAAGTATAACAGTAATGTTTCTATTCACTGGATAGTCACTTTTGAGATATGTGCCATGGTGTCCGCTATAATTCCCCTTGACTTCTGATGACAGGAATAGAGGTCATTGTGAACAGTCCAGTCTTTAGGATCACCGTAGGAGGAGTGTGGCGTGTGGTATTGTACCCATGGTGATGTTTTTACAACAGGAACTGGTATACCACCTAATGGCTGTTTCTCACAGGACCTGTTTGGAGGTGACCTGTCCATTAAGTGTATAGGTGTGTGTATCACTGATGCTTGGGTGGCCCCTGTTACAGGACTACTTGTAGACAACATCCCTCCATCAGATTTACCATGACTCTGCTTGGGACTACAGCTATGATCAGACCGAGGTGTAGAATTAGGACTGGAATTTTTCAGACAAGGATTCCACGAGGAGCCCGGACTACTTATCACATTCCCACGTCCAGAGTTATTGTAACTGTTTGATAAGTGTCCATTCACATGATCAGAGTTCCGTGAGTTTTGAATTGATCTTGGACTAGTATTATTTTTTATCACTGAATTATGTTGTAAAGGAATCGTCAGACCTTGACCATTTTGTCCAAGGTCATTTGTAGAGCAAATAACTTTTGTCTCTTTTGAAGTCAAACTTTGTCCATGAATAATTTCAGGTTTGATCAAAGATGATGAGGAGTACCCTGACCCGTGACTGACCATTGAATCAACACCATTCACATAACCAGTACTACCGTACATTGATGATGACCTAAGGTCAACTGGTTCCAAACTTCCATTCAGACGAGGTTGAAGTCTGTCACTACCATATTCATATGCATATTTTCTAAAATCGTTGTCAAGTCTTGATAAATCCTCACCGTAATGAACCTTTTTGGCAAGTTCAAGTCCATAACTATCACACCCAAACCCATACCCATATTTACTAGCAGGTGTCATTAAATCAGGATAACCATTTCCATGGTAACCTAACGTATGTTGATACTGTCTCCGATGTGAGTCCAGATAATAACCATTAGCATAACTATGCTTCTCAGCTTCTGTGAAACCATAAGTATCCGCGGCAGATGGATAAACGGTCCCAGGAAAACCAGTATATCCATGTGGACGGTAAACTTCAGGTTCTATCCCAAAATTATTGGGTGGATACGGATAGAGAATTTCTGGTTTGAAGTCACTACCTTCAAAGTTCCCGTATTGTGGATAGTTTCCACTGAAACCATTGATTCCATTAATAATATCTCTACATCCTGTCTTTCTTTTCCTCCCTGGGGATTGTAAATATTCCCTACCCCCCTGATTCTTCTGTTTCTTTTGCTTTCCATTTTTCATTTTTGACATCATTTCATCATTAGGAAAGTCAAAACCAGAACATATATCTAAATCTAATAATGGATAGGGTAATTTGAATTCATTTCCTCGTTTGTGGAACAAATCCTGTCCTTCGTCATCAGTAAGTTGTCTGTGTGTACAGATTACAAAGTCTGGTTTACTGTTTTTATAGATAACTTTACAACTGGACTGTAACCATATCCAGCGGAATTCTTTCGTTAACCATCGATACGCTATCAGTCCAGAACTGCCTGTCTTTATTAATTCTTGATGAGCTGCTGAAAAATAGTTAAGATCATCAGGGTGAACCAGATCATAGCCAGACTTTGTAGCTAACTCTCGGTCAGAAAATCCAAACATCATTTTACCCCTATTATCCATGGACATTGGAGAGAAGTCCATTTTATGTTTAGATTTAAAAGTT

>Contig1735
ATTATTATTAATATGTAGATCACACATCTTTAAAGAAGAAAGCTAATTACTAGGCAAAATAATAACAATTGCAACAGATACATGGCAAAAAATAAACCCATTTCCATTCAAAGTAATAAATAACTATGGAAACAAATACAATGAGAAACACCAGTTGATCAAGACAAGATATATATATATTAACAAATAAATAAGCACTAGAACACACCCGTGAAATCGCGGGCATTCAGAGAGTGGATGAAAGTATGTAAAGTGTTGTATTGTCAATGTAAATTTGTTCTGCCTAACAGAAGTTCTTATGGAAACAATTGTTTTTTCTACCCCTCCTCCTTTTTTTTCAAAATTCCCATTTTTTTGTTTTCTATTAATTTCAATATGAACATCATACATTTAGTATGTATTGAACATTCATTGCTCTAAATAAAGTGTGTTTGATTTTAACTATCAATCTCAGTTTACTAACCAATCCACGGAGGTCACTGATAAGTTATATAGGCCCTCTCGACTTAATATACTTAGGGACCCCATGAATTTTTGTAAAAGATTTTATGACTGGATAATTTCAGAAAACCCAAACTGAATAAATATAAGAATGGATGACAAATGCGAATAAGCATGGTATCTATAGGACACAGAGGCATAATGTTCAATTTATTGAGGAAGGAAGAGAAGCGACACACAAAATGAGATCTTCTCGTTTAATAGTATAGATATCTAGAAGAGCAGTTTTAGAGACAATCATTCTCAGTTACAAAAAATGGAGAAAAACTTAACTAAATAATGTGTCATACATGAAAAAATGTTAAACATTTGGAGCAATG

>Contig1743
CAGGAAATTAGATTTGAAAAAATCGCCAAGATGACCGTAAATCATAATCAAGATGACCGTAACAGGATCAGCGATTCATAACAGTGGTGACCGCAATTGGCCAAAAGACGACCGTAATTTGTAAAGGATGACCATATCTTTTAAAGGATGACCGTTTATTCTAAGAAATATCCATAGCTTTTTGATGAGTTTGCCTCAATACGGGCTCGGTAAGTGGGTATAAATATATTTACTCAATTTCTTTTTACTGTTTGTCGTATTTTGAGTAGTCCATACCGAATAGTCAGCTATAAAAGGCCCCTAAATAACAATGTAAAACAATTCAAAAGAGAAAACTAACGACCTAATGAAGTTCATTTTTTAATTCCGTTTGACACCCTTCTTCTACATAATCCCTACTGACTTTCAAAGTTGAGGAACATCTTTTGAATGATATTGTTTGTTCTTTTAAATTAATATTTGGCGTACAACCGAAATGTACAGACTGATATGCAGAATGACCAGTGTTTTCATTCAAAACTTTCTTTCTAAAACTAAATGCTTGAAGACAAACATGATTGTCTATAGTGTGTATCAAAATGGTGTCTACATTATATGACGTGAATTTGCAGGTGGTATAATGAAAAGTAAGACATGTACTTATCTGAAATAAAGAGCACTTGCAATGGTTGTTGAAACGTTATAATGTCATCGGGTGCAACATGCTTTGGCATCTTTTAAAAGGTGTATTTATTATATGATGTTAATAGTAATCCAAGAAATAAAAATAAATCTTTTGTACTTGGAGGCTACATATTGTGGACTATGTATTTTTTCTTCTACCTATAGGATAATGCAGTTTCATACATACGTTTTATTCTAACACGATTTACTGTTTGATACAAAAAAGTTAATACCAATACGGATATTTCTTAGAATTGATGGTCATCCTTTAAATGTTACGGTAATTTGTAATGAATTACGGTCATCTTTGACAAA

>Contig1746
TTTTTTACTCAAACACATTTAATTTCTGTATATAAATTTCAAACATAAATAAGGATAATAGTTATACGGTTATGTTTACAGATTAACATCATCTTTAAGGAACTCTCCTGGTTTAAGGTAATCGTCACTTTGTGGTCGTCCATTAGGGACTGTTCCGGAATGTGAATAGTCATTGTTCGGTCTATTTGGTTGATTGTTTTGGGCTGATATAGGTGTTAAATAATCCTCACTTGATGGTCTTTCTGATTTATGGTTGATGTATCCGACATTTCCATTTTGTCGTAATTCGACATTTCCTATTTCATCATAGCTGGGCGGAACTGCATCTAAGTAACCACCATTATCAGTGCCTTCCATTTCGTCTTCGTTCAGCTCATTATATATTTCTTCATCGTCGTAAATACCAGACATTACATCTACCGACTGTCTGGGAGTAGTGTCATACGGATTAATAGAACCAATTGTCCTTCTCATATCTATTAGCTCCTTTGATTTTTTTCTTTTATGTATGCAGACACCTACTATTATAGCTCCAACAATTAATACACCACAAGGAACACCAATCGCAATAGGCAATAATTCTATGACGCCTCCCGAAGGAGGTATCTGAGTTGAGACCTTTTCTGTTGTTGAAGATGTTGTTGATGCAAGACTGGTTGTTCCCGGTCCTATAGTACTTGAGGCCTCTAAGCTTTCACAGTTTTGTTGACTACAAGTATCACTATTTACTATATGAAAATAGTCGAGAGCT

>Contig1749
AATTTGTACAACTGTTTTGAGTTATTGTCCGAAAACTGGAAAATCACCCATTTTATGAAAAAAAATAACCCAATACTCAGAAATTTAAATATAAGATTTATAAAAAAGGATGGGAGCTCATGTCAATAGTTATGAACAATTCTCAAAAGTTTCTGGTATATTTGTAAAACTTTTTAAAGTTTTGTCTGAAAACTGGAAAATCCCCCATTTTTAATGAAAAAAAAACCAACCCCATTACTTAGAAACTTAAATATAATATTTATAAAAATTCACGGTATACCATAATACATCCCTTAAGCAGGTGTATAAAAAAACTGTACATCTAAAAAGCACCATCTAGCAAATACTGCATCTATTTGAGATTAAATAAAAATAAAATAAGGGAGATAATCATCATTACAAAATATGTATTATCTCCCTTTCATATATCTTACAAATGACAAAAACACAATACTACAAATTTTCTCCAACAGAATCAAGGAGTGTGTAACTACTGATCTGTTCTGACCCTGAGTTTGAGTCACATTGTTCTGATCCTGAGTTTGTGTCACATTGTCCTGCCTTTAAATAATCAGAAACACTACTTGAAATATCACCATAATTTTCATCCTGCGGCAAATCCTCATTGTCTGAGAAATTGTTGGCCTCTTTTATTGTCAAGATCTGGATATGTGGGAGATATTGGGAATTGGTGGCAGCAAATTTTTCAACTTTATCTTGGTTAAATAGTTTGTTCTGAAATATGTTCTTCTGCTTACTCTTTTCCAAAGTTGAATTGTCAAAGTTTATTGTATGAGTATTTGTATTTGAACTTTTATTGTTTTCTAATGGGGAATTCAAAGATGAAATGTCAATGTTAATGGCAGGGCTACTTGTGAATGAACCTTCATTACATTTTTCTGATGTGGAATTCAAGGATGAAGTATTTATCTTTACTGCAGGAGTACTTGTATTTGAACCTTCATTACTATTTTCTGAAAAAGTACTTAAAATATCTGATTGCACATATGAAGAGAGAGAATTTTCACCAATTTGATTGGAGTCCTTTTCTTCTGAATTCACACTTGTAAAGTTTGTGCTTAAATTGTCTGATTTGACATATGACAAAGGTCGATTTTCCTTCATCTGAATTGAGCGTTGTACTGTAGAATTTCCATT

>Contig1750
ACCATTGCTATCAGAATAATATGTTCATAAGGGATAAATATACTTCCAATTCATTAATCAGCTTAATGCATACAACCTTTTCTTCGATGAATAATTAATAAACAACAGAAAAATAATAATGATGTCGTTAGAATCGGAAACGAGATGCTATTACTTATCTTGGTGTAATAAAGCGTAAAAAGGATGTTAAATGAAATGAAGTTGAAAATGCATACAAATTGAGACGTAGCTTGAGGATGTAAACGTTTCAATCCTGATTCCAGATTCCATATTTCGAAAAACCCTTATTGCAAAAAATCAAAGTGATGAATGGATTTATTTAGTTATTTTATGTCGAGGAATATATATACAACGTTTTTCAACACTGATGTTGTTGGGCATTGTCAAATATTACAGCGTTTCGTCATTGCAAAAAATAAATATCTGGGGTGAATCTAGTCATTTTGCATTGAAATCTAAACAAGACAAAATTATGAAATGTTTTTCCTATCATTTTGCCAAAAATTTATTCCCAGCTGAAAAATTATTTCAATAATGAAAAATAAGAATTTATTTAAATCCGTTGAATGATACTTGTCAGATATTACTGTAGCTTCTCTGATGTTATATATATATAGGGTTAGCAACAGTTTTCTGTGTGCTATGTTTCTGACAATATGCATATGGTTCTAGTTTTTTAACGTCATAGGCCTATATGTTTGTTTCAAGTGCAGTAGAATTTATTTCCATTATTTAAAACCCAAGTGCAGTAGAATTTATTTCCTTTTTATAAAACCCATTCCTATAAAGTATATGCGAGCAAATGCATCAATGGAAGAATCCTGTTTAACTGTTTTGGGTATATTATTTGCTTTCTGTTGAATAACTTGTTTGTGATTATATACATTGTAATGTCATAGTTGATGAGAAATGTTAGGGAGTTCTTTGGTGTCAGTTAATATATAAATTATATATAATAATGATGTGCAAAACAATTGTCAATTCAATCATAGTGAAGCTTTGCTAAACATTTGCATAAAGTGAATCTCGAGAATCTTTCTCTAGAAGCCATCTGATGCACTTGTAAGTATATTCGTACTGATCCAATTCCACAAGGAATTCTGGTCGCCTTGTTTGAATTTCTCTAACAACTTGGAAAATGTCAATTTCCTCATCTATTTGCAGTTTTTCCAAAACCAATTTCAATGTCACAAATAGTCCACTCTTGCTACAACCATCACTGCAAACTACTGTTATTGGACATTTTTGCATATCCCAACAGTCTTGTACACGCTGCAGAAGATCTAACATATATTCTGGTGATGGTGGTTTATTACTGATGGTCCAATCATCAGCAGTGAATACATTTATTGATAACGTTTCTTTATTTTTCGTATGGTTTAGAGTGATCTGAAGATCTTTTTCTAAATTTTCATTGTCTTTTATAATGCTAAAATCATCAAACTGAAGCTTTTCGTTCTTCTCCAACCATAATGGAGCACCCTTATTTGCCGGATCTAACAAAACAATAATCCTGGACCCGTGGTCAAACATCATTGTCCAAAAATCAATTACAGTTTCATCCAATGGACACTGCGTTACAAATAATTTACTTTCCGCCAAATAACCAGGAACTATAACTG

>Contig1762
TACAATAAAGATATCACATACATTTATTATAGCACAGTTTGATTTTGTTCGAAACAACAATTTGATTATGTAATAAAATGTCCAACAAAAATTGACTCATAATAAAATCTTGTTCAATAAATCCAAACAAAAAGTTTTTTCTCTTCTGAAGTTGAAACAAATGCACTATTATTCAAACACATCACCGACAGGATTTCCAACAATATATAACAACATATAAACAGACGTCCATTCAAACAATACACTATAGATGTCAAGAAAGATTTACACAACATTAGGACTATTCCATTAAAATGTATGTGGGAGGGAAGGAAGGAAAGTTTAGTTATTGAATTTGGGTTGTGGGTCTTGTTTCAGTATGCATCTTTTACCATTATGTAAAATTATGTAAAATATTTTTTTTGGTTGTATAGATATTTCGAAAGTCCTTTCCTACCCTCCTACATACATTTTAATGGAATACACCTTGACAATATATCACACAATAGGACAATACACTACACAGAAAGTATCTTCAAAAAATAATCCTACTCATGAGCTTTTGTTGTTGCAGTCTGCACGGTTAGCCACTAGTCCGATGCCCCAGACTAGTAAAATTTCATTCGGACTAGTAAGTTTTTCCAAAACTTTGTTTGGCCAAATAAGAAAAATGTCAGAATATTGGTCTTCGGTCTAGTAGTTGAAAAAGTTTTTGGTGCAGACTGCCTTTAAACAAAACAGAGTTTCTTTATCGTAGTGTTATTGCATTAATAAAGAGAGCAAACCTAAATGGACAGGTGTTTCACATGTGGGAAGTAAGAAATTATCATTTTTCAAATTCATTGCTCTTGAAGGATTGGATGCCCCTAGTTTCAAAGTCTAAAGAGACTAAAACTTAGGTAAAATGACTATCTTGTTCAAATTATTTTGGGATACCCTGATCTTGAAGAAATAAATGTTGATTAAAGATCTGGAATATGTCTGGCTTACTTAAGCCTATACTCATTGAATCATAAATAAATTCGATTGTACAATTATTAAGTCATATTTTCTTTCTTTAA

>Contig1767
CATTTATTAAAAAAAAAAATCATATCTTCCATTATTTTGCTTCTAATTTTACCTGCTATAGATTGAAAATTTAAATAAAAAATGTTGCCTTAGAAAGTAGTCAATATCCTATCTTTTCTATAAATGTCATCAATCAGGGTCTAGATGGGACGTCCTCATCTCTGTATTCACTCAAATATATTTTATAGCCATTTTTTCAATTCTTTTTTTTTCAATTTCTTTGATTTACATTTTATCCCCCTTAGATTCTCTATAATTCTGTAAATTCCACTAGACCCTCATTTATGTCTTTCCTAAGTACTTTGTATGTACGGTAAGTAAAGTTTCATGACATCATTTTTGTGCCTGACATCAATGTTACTCAGTCTTTGTTGTAATACAAAGTGTGCATAATCACGTCTCTGATCCACCTCTGGAATAACCATCAATCTCTCCTTCTTCAAAGGAACTCTTTCAAGTGATGCCGAGGCTCCAGGTCGAACTTTGACCTTGTTGGGAGTTGACTTAGGTCTCCCATACTTGGCTAGTTCTTCATTTGCCTGAGCTGACACAGTGATCTGGTGCCAGGTCTTAGCTCTGTCTACAAAGTTATGGTACTTTTCCTTCAGGTCGGATTTACTCCTTGCCAACTTGATTTTTTCATCCATTTCCTCAGTTCTTTCTGCTCGACTCAGCCAAGGTGTGCTCATCCTCAACTGATTTCTGGGGAGAATCAGTGGCGTAAGTGATGGCAATTTTCCAGCTTCTATAAACTGAGAACTCTTAGAAATACTTGGCTTTCCTAATAAGTTGACATCTAACCTATACAATAGCACTTGACTCTTGTGTGCGCTTACAGCCAGGAAAAACTGTAGAACTGATGTCATAAGTCGTCTGTATAATGGAGTCCTGTTGAAGTTAAGAATCATACCAATCTGATGAAAACCAGAGTTCATCAGCACTTTCCTGGCCTTCACGTTTTGCCATAATGGGCGCACAGACAAGTCAGACACTTTTAGTTGTATCTCTGGTGCATGCTTTGTAATGGCAAGCAGGTCAACAAAGAGTGATATTTGTTCCTGTGGTGCAGGTAGTATGTCATGTAAAGCTTGTGTACAGTCTTTGTCTTCTGATATATCCATAATAGATCTGAGAGCATCATAAACTGGGATCAGTAGTTCATCTTTATTCCAATGTGGATAAACCACATATGGTTGCATAATATCTTCAGCTTTGGCTTGGAAATGAAATCCCAGCAATTTCAGTAAGTCAAGACCAGGTTTACTGTGTAGGAGGTTGTCCGTCACTAAACTAATCTGTCGATTGTTATCCTGGGTG

>Contig1774
ACAAACATGATTTTCATTCGCACAATACTCATAAAACAATATCTTTCATATTTGTAAACAATTAAAAAGTGACATTCAAATTTATTGTTCTTCCATGCACAAGAAAAATATCCAACAACTTTTTTCCGATTCAACTTCTACGGGTTCTATTTAATTCATTTCTCACAAGCAACTATCCTTCAGTTTTAACATCATAATAGCATCCCAAATGGAAGTGCTAATCTGCAAGTTGTTCTACTTTCTATGTCTTGATTTCGTACTGGTTGTCGGAATGATCCTAGCATTTGACGCACAGCTACTGGATTGTGGAGGGCTCGTTTGAATACTGGGTCAAATTTACTGTTCTCCCATCCATAAAATAATATCAAGACAACTTTTGTCCTCTTTCAAGAACTAAATGTTTACGATATGCATTTGATTTATTCTTCACAAGCGACTATCCTTCAGTTTTAACATCATAATAACATCCCAAATGGAAGTGCTAATCTGCAAGTCGTTCTACTTTCTATGTCTTGATTTCGTACTGGTTGTCTGAATGATCCTAGCATTTGACGCACAGCTACTGGATTGTGGAGGGCTCGTTTGAATACTGGGTATTCCCCTAAATGTACTTTAGTTGGACTTTGGAAATTACAGACTTCTTTAACTAAACCTTTAGTCATTAAAGGAGCGGCTTGCTCGTCAATTTCATCTATAGTCTGTTGGCATCGCATTTTTAATCTTTTTCCATGTTCTGTCATTTTTGCAAGCATACTTCTATTTTCGGCCATTTCTTTGAGATTATCATCTCTTCGTTCTTTCATTTCATTAATGAGTTCATCAGCGGCAGCGTCTATTCTGGATTTTAGTTCTTCTTGTGCTTTCTTTATTTCTGCTACTCTCTCTTT

>Contig1793
CAACATCTTAGATCATAGACATGTATAACATTAAAACTAAATAAACATAACATATTCTGACAACAATACTAGCACTTTTAGTCTTTCATCTATTTAGCACTAGGCTTTAAAAGTAAATGTGTGTTCAGAATGGTTTAAATTCATGAGATCATGATGTCCATTGTACATACCAAACTAGTGTCTGGACACTATCCCTTTGAAAAACACCAGCATCATAATAAAATATATTCTTGAAACAAATCCAAACGTCATGTGTTTGAATTTGCCATTTAAGTATGCGAAATATGTTATTTCAAAGCAAACATTGTTATAGTCATAAATTTGAATATCACATAACAGACGAATGTCGGTAATGTTCTTCCGGTTTAAGTACTACATATGCTACTGGTCTATGGATGTCTTGTGACGGTAAATATCCTGGAGGGCAGCAAGGTAACAAATACTGTCCAGGATGTGAGTGTGCTGCAGGCGGTAATCCCGTCAACGCTGATGACGTAGGAGGG

>Contig1803
CTGCACAAATAATCATTACTGCATCTATTTCAGCTAGTAAGTCATTGTTTAACAACATTGAATTTATTCAATCGTTACACAATCAAGTTGAACCAAATTCTAATCATTTAATTATTATCATCATGCAACATTTTACCAACCTAACAACTACTTCCGAGTTGCTTAGTGACAGATAGACGGTGTGGAGGTTGAAGGCCCCACACCCCTTTTTAATAAACAAAATTGAGACATTTTTTAAAAGAGCAATGAACAAATATAACTTCCAATTTCATGTTGATCAAAATACATGTTGGATACTCAAGATGTTGAAAACTTGTGACATATTTTTCTTTGTCATAGTTCTAAATATGATAGTTACAAATGTAATTCACTGGTATCATTTGGTTGATAAAATTTTGATTAAAAGTCGTCTCGTGGAACCTATGGCACTAGAAGGGAACCCAATGCATTGTATGATTAATATGAAAGCACCCAACAAAACATGAATTTAACAACATCTGTGATTTATCTTTCATCATGAAAAAATAAAAACACTACAATAATTATAACATTCTAAGAATGAACCCCACAGCATGAAAACACTGAAAAAATTTGAACCCCACATGTACATTGAATTTTTTTTTTTTCACAAAAGATTTGCTACAAATGTCAAAACAAATATTTAAACAAATTCTGACAAATAAGGCCTTGTAAAAAAGTTCTTTGTAACCTCGAAATATCGATACAAATCCTACTGAAAGTTTGATGTTCTGATCATTAAAAACACTAAATTTTATCATCAATGACCCCAAATTGTAAAATTTTGTTCCAGATTCATTTTTAATTTAAGATGAATACATAGGTTATCCTAAAAACTTCTGTAGGGATCTGGAGAAAGCAAAACCATAAT

>Contig1805
CACATGAACATTAATGATCTACATTCAACATTACACACAAATACTTGTTGTCACTAATTTTTTTTTAATATTGTTACCTGAAATCCACTGTTACTTCCATATAATATATACATTTGTCTTTGAAATTGTTTGTATTTGATCCTAACCTTCACATGTTTCGGTTCTTAGATGTTCGTGCCTTTCAAACATTTGGTTTTGGTTCGGTCCAAATGAAAGTCAATCCAAAAAAGCACTTCGGACGCATAAGCTTATCAAATGTTATTTTCAGTTTTAAAAGTGTTTCTTATTCCTGCATAGTGTGGAGGATAGATAATATGTACATGTAGGAACGTATTGAATTATATATATGTATAGGCTTAGCTTTTTATTCACTAAATAAGCAATATAAAGTTCGACTGTGTTTTTATCAAGTGAAGCCGACTTCAACCATTCAGCCATATTTCTTGAGTGTCAGAGATAGTTGCACATCGCGGGTAACCAAAATAAGTCCATTAGTTAACTCATTAACGACTTGTTTTTGGAAGAGCATTTCTTCAAAATACATTTTTCGTCATATTGTCGGTTAGTACAATAACAGTTTTGTTTTCAAAAATTTTATCCAACGAAGAACCAATTTATACAGTTCCTTTCTTCTTAATGTTTACATGTTTGTTCCATAAAAGAAATGTCTGTTGTAATAGCCGGCGTCTTTGAATAAAAATGAATTCGTTTGTTAAGATTTTATTGTCTTTTGTCCACAAAGTTGACGGTGTCATTCAATTCTTTCATAAATTTATCCACAATGGTATATCAGCATGATAATAATACATCTTGAGTTCAACAAACGAGTTATAAATTTCACCATTCGGCTTACCCCAATCTAACTTTAACACAGAGTGATTGACTGTATTTGATTTATACTTGCACGTTTTCGTTTTTAAAAATACAAAAAATACTGTACAGCTCACACTGTTTCTCTACTGGCATATATAACTAATTCACTCGTATTTTAGCTGATTAGACCTAAAGATTTATTTATTGTCACAGTCCTTCCAACCTACTTCAGTTGATACTAAAGCAAATTATATAGCGTGCCGGCTTCAGAAAGGTGAGTGTAAACTTAAAACATGGTTTCGATCCCATAAACGATACCAGGTCTGCAGGGTTTACAAAGAACCAAAGTGCTAGCGCGGCAAATTTAATTATAATGTTTAAAACAATTAATAGATAATTTTTCTAAAATTCTCATAACTAAATGCTAAAATCGTTTTTAATTTCAAATTTTAAGTTTATTTTTCTCGTCACATACAACCGGAAGGTTCCGTGTCAGGTTATATAGAAATTTTCTT

>Contig1806
ATGATATGCTTGAAGAAAAAAAAAAAGAAAAAAATGTTATCACCATATTTGTTCCCTTGATACAAGTAAACAAAATAGAATTTCACTTTTATTCCAGCATAAACACTTAACTATAAGAGCTATCTCCCCATCAATGGCTAATTTAAAAATAATAATTCTTAAAACACAATGTTTGGTATTTGTTTTAACATTGTGGATAATGCAATAAATCAATATTTTCCTTTTTAAAATAAAATTGTGTCAAGATTTGCAGATTTAGGCATAGAAATGTGGAACTAAATCGATCACGAACTTCTATTGTACAATCCGTTGTTCGAAAGTCATAAATCGATTAACAGAAATCAAATCCGAGGGAAATACATTAACTATAAGAGGAAAACAACGAAACAACAGAAACACTAAAGTGCAACACACACAGCCTATAAAAGCTCTTTCCATATTACATGTACCAGGTATAATTCAATTACAACAACTGTATTTAAAATAATGCAATATAGTGAAACATGCATGCTACTTGTGAGCACACACGAGCAAATATATGTTAACAGTGTTACTTACTAAATGCAAAGTATATTTAAATATATAGGCAATTAATCATTGAAGTACATTGAAACATGCAAATATCCTTTATAAGTCATTAGAAATATATATATATATGGCTTGAAAGAGACACTAAGCTAAATGAATT

>Contig1810
TGGACACTGGACAGAATGAAAACTCAAGTCAGTTTTACCACATCGATGGACATTATTTTTACTTAATACAATTTCACTCAGTTATACTATAGAATCTGATAATAAAGATGCATTTATTCATAAGGTATGGCAGATATAACTTTATTTAAACTTAATAGCTGATATAGGTACAAATACATTCAAAAAGCAGATGTGGTATGATTACCAACGATACAACTATGAGATCCAATAACGGAATATGCAACTATGCTTTCTTTGTAATGTATTATTCCAGGTTTGATGCTTTCCATATAATCAAATAATTATTTCTGTTGCACAAAGCACTGGTTTACTCTGACCCGAAACAAGCAGACATGTAAAAGTGAGCAGAATAACACCTCACATTAAAAAAAAAAGTAAAATTGTCGAAGGTAATATGAAAGGTGTTGATAAAGTAAAAAATATATAATCAAACGTTCATTGTTAGATGCTGCTACAATATAAATATGTACATATAGTGAAATGACCAAATTGCAAGATAA

>Contig1813
ACAACAGTCGAAGATCATAACTTTGTTAGAAAAATATATTCTTTATGAAATCTTAAAAAAATGCATGTTACATTGAAAACAAGCAACAACAAAAAAGCAATAAACAACAACGTATTCTTATTAAAACTTAGAAACAAAACAAACTATGTCATCTTGACAAGAGCTCCCGCAAATGCCCCATTTTATACCAAAAAATATTGGGTGATTGATTGATTGATAATTGCATAGACGGTTATTACATTATTGCATAATGAGTTAATTTGGATAATAATACATTAAACTTTCATTTAAGATAAGAAAACAAAGCATGCGGTCACATAAAAAAAAATAACTTTATAAAATTTCGATTTCGTTGACTTGGATTGTAAATGTTAAATTGACACAGGCGAGTCAAAGTGAATATCAATGTACCAAAAAGTAACAATAATTAACTTCGAGTAAATCAATGAAAAACTATAATACAACGGTCTTATAAGGAACTCATAAAATCAGTGTTACTTGGCTGTGTATATGCAGAAGTGTGCATACTATACAGTAGTACATTTCAAAAACCTTTCTGGTTTTTTTTTTCGAATTGTAGTTTATTACTATGCATGTCAGAAGATAATTGGAAGGAGACAGCTCCCCAGTTGGATCTCCCGTATTGCTCCGTTTTGAGTGTATGCTATTCTGACGGGTTTTTTTAAAAGTTGGTTTGGTTATCAAAACACTTAATTGAAACATTGGTAAACTACTGCTTTTGCTTATTAGCATTTGATATGGCTGTTTAAACAAAATTTGAGAATCACAGTGTTTTGTGCTGTCTCCACAAGTATGATTACTTGATTTTTGCAACACGATTCAATATCTATTCTAACTGGATAGGAGACTTAAAACTCTGGAAGTAATCATGAATTATAACAATCAGTATGACCGCAAAAGATCTTAATTTGTTGATACATATATATGGTTAGAAAAACGCAAAATTAATATTTAAAGTAAAAATAAACATGACAAATGGCAATTAGGGCTAATCATGACAAAAAGTACACACATACGTATCATGTCATGGTAAATATTTATCATGATGAGCCATTTAATAACACATAAGTCACGAAAACAGGTTAGTGAGTGATTTATTATCACATCAATGGTTCTTATTGCAGCAGCATTCAATATACATATAGAAATTTTACTTCTATTGAGGGTGGTCACTATACGTTTTTATATTTATCGAAACATACATGTTTGTAAAATACAGATGTGGATCTGCAAATGCAGTAAGATGTCATGTATCAAGTATACCTATACATTTGTACGAAACATTTTTTTTCAAAATTATTTTCAATATGTTAAAAAAGCAAGGAACACAATAAAAGTTAATATCTCTTTGAGGTAGAATTGAAAAATATGAAATATGAA

>Contig1821
AAAAATATTAAAAAGCTCAGAGCTTTAATATAAAGTTATTGTCGTTCATCACTTACACTTAAACATGATTTAATCAATACGTGCCTCAAGTTTTCAACTATTACATATATGACATCTAATGTTATTTCTATGAAGAATTCTATAATTTGGTCACATATCTACTCGATTTATATACAAAGCATTAGCTATCAATTACTTAACATGCACAATTATTCCTGTATATAACTTGCAATGAACATTATTAAGTACAACTTAGTTGTCTTCTTTAATTACACATAGCTCATTCTAACTACGAAGAAATCACCGTTTGTAACAATATATATAAAACAAATGAACTTATATACAATGTATTTTATATCAATAAATTAACAAAAACACTAAATTAGTAT

>Contig1827
TTATAAAGTAAAGAGAAAAGTTATTGTAAGATACAAATGTACATTGGGTACATAGATGGATTAATTACCTTAAGTCAGTTAGATCCTGATAGTGTGAACTTTTATTTACATTTATTCACTTTTAACATCACTTGACTTTAGTTTAAACAGAAGTAGGTTATATAATTGAATATAGAAAAAAAGATTTAAAGAAAAATAAGAAAAAATCCTGTAATCACAGTCCATTTTCATTTTACAAATGTCCTTCCTCTCAAGCAGATGTTTCTTCATTCAAACTATCCACTACGAATGAGATTAGGTTCTCGTCCAGACCAGTTGTCTGTTTTACTGCTGGGGCCTCCTGTTTACATACATCTGATGGAAACATGTTGGACTCTATGGACAGCAAAGATGACTCTCTGAAGCAGCCGCCCTCATCAACTATAGGCAGTTCACCCTTATTGCCTATTGAAGCAACAGTTACTGGCCTGGAAACGTTGGGACTATTCAACAGCTCAAGATTGAAGACAGGCTTCTTTTGACCTAATGTACTGGTAACAGGCTCAAGATTGAAGACAGGCTTCNNNNNNNNNNNNNNTGACCTAATGTACTGGTACCAGGCTCAAGATTGAAGACAGGCTTCTTTTGACCTAATGTATTGGTACCAGGCTCAAGATTGAAGACAGGCTTCATTTGACCTAATGTACTGGTAACAGGCTCAAGATTGAAGACAGGATTTATTTGACCTAATGTACTGGTACCAGGCTCAAGATTGAAGACAGGCTTCTTTTGACCTAATGTATTGGTAAAAGGTATCTCTTTAATATGTGGTAATGGTTTCCATGGTGTAGCATGACTTGTTTCGCTTGTTAATTTTCCTGGATGCTTCTTCAATTGTCTTGGAGGTGGGACATGACTTTCAAATTGAAATTTATTTTTTGTTTTCATTTGGAAAGACACTGTTTGTCTTTGATACCTTGGTACCTCTGCTTCTGGTATAACTGGATCCTCATTTTCACTAGACAGGTCCTCTTCATCAATGTCTTCATCAAATCGTGCTTTTTCAGAGTGACCTCTGTCTGATTTATACACCCATTTGTCAGGTCTTAGTTTCTTCCTCAGAAAGAAAACCACTATGGCAGCAGAGATGAGGATAACTATGATACAGANNNNNNNNNNNNNNNNNNNNNNNNNNNNNNNNNNNNNNNNNAAACCACTATGGCAGCAGAGATGAGGATAACTATGATACAGATTACAATGACGGCTATCATCCACGGCTGTATTCCACAGTCAGGACAGGTACAAATGTGACTACCGATCGTATTGATACAGGTGTAAGATTCTGGACATGGTGATGGAGTCTGTAGACATTCATTTACATCCTCCTCACAATGCTGACCGGTGTAACCTGAGCTACATACACAATCATAATACTGGTCAAAACTCTCAGCTCTGTGTGTATCCTCACAGGGATAGTTACTAGTGTTCTTGGTTTGACATTGGCCATTGTTCTGACAAGGGGACTCCATTATAGCAAACTCTACTGTTAAAATTTCAGATGAAGAATTGTTGTTGTCCATAACATACATCTTCAACCTATCATATCCAAAGTAACCAGAAGGTTGAATATAGGTCACAGTGACATAGATCCAAGACATCTTTGTTTCATTGTAGGGTAAAAGCTGACTGAAGTTTCCACATGGATTTGTATCCATCAACGACTGCTCTTGGCATGTATCTATCCTCAGTAATGTTGTTTCTTCATTGGTCACTGTTAAGTTTCCATGGTTTGGATAAGATATAAACATAGACAGGTTATCTTCTTTCTCCACATCATAACCACCGATCACAGCTGTAAACTGATCTGACCAGATGTACTCATTATAATCCTGCATCTGCTCTAAATACACAATAACAGGTTCAGATGGGTCTTGGTGTAACATTGATTGTCCATACTGAGTAATGAATATCTCTGGGTGGTCATTTTGACTGGTAATTGTAACGGTCAGTGTTATAGGTAGACTAGTCACAGGTATGTTTGGGTCTGTTTGATTCTCTGATAAGATTATTCTAATTATCTCTGTCCCTGAACAATCAACACATGGTGTATATAACAATAGTCCATTTGTATGGAGTATGGGTTCTCCCATTATATATGTTGTATTGTCCAGGTAAAATATAATGGAATCTCCTTCATCATCAACAGCCTCTAATAAATACTGTAGGGTACCTTCATCCTCAGCCATAGTTACAGTATCAGGACTGACCAATCTTGGAGGTGTATTGTACACTGAGGTTGTTACTACAGACATTGAGAACTGGGATTCTGATGACAAGTAGTTGGGATCTGTGGTAGATCTCTTCCTCCGACCATCATCATTTTTGTTCCTATTAGAACTACTAGTACTGCAAACCATAACTGTTACTGTTCCATTTGTATTGGTAACCTCTGTTCCATCTTGGTCACCACAGGTTTTACTGGACAATTCCCACTGCTGCAGTTCTGGATTCCAGTGGGTTAACACCAGTGTTTTGTCTCTATCAGTAACAGTATCCTGGTATGTGATCTGTAATGGTCC

>Contig1829
TCTGTAGGACTAGGCAACTTCGAAAAGAGTAGTATAGTACCTTACCTAACAATGTATGCACGGTTCAGCTAGCAAACAAGACAACCAAAGATATTACCTTTACCTACATACTCAATGCAATCGGCTGTAAAAGTTCCTTATCCTTGCAATTGTGATACTAGCTGCAGTAAATTAACAAACATACCATGGGAGACTACTACTAGTAGCTATATATTGCTTATGATTCCGAAACAGGGTTCTTGAAAAAGGCTTCGCATATATATATCCAAATAACTGCACAATACAAAGACATATATCTAATTGTCTAAAATAAATAAATTAACAATTCGTCATACTTCTAGAGATCGGTCTGATGACGCTCGCTCAGAGAGATCATCAGTACGCTTATTCAGTTCTTTCACATCGTCAAGCAGATTTTTCAACTCTCTATGACGCAATTCATTTTGTTTATATGCTTTTGACAGAAATGCTGTCCGTGTTTCGAGGTCAGACCCCTCAGGAGTTGCTGCGTTAAACACAAGAGAAGGCATATCTACAACAATTTGTTTTCTATTATGTCCGTCTTTTTCTTCATTGCCATAAATTGCATCGTTTTCAATGTTATTAACACTGTCACTTAAATGAAGCTTCCGAAGTCTATGTTTTCGAATATCCTCGGTGTTTGTCACAAGAGCTTTTCCGGTAACCGGATGTAACATAGGTTTCCTTTCGGGAACTCTCTGACTTGCACCAAAATATCCTGCTTTGTATCTGTATTGTTCATTCGGGAATCGATTGCTTAATAAATCCATATCATTTGGTTTTAGTTCATGTTCTAATTGATTATCAAACTTTGTATTTTCGCCATTGGATACATCACTTCCGTTATTTTCGTCATCTTCGGACACAAATTCATCTTGACCAGTAGGCGTATTAGAAGGGAGATAATAAATACAATAATATTCCTTCAATTTGTCTATATTTATTTTGTCATGATCACCAATCTTTTCGAATTTCACGGCGTTTGGAGATAATTCTAAATCATCCACATCCGGTCGCATAACTTTTCGAGTGCGCGCTCCTCTATAAATATTTTTGAATGGATTTTTCTCTGCATGATCCGCACTGAAGCACGTTTTCTTCCTTTGCAAAGGAGAAGTATCTAGAACTAATTGTTGAATTGACTTTTGAGATTTTCTACCTATATTTGGTATACTGCTTGTTGGTGTTATAGGTGCAATCAGACGTTGGAGATTATTCCGAATGATGTTCTCTTCGGTCGGCCTCGTTACTGATGTAGCACTTCCGGATTTCTCGGGTATTGATTGTGGAGAACGTGAACTTAGCGGTTCAATCAACTGCTTTCCTTCTAACGGATGTAATTCAGGGGGATATCTTTTTGGTCGACTCTGTTTAAATTTTTCAAGAGTTGTAATAAACTTTTTATTGTTTGTCTCCGAAACTTCGAACGCATTTTTAGCCTTCGCTTTACTTTGCA

>Contig1842
ATTTCACATTTCAAAATATATTTTATATAACATCAAATGGGTAATACTTTTCTACATTGGCTGGAGGTTTAGGGGGAGGGTTGAGATCTCATAAACATGTTTAACCCCTCCGCAATTTTGCGCCTGTCTCAAGTCAGGAGCCTCTGGCCTTTGTTCGTCTTGTATGATTTTTAATTTTAGTTTCTTGTGTATAATTCGGAGTTTAGTATGACGTCCATTATCACTGTACTAGTATACATATTTTTAGGGGCCAGCTCAAGGGCACCTACGGGTGCGGGAATTCTCGCTACATTGAAGACCCATTGGTGGCCTTCGGCTGTTGTCTGCTCTATGGTCGGCTGTTGTCTGCTCTATGGTCGGGTTGTTGTCGCTTTGACACATTCCCCATTTCCTTTCTTATTCCCCATTTCCTTTCTCAATTTTATAATTAAAATCCAGTAAGATTTAAAGATC

>Contig1845
[truncated: 27,890,475 more chars]
