# Supplementary material for: RNA-Seq Analysis for Assessing the Early Response to DSP Toxins in Mytilus galloprovincialis Digestive Gland and Gill
Source: Toxins (Basel). 2018 Oct 16;10(10):417. doi: 10.3390/toxins10100417 (PMC6215123; doi:10.3390/toxins10100417)
Supplement: Supplementary file 1 [file toxins-10-00417-s001.zip › File S2.xlsx]

## Sheet: MBT_vs_MBC_DEGs
Sequence ID	Length (bp)	baseMean	log2FC	FC	p-value	Adjusted p-value	Blast_nucleotide	Blast_UniProt	Pfam
ci|000029194|Bact|Sample_MBT1|2	508	3570.44	9.76205	868.298	7.35934e-98	6.47777e-93		-	PF00036.27//EF-hand_1//;PF13499.1//EF-hand_7//
ci|000006043|Bact|Sample_MBT1|2	471	4432.18	6.05464	66.4705	4.31969e-60	1.90112e-55		-	-
ci|000007038|Bact|Sample_MBC2|2	689	1321.99	-9.45188	-700.323	1.06024e-53	3.11077e-49		-	PF00057.13//Ldl_recept_a//
ci|000001929|Bact|Sample_MBT2|2	690	803.525	7.60846	195.153	4.55244e-49	1.00178e-44		-	-
ci|000002899|Bact|Sample_MBT1|2	779	1066.24	9.48199	715.094	9.37868e-40	1.65104e-35		-	-
Contig3681	895	1561.88	-10.2491	-1216.97	9.97602e-37	1.4635e-32		-	-
Contig11592	798	652.287	-9.55461	-752.013	4.28225e-31	5.38468e-27		-	-
Contig1183	581	802.657	-4.76021	-27.0997	9.28179e-30	1.02124e-25		-	-
Contig35833	944	520.961	8.45331	350.509	6.4193e-29	6.27815e-25		-	-
ci|000022507|Bact|Sample_MBT2|2	1568	475.015	3.89557	14.8828	1.10211e-28	9.70086e-25	gb KF220406.1	NU6M_MYTED	PF00380.14//Ribosomal_S9//
ci|000017597|Bact|Sample_MBT1|2	795	266.991	7.13299	140.36	1.22351e-28	9.79045e-25		-	PB010972//Pfam-B_10972//;PF02822.9//Antistasin//
ci|000007496|Bact|Sample_MBT2|2	745	425.522	6.3936	84.0749	4.00647e-28	2.93878e-24		-	-
Contig8105	1717	199.065	-6.43487	-86.5142	3.61731e-27	2.44923e-23		-	-
ci|000020755|Bact|Sample_MBT2|2	1483	849.563	5.14715	35.4361	1.43889e-26	9.0466e-23		NU4M_MYTED	-
ci|000025759|Bact|Sample_MBT2|2	2007	257.025	7.55538	188.104	1.81384e-26	1.06437e-22		-	-
Contig39610	1166	453.845	6.45619	87.8027	3.93533e-26	2.16495e-22	gb EU139221.1	RL23A_BOVIN	PF00276.15//Ribosomal_L23//;PF03939.8//Ribosomal_L23eN//
Contig15942	482	916.44	5.84011	57.2858	6.24426e-26	3.2331e-22		-	-
ci|000001411|Bact|Sample_MGC2|2	580	421.105	4.54931	23.4142	1.82385e-25	8.91873e-22		HSBP1_PONAB	PF06825.7//HSBP1//
ci|000005084|Bact|Sample_MGT2|2	1848	3923.98	3.97729	15.7501	3.81392e-25	1.76687e-21		-	PF00115.15//COX1//
ci|000015242|Bact|Sample_MGT2|2	663	429.134	-7.2418	-151.356	4.36128e-25	1.91942e-21		-	-
ci|000005973|Bact|Sample_MBC1|2	1860	257.899	-4.58917	-24.0701	5.33546e-25	2.23635e-21		-	-
Contig10936	2797	18810.5	-1.66679	-3.17508	3.68266e-24	1.47342e-20	gb DQ399833.1	NU4M_MYTED	PF00361.15//Oxidored_q1//
ci|000000312|Bact|Sample_MBC1|2	972	208.968	-7.32144	-159.946	4.62521e-24	1.77007e-20		-	-
ci|000003417|Bact|Sample_MBT2|2	562	203.179	6.07796	67.5537	1.10474e-23	4.05169e-20		PA2A2_NAJKA	PF00068.14//Phospholip_A2_1//
Contig20144	2258	205.659	3.80835	14.0097	4.47788e-23	1.57659e-19		-	-
Contig6277	702	2009.78	-10.3481	-1303.4	6.01275e-23	2.03557e-19		-	-
ci|000016192|Bact|Sample_MBC1|2	946	4008.01	-2.64709	-6.26403	9.709e-23	3.16517e-19		-	PF00057.13//Ldl_recept_a//;PF12999.2//PRKCSH-like//
ci|000019916|Bact|Sample_MBT1|2	768	241.642	7.14849	141.877	1.41678e-22	4.4538e-19		-	-
Contig3876	536	295.817	-8.42769	-344.34	5.01487e-22	1.52212e-18		CSL2_ONCKE	-
ci|000001302|Bact|Sample_MBT1|2	675	281.745	6.60951	97.6474	1.36184e-21	3.99568e-18		-	-
Contig4774	1267	339.451	-4.82726	-28.389	1.48614e-21	4.21972e-18		NCALD_CHICK	PF00036.27//EF-hand_1//;PF13499.1//EF-hand_7//;PF13405.1//EF-hand_6//;PF13202.1//EF-hand_5//;PF13833.1//EF-hand_8//;PF10591.4//SPARC_Ca_bdg//
ci|000018492|Bact|Sample_MBT1|2	1552	159.561	5.49788	45.1883	1.58508e-21	4.36e-18		-	-
Contig13066	2325	853.759	3.68332	12.8467	2.00657e-21	5.35213e-18		CAYP1_RABIT	PF13405.1//EF-hand_6//;PF00036.27//EF-hand_1//;PF13499.1//EF-hand_7//;PF13202.1//EF-hand_5//;PF13833.1//EF-hand_8//
ci|000018122|Bact|Sample_MBT2|2	3321	2042.07	4.34133	20.2708	2.29699e-21	5.94657e-18		-	PF02494.11//HYR//;PF15102.1//TMEM154//
Contig12937	2183	321.154	7.71452	210.039	3.66122e-21	9.20756e-18		-	-
ci|000000823|Bact|Sample_MBC2|2	803	325.919	-3.99197	-15.9112	1.05839e-20	2.5878e-17		-	-
ci|000000451|Bact|Sample_MGT2|2	655	587.428	2.91969	7.56685	1.42102e-20	3.38053e-17	emb AJ563471.1	RS27L_HUMAN	-
ci|000003122|Bact|Sample_MBT2|2	1513	215.452	7.53814	185.869	4.84596e-20	1.12249e-16		-	-
Contig40138	584	136.628	6.17299	72.1531	7.64251e-20	1.72488e-16		-	-
Contig6059	486	5331.78	-1.93414	-3.82149	8.12629e-20	1.76152e-16		-	-
ci|000000742|Bact|Sample_MGC2|2	1338	519.586	6.79493	111.039	8.20514e-20	1.76152e-16		-	-
Contig7283	2879	132.238	-5.09016	-34.0635	9.5099e-20	1.99303e-16	gb GU570514.1	COX1_MYTED	PF00119.15//ATP-synt_A//
Contig19492	903	207.355	3.26137	9.58895	1.80609e-19	3.69706e-16		-	-
Contig12950	3011	499.15	7.71685	210.38	2.16016e-19	4.32136e-16		-	-
Contig20811	1202	227.104	3.15388	8.90048	2.38218e-19	4.6596e-16		-	-
ci|000015433|Bact|Sample_MBC1|2	1136	17057.6	-3.52267	-11.4929	3.00115e-19	5.74269e-16	gb KM192132.1	COX1_MYTED	-
Contig16203	2322	1250.83	4.70608	26.1019	3.07494e-19	5.75871e-16		-	-
ci|000019009|Bact|Sample_MBT2|2	1703	256.103	6.59194	96.4653	3.41942e-19	6.2433e-16		-	-
ci|000004320|Bact|Sample_MBC1|2	1950	564.588	-9.45901	-703.796	3.47555e-19	6.2433e-16		AOSL_PLEHO	PF00305.14//Lipoxygenase//
ci|000001144|Bact|Sample_MBC2|2	434	221.234	-8.60687	-389.877	4.05961e-19	7.14663e-16		-	-
ci|000017626|Bact|Sample_MBT1|2	552	134.564	4.29792	19.67	4.75744e-19	8.21088e-16		-	-
ci|000008127|Bact|Sample_MBC2|2	2503	364.673	-10.0276	-1043.76	7.19868e-19	1.21853e-15		-	-
ci|000005247|Bact|Sample_MBC1|2	1246	153.477	-6.35402	-81.7997	1.25855e-18	2.09016e-15		-	-
ci|000001610|Bact|Sample_MBC1|2	1057	341.222	-9.94002	-982.298	1.92941e-18	3.11207e-15		-	-
ci|000006022|Bact|Sample_MBT2|2	1519	291.561	5.24317	37.8748	1.94458e-18	3.11207e-15		-	-
Contig7275	1186	529.408	3.27534	9.68226	2.44133e-18	3.83729e-15		-	PF00838.12//TCTP//
Contig19100	1716	290.664	6.233	75.2179	4.15871e-18	6.42199e-15		-	-
Contig19499	951	155.742	7.53498	185.462	4.87489e-18	7.39815e-15		-	PF04548.11//AIG1//
ci|000000874|Bact|Sample_MBC2|2	697	153.635	-5.01876	-32.4188	5.20644e-18	7.76739e-15		-	-
ci|000014076|Bact|Sample_MGC1|2	2035	13551.1	2.60645	6.09002	5.39695e-18	7.91741e-15		-	PF00115.15//COX1//
ci|000002263|Bact|Sample_MBC1|2	1222	151.485	-4.77472	-27.3738	6.22727e-18	8.98574e-15	gb JN232381.1	HS12B_MOUSE	PB005682//Pfam-B_5682//
Contig22052	2007	153.607	7.5101	182.291	7.21805e-18	1.02474e-14		-	-
ci|000003708|Bact|Sample_MBT2|2	639	139.834	6.6492	100.371	8.65363e-18	1.20905e-14		-	PF06140.8//Ifi-6-16//
ci|000020082|Bact|Sample_MBT1|2	856	551.862	4.60086	24.2659	1.00227e-17	1.37845e-14		GBLP_BOVIN	PF00400.27//WD40//
Contig13432	1402	168.742	7.60909	195.238	1.0275e-17	1.39141e-14		-	-
ci|000015505|Bact|Sample_MGT1|2	588	729.038	3.64579	12.5168	1.26293e-17	1.68431e-14	gb AY484747.1	-	-
ci|000003990|Bact|Sample_MGT2|2	521	310.734	-9.75823	-866.007	2.46184e-17	3.23423e-14		-	-
ci|000022316|Bact|Sample_MBT1|2	340	122.262	6.47726	89.0941	2.54741e-17	3.29744e-14		RL23A_BOVIN	PF00276.15//Ribosomal_L23//
Contig3787	680	167.777	-7.62388	-197.25	4.05693e-17	5.17529e-14		-	-
ci|000001495|Bact|Sample_MBC2|2	1629	339.04	-8.8637	-465.843	4.15758e-17	5.19881e-14		-	-
Contig15184	983	143.045	6.97693	125.969	4.24865e-17	5.19881e-14		-	-
Contig26910	636	144.678	-7.46566	-176.761	4.25255e-17	5.19881e-14		-	-
Contig12236	953	269.231	-9.64072	-798.261	4.41876e-17	5.32799e-14		-	-
Contig2656	521	119.053	-6.23153	-75.1409	7.16479e-17	8.52232e-14		-	-
ci|000009931|Bact|Sample_MBT1|2	810	248.753	5.50245	45.3318	7.59807e-17	8.9172e-14		-	-
ci|000014774|Bact|Sample_MGT1|2	1087	125.985	3.92151	15.1528	9.61921e-17	1.11407e-13		-	-
ci|000014504|Bact|Sample_MBC2|2	632	15364.2	-2.05036	-4.14209	1.01303e-16	1.15474e-13	gb KM192128.1	NU2M_MYTED	PF00361.15//Oxidored_q1//
ci|000023941|Bact|Sample_MBT2|2	1536	261.495	9.55065	749.95	1.02327e-16	1.15474e-13		AOSL_PLEHO	PF00305.14//Lipoxygenase//
ci|000019435|Bact|Sample_MBT1|2	812	298.9	8.6848	411.514	1.08869e-16	1.21301e-13		-	-
ci|000017639|Bact|Sample_MBC2|2	752	128.941	-7.32044	-159.835	1.39655e-16	1.53658e-13		-	-
ci|000000589|Bact|Sample_MBT2|2	1129	128.154	4.69055	25.8224	1.68033e-16	1.82598e-13		-	-
ci|000008854|Bact|Sample_MBT2|2	1051	240.719	9.46234	705.421	2.12294e-16	2.27882e-13		-	-
Contig13327	1272	130.856	7.26931	154.269	3.27457e-16	3.47266e-13		-	-
ci|000016465|Bact|Sample_MGC2|2	478	192.699	-7.32178	-159.983	3.98016e-16	4.17069e-13		-	-
Contig8411	1493	316.035	-9.61654	-784.997	4.17009e-16	4.3183e-13		GIMA4_MOUSE	PF04548.11//AIG1//
ci|000000022|Bact|Sample_MBC2|2	960	222.479	-9.40306	-677.022	4.60437e-16	4.71257e-13		GRIFN_DANRE	PF00337.17//Gal-bind_lectin//
Contig9463	677	120.304	-7.21866	-148.948	6.02199e-16	6.09266e-13		-	-
ci|000016318|Bact|Sample_MBC1|2	1518	334.236	-3.28222	-9.72853	7.70518e-16	7.70702e-13		-	-
Contig14310	863	126.036	7.21068	148.126	1.05865e-15	1.047e-12		-	-
Contig4768	880	12251.1	2.16914	4.49757	1.24876e-15	1.2213e-12	gb KM192131.1	-	-
Contig28136	2177	329.553	2.33227	5.03598	1.45088e-15	1.40338e-12		-	-
ci|000008984|Bact|Sample_MBC2|2	1265	135.173	-6.59426	-96.6207	1.62835e-15	1.55793e-12		-	-
Contig13936	420	169.257	4.97612	31.4747	1.7585e-15	1.66436e-12		-	-
ci|000006958|Bact|Sample_MBT1|2	448	96.179	5.13944	35.2472	2.1132e-15	1.97879e-12		-	-
ci|000018297|Bact|Sample_MGT1|2	659	251.29	-5.02955	-32.6622	2.89524e-15	2.68255e-12		-	-
ci|000014598|Bact|Sample_MGC1|2	1103	92.7918	-5.01213	-32.2703	5.13159e-15	4.64618e-12		-	-
ci|000015292|Bact|Sample_MBT2|2	1041	307.397	9.42318	686.532	5.16667e-15	4.64618e-12		-	-
Contig7225	1205	171.611	-2.89273	-7.42673	5.17292e-15	4.64618e-12	gb AF334665.1	LYS_CRAGI	PF05497.7//Destabilase//
Contig50	2410	178.127	-9.12913	-559.941	5.94813e-15	5.28849e-12		-	-
Contig20598	676	2974.78	8.58754	384.687	6.69014e-15	5.88873e-12		-	-
ci|000000038|Bact|Sample_MBC2|2	1222	248.301	-6.01587	-64.7079	7.81539e-15	6.81107e-12		-	-
ci|000007543|Bact|Sample_MBC1|2	717	391.397	-4.74355	-26.7886	8.16312e-15	7.04437e-12		-	-
ci|000015178|Bact|Sample_MBT1|2	783	148.437	6.37824	83.1842	9.71904e-15	8.30563e-12		PLCL_MYTGA	PF00059.16//Lectin_C//
ci|000004495|Bact|Sample_MBC1|2	1279	298.001	-6.83172	-113.908	1.35401e-14	1.14597e-11		-	-
Contig14934	1124	121.012	6.39004	83.8676	1.37505e-14	1.1527e-11		-	PF00041.16//fn3//
ci|000000566|Bact|Sample_MBC1|2	1529	238.106	-7.83464	-228.277	1.42798e-14	1.18577e-11		-	-
Contig21001	623	251.961	3.04469	8.25169	1.50157e-14	1.23523e-11		-	-
Contig14367	689	93.7621	6.08538	67.9018	1.61708e-14	1.31793e-11		PTPRF_HUMAN	PF00041.16//fn3//
Contig4581	2689	1054.26	-9.41709	-683.639	1.81667e-14	1.46702e-11		CAYP1_RABIT	PF13499.1//EF-hand_7//;PF13405.1//EF-hand_6//;PF00036.27//EF-hand_1//;PF13833.1//EF-hand_8//;PF13202.1//EF-hand_5//
Contig13082	1797	172.041	9.01484	517.293	1.84207e-14	1.47401e-11		-	-
ci|000023096|Bact|Sample_MBC1|2	439	161.825	-9.00274	-512.973	1.98717e-14	1.57579e-11		-	-
ci|000014081|Bact|Sample_MGC1|2	1337	477.849	-2.57486	-5.95813	2.5199e-14	1.98039e-11	gb AF315170.1	-	PF00361.15//Oxidored_q1//
Contig25346	896	535.722	-2.46456	-5.5196	2.62717e-14	2.04643e-11		HSBP1_HUMAN	PF06825.7//HSBP1//
ci|000007510|Bact|Sample_MBT2|2	708	144.42	6.33206	80.564	3.027e-14	2.33719e-11		-	-
ci|000008885|Bact|Sample_MBC1|2	1031	174.047	-9.00531	-513.888	3.83443e-14	2.93487e-11		-	-
Contig7656	1103	157.573	-8.94718	-493.595	3.88835e-14	2.95048e-11		-	-
Contig19700	1544	139.282	4.55336	23.4799	4.11298e-14	3.09426e-11		-	-
Contig16585	766	103.586	6.92519	121.532	4.47743e-14	3.33989e-11		-	-
ci|000009459|Bact|Sample_MBT2|2	1002	156.855	8.90153	478.219	4.98028e-14	3.68377e-11		-	-
ci|000008611|Bact|Sample_MBT1|2	767	123.03	3.91902	15.1267	6.09541e-14	4.47104e-11		-	-
Contig20863	709	120.963	6.36558	82.4576	6.42076e-14	4.67076e-11		-	-
ci|000018181|Bact|Sample_MBT2|2	2484	406.211	3.49283	11.2576	8.50012e-14	6.1327e-11		-	PF04774.10//HABP4_PAI-RBP1//
ci|000001913|Bact|Sample_MBC1|2	1823	145.405	-6.60603	-97.412	1.01914e-13	7.29316e-11		-	-
ci|000000476|Bact|Sample_MBC2|2	499	392.607	-7.63129	-198.265	1.04394e-13	7.41039e-11		-	-
Contig3203	1324	123.981	-7.70947	-209.306	1.07996e-13	7.58161e-11		-	-
ci|000024532|Bact|Sample_MBC1|2	1467	85.4013	-4.88481	-29.5443	1.08529e-13	7.58161e-11		-	-
ci|000020490|Bact|Sample_MBT2|2	517	1289.47	6.83986	114.552	1.19828e-13	8.30504e-11	gb FJ890849.1	NU3M_MYTED	PF00507.14//Oxidored_q4//
ci|000019188|Bact|Sample_MBC2|2	823	153.025	-8.85967	-464.542	1.21625e-13	8.36369e-11		-	-
Contig9566	1252	138.284	-8.7854	-441.235	1.57999e-13	1.07808e-10		-	-
ci|000016921|Bact|Sample_MBC2|2	759	107.254	-6.96871	-125.254	2.1223e-13	1.43697e-10		-	-
Contig39536	911	137.512	8.72832	424.118	2.39226e-13	1.6074e-10		-	-
Contig15809	826	2611.65	8.63305	397.014	2.45004e-13	1.63375e-10		-	-
ci|000015114|Bact|Sample_MBT2|2	669	115.857	3.77789	13.717	2.52249e-13	1.66941e-10		-	-
ci|000002522|Bact|Sample_MBT2|2	970	106.079	6.90819	120.108	2.70609e-13	1.77756e-10		TENR_HUMAN	PF00147.13//Fibrinogen_C//
Contig7398	760	307.442	-6.65474	-100.757	3.77974e-13	2.46442e-10		PLCL_MYTGA	PF00059.16//Lectin_C//
Contig17333	421	123.422	3.97134	15.6853	3.83843e-13	2.48428e-10		-	-
ci|000021568|Bact|Sample_MBC2|2	617	87.7274	-6.75235	-107.81	3.90677e-13	2.51005e-10		-	-
ci|000017241|Bact|Sample_MBT1|2	756	95.6979	6.79023	110.679	4.24682e-13	2.70876e-10		-	-
Contig19477	415	94.7188	6.777	109.668	4.71416e-13	2.98522e-10		-	-
Contig28346	872	76.5237	5.31623	39.8423	5.16058e-13	3.24456e-10		-	PF00059.16//Lectin_C//
ci|000004765|Bact|Sample_MBT1|2	531	91.9089	6.74168	107.016	5.57396e-13	3.47962e-10		-	-
ci|000017947|Bact|Sample_MBC2|2	1055	156.341	-3.43722	-10.832	5.99416e-13	3.71557e-10		-	-
ci|000005800|Bact|Sample_MBT2|2	604	145.089	8.69525	414.507	6.26927e-13	3.85893e-10		-	-
Contig15844	1218	106.938	4.66156	25.3086	6.32415e-13	3.86568e-10		-	-
ci|000007685|Bact|Sample_MBT2|2	532	86.5702	6.66981	101.815	6.68906e-13	4.06054e-10		-	-
ci|000001182|Bact|Sample_MBT2|2	578	5200.29	6.23327	75.2316	6.95637e-13	4.19388e-10	gb DQ198231.2	-	PF00119.15//ATP-synt_A//
Contig9446	691	101.958	-6.48092	-89.3207	7.77977e-13	4.65839e-10		-	-
Contig20743	1140	354.053	6.75816	108.245	7.83725e-13	4.6611e-10		-	-
Contig18979	891	138.524	6.21794	74.4367	7.99265e-13	4.72162e-10		-	-
Contig7376	1684	189.987	-8.846	-460.163	8.31045e-13	4.87662e-10		-	-
ci|000017013|Bact|Sample_MBT1|2	942	161.033	7.8171	225.519	8.51444e-13	4.96324e-10		-	-
ci|000014549|Bact|Sample_MBT1|2	1163	1264.84	9.58364	767.296	9.19305e-13	5.32356e-10		-	-
ci|000000987|Bact|Sample_MGC2|2	709	242.977	8.92088	484.676	1.15746e-12	6.65888e-10		-	-
ci|000005348|Bact|Sample_MBC1|2	505	83.5443	-4.39236	-21.0006	1.18025e-12	6.74591e-10		-	-
Contig1581	913	125.97	-8.5921	-385.904	1.33846e-12	7.60079e-10		-	-
ci|000011170|Bact|Sample_MBC1|2	956	128.566	-8.6007	-388.212	1.38954e-12	7.8403e-10		-	-
ci|000009148|Bact|Sample_MBT1|2	833	120.949	8.53085	369.865	1.59572e-12	8.9463e-10		-	-
Contig24444	555	140.078	8.60946	390.576	1.64074e-12	9.14048e-10		-	-
ci|000009742|Bact|Sample_MBT1|2	1418	116.27	8.48981	359.489	2.10992e-12	1.16803e-09		-	-
ci|000019360|Bact|Sample_MBT1|2	891	137.839	3.83501	14.271	2.52589e-12	1.38957e-09		-	-
ci|000006940|Bact|Sample_MBC1|2	817	1834.94	-2.52682	-5.76299	2.75793e-12	1.5078e-09		-	-
ci|000019792|Bact|Sample_MBT2|2	714	80.5133	4.37183	20.7039	2.84229e-12	1.53752e-09		-	-
ci|000014171|Bact|Sample_MBT2|2	670	113.608	8.45624	351.221	2.84723e-12	1.53752e-09		-	PB005682//Pfam-B_5682//
Contig9828	2062	183.178	-6.56445	-94.6445	2.90588e-12	1.55962e-09		-	-
Contig4011	3263	148.334	-8.61843	-393.011	3.13521e-12	1.67251e-09		-	PF07679.11//I-set//;PF13895.1//Ig_2//;PF07686.12//V-set//;PF00047.20//ig//;PF13927.1//Ig_3//
ci|000012079|Bact|Sample_MBT1|2	1214	89.1525	4.6108	24.4338	3.31227e-12	1.75632e-09		-	-
ci|000019723|Bact|Sample_MBC1|2	1078	170.567	-8.68425	-411.356	3.38983e-12	1.78668e-09		HS12A_HUMAN	PB005682//Pfam-B_5682//
ci|000006235|Bact|Sample_MBT2|2	2035	91.3063	4.64166	24.962	3.4649e-12	1.81538e-09	ref XM_011418676.1	CFA69_PAPAN	PB016146//Pfam-B_16146//;PB001641//Pfam-B_1641//
ci|000009842|Bact|Sample_MBT1|2	588	86.8473	5.44822	43.6594	3.50592e-12	1.826e-09		-	-
ci|000012856|Bact|Sample_MBC1|2	806	109.002	-8.44403	-348.262	3.57722e-12	1.85218e-09		-	-
Contig17442	868	101.703	3.30851	9.90744	3.70865e-12	1.909e-09		PLCL_MYTGA	PF00059.16//Lectin_C//
ci|000018840|Bact|Sample_MBC2|2	645	105.014	-4.14823	-17.7314	4.13621e-12	2.11671e-09		-	-
ci|000000014|Bact|Sample_MBT2|2	851	125.086	6.99566	127.615	4.18142e-12	2.12172e-09		-	-
ci|000018247|Bact|Sample_MBC1|2	789	181.4	-7.37952	-166.516	4.19421e-12	2.12172e-09		-	PF00057.13//Ldl_recept_a//
ci|000020022|Bact|Sample_MBC1|2	681	99.1076	-5.03917	-32.8807	4.3947e-12	2.21043e-09		-	-
ci|000013025|Bact|Sample_MBC2|2	473	71.6609	-5.48684	-44.844	4.66652e-12	2.33382e-09		-	-
Contig13835	942	86.6525	5.65118	50.2545	5.08723e-12	2.52985e-09		-	-
ci|000013698|Bact|Sample_MBT2|2	266	109.547	8.38945	335.334	5.52087e-12	2.73007e-09		-	-
ci|000006608|Bact|Sample_MBT2|2	510	124.054	8.45418	350.72	5.70491e-12	2.80532e-09		LITAF_XENTR	PF10601.4//zf-LITAF-like//
ci|000002867|Bact|Sample_MGT2|2	922	200.643	6.40054	84.4802	6.2092e-12	3.03633e-09		-	-
ci|000017836|Bact|Sample_MBC2|2	801	128.647	-8.49144	-359.898	6.30329e-12	3.06531e-09		-	-
ci|000020101|Bact|Sample_MBT1|2	807	84.7625	4.54375	23.3241	7.20716e-12	3.48561e-09		-	-
ci|000001960|Bact|Sample_MBT1|2	572	120.538	8.41834	342.115	7.51336e-12	3.61384e-09		-	-
ci|000011296|Bact|Sample_MBT1|2	1111	176.943	8.61204	391.275	7.80872e-12	3.7355e-09		-	PF01658.12//Inos-1-P_synth//;PF07994.7//NAD_binding_5//
ci|000015906|Bact|Sample_MBT2|2	2217	159.865	4.76633	27.215	8.96697e-12	4.26639e-09		-	PF00036.27//EF-hand_1//;PF13405.1//EF-hand_6//;PF13499.1//EF-hand_7//;PF13202.1//EF-hand_5//
ci|000004429|Bact|Sample_MGC2|2	813	93.3253	-6.72283	-105.627	9.18713e-12	4.34764e-09		-	-
ci|000001007|Bact|Sample_MBT1|2	748	173.748	2.59294	6.03327	9.82884e-12	4.62644e-09	gb JN232382.1	TCTP_LATJA	PF00838.12//TCTP//
ci|000015169|Bact|Sample_MBC2|2	2158	996.104	-2.07121	-4.20238	1.00493e-11	4.70506e-09		-	-
ci|000008553|Bact|Sample_MBT1|2	1667	60.9997	5.48438	44.7675	1.1548e-11	5.37814e-09		-	-
ci|000018122|Bact|Sample_MBT1|2	668	69.4727	5.63525	49.7027	1.25217e-11	5.80091e-09		CLC4M_HYLLA	PF00059.16//Lectin_C//
Contig2738	2515	671.173	-1.78863	-3.45488	1.43699e-11	6.62228e-09		SRPX_HUMAN	PF00084.15//Sushi//;PF02494.11//HYR//;PF00008.22//EGF//
Contig13949	2007	124.337	5.02612	32.5847	1.67914e-11	7.6979e-09		-	-
ci|000002176|Bact|Sample_MBC1|2	978	104.474	-7.35689	-163.925	1.70775e-11	7.78851e-09		-	-
ci|000007534|Bact|Sample_MBT2|2	647	107.649	8.28506	311.926	1.98452e-11	8.99662e-09		-	-
ci|000000702|Bact|Sample_MGC2|2	1084	2759.08	-6.24665	-75.9326	1.99309e-11	8.99662e-09	gb KM192134.1	NU4M_MYTED	PF00361.15//Oxidored_q1//
ci|000012681|Bact|Sample_MBC2|2	518	5523.94	-1.72343	-3.30221	2.06402e-11	9.26924e-09		RS29_IXOSC	-
Contig14215	540	115.259	6.18589	72.801	2.13028e-11	9.51825e-09		PLCL_MYTGA	PF00059.16//Lectin_C//
Contig16357	767	104.116	8.25894	306.329	2.21522e-11	9.84778e-09		-	-
ci|000001615|Bact|Sample_MBC1|2	843	241.868	-5.40444	-42.3544	2.39626e-11	1.05991e-08		-	PB004891//Pfam-B_4891//
ci|000014055|Bact|Sample_MGC2|2	655	267.751	-3.13237	-8.76875	2.56397e-11	1.12842e-08		-	PF05221.12//AdoHcyase//
ci|000024955|Bact|Sample_MBC2|2	443	58.0888	-5.79015	-55.3363	2.71496e-11	1.18688e-08		-	-
ci|000001904|Bact|Sample_MBT1|2	962	161.615	7.646	200.297	2.72377e-11	1.18688e-08		-	-
ci|000024506|Bact|Sample_MBT2|2	529	107.119	8.25647	305.806	2.77218e-11	1.20202e-08		-	-
ci|000000013|Bact|Sample_MBT1|2	1728	604.57	8.97933	504.715	2.88448e-11	1.24458e-08		-	-
ci|000005519|Bact|Sample_MBT2|2	696	168.861	5.38836	41.8848	3.09963e-11	1.33089e-08		-	-
ci|000019828|Bact|Sample_MBT2|2	1073	76.7994	4.29181	19.5867	3.15336e-11	1.34095e-08		-	-
ci|000012942|Bact|Sample_MGC1|2	936	496.519	2.27693	4.84647	3.15353e-11	1.34095e-08		-	-
Contig18911	2879	185.194	4.65142	25.1314	3.27664e-11	1.3866e-08		-	-
ci|000014407|Bact|Sample_MGC2|2	505	133.459	-3.79728	-13.9025	3.5993e-11	1.51585e-08		-	-
Contig17887	383	1246.03	8.59141	385.72	3.84297e-11	1.61077e-08		-	-
ci|000016692|Bact|Sample_MBC1|2	2567	130.017	-8.34819	-325.879	4.02274e-11	1.67813e-08		-	PF07679.11//I-set//;PF13895.1//Ig_2//;PF07686.12//V-set//;PF00047.20//ig//;PF13927.1//Ig_3//
ci|000020370|Bact|Sample_MBC1|2	1499	183.73	-7.76108	-216.93	4.10798e-11	1.70561e-08		-	-
ci|000024564|Bact|Sample_MBC1|2	1207	119.683	-8.30258	-315.737	4.2581e-11	1.75963e-08		-	-
ci|000014224|Bact|Sample_MBT1|2	1404	277.474	6.85001	115.361	4.32096e-11	1.77727e-08		-	-
ci|000006241|Bact|Sample_MBC1|2	775	93.5579	-8.17378	-288.77	4.45076e-11	1.82214e-08		-	-
ci|000009118|Bact|Sample_MBT1|2	1155	697.112	8.96644	500.226	4.54597e-11	1.8525e-08		-	-
ci|000001124|Bact|Sample_MGC1|2	581	216.316	-3.37426	-10.3694	4.60327e-11	1.86721e-08		QCR9_MOUSE	-
ci|000003979|Bact|Sample_MGC1|2	1136	153.065	-8.41348	-340.964	4.66877e-11	1.88509e-08		-	-
Contig37947	421	85.7201	8.09756	273.911	4.73665e-11	1.90376e-08		-	-
Contig17868	602	97.3729	3.27721	9.69478	5.12072e-11	2.04878e-08		-	-
Contig13486	567	89.6095	8.11422	277.091	5.16486e-11	2.05709e-08		AOSL_PLEHO	PF00305.14//Lipoxygenase//
ci|000009935|Bact|Sample_MBT1|2	1030	126.96	4.45346	21.9091	5.22051e-11	2.06988e-08		-	-
Contig2515	1765	160.936	-7.16322	-143.332	5.62813e-11	2.2215e-08		-	PF00642.19//zf-CCCH//
ci|000001296|Bact|Sample_MBC2|2	964	314.878	-7.70975	-209.347	5.76695e-11	2.26613e-08		-	-
Contig12930	547	108.76	8.1866	291.349	7.2138e-11	2.82207e-08		-	-
ci|000005016|Bact|Sample_MBC1|2	747	295.417	-5.75081	-53.8476	7.27572e-11	2.8337e-08		-	-
Contig19002	1214	121.85	5.20615	36.9154	7.30892e-11	2.83409e-08		CHCH2_MOUSE	PF06747.8//CHCH//
ci|000011902|Bact|Sample_MGT1|2	445	181.471	-6.67151	-101.935	7.39523e-11	2.85498e-08		-	-
ci|000006456|Bact|Sample_MGT2|2	910	8120.98	4.7025	26.0372	7.78511e-11	2.99237e-08	gb KM192132.1	COX1_ANAPL	-
Contig29911	532	66.3743	5.86162	58.1465	7.99411e-11	3.05935e-08		-	-
ci|000000193|Bact|Sample_MBC1|2	1286	487.657	-8.32302	-320.242	8.52839e-11	3.24969e-08		NINJ1_HUMAN	PF04923.7//Ninjurin//
ci|000000419|Bact|Sample_MBC2|2	698	146.225	-3.00711	-8.03954	9.35861e-11	3.55066e-08	gb JQ863367.1	THIO_PLAF7	PF00085.15//Thioredoxin//;PF13905.1//Thioredoxin_8//
ci|000011672|Bact|Sample_MBT2|2	484	80.4698	8.00951	257.693	9.50967e-11	3.59249e-08		-	-
ci|000007153|Bact|Sample_MBT2|2	622	230.063	2.83982	7.15928	9.86151e-11	3.70949e-08	emb FR715590.1	CBLN2_MOUSE	PF00386.16//C1q//
Contig14156	986	112.636	4.09078	17.0391	1.05834e-10	3.9641e-08		-	-
Contig1091	654	95.4708	-8.11265	-276.791	1.06684e-10	3.97898e-08		-	-
Contig13339	384	241.565	3.79378	13.8689	1.08102e-10	4.01486e-08		-	-
ci|000008534|Bact|Sample_MBC1|2	1788	351.022	-7.74989	-215.253	1.09088e-10	4.03448e-08		-	PF05461.6//ApoL//
ci|000001034|Bact|Sample_MBC1|2	492	79.4216	-8.00809	-257.439	1.21555e-10	4.46206e-08		-	-
ci|000007594|Bact|Sample_MBC1|2	1109	125.847	-5.17059	-36.0165	1.21664e-10	4.46206e-08		-	-
ci|000000992|Bact|Sample_MBT2|2	1075	636.588	7.15374	142.394	1.23064e-10	4.49469e-08		-	-
ci|000019693|Bact|Sample_MBT1|2	640	98.3588	5.53382	46.3282	1.31644e-10	4.78821e-08		-	-
ci|000012576|Bact|Sample_MBT1|2	849	107.461	7.24257	151.437	1.38052e-10	5.0006e-08		-	-
ci|000014135|Bact|Sample_MBC2|2	1568	149.185	-8.29619	-314.342	1.46976e-10	5.30206e-08		-	-
ci|000006761|Bact|Sample_MBC1|2	1204	405.801	-8.67483	-408.681	1.53087e-10	5.49993e-08		-	-
ci|000005011|Bact|Sample_MBC1|2	2596	153.378	-7.54025	-186.141	1.54595e-10	5.53156e-08		-	PF05461.6//ApoL//
Contig13214	524	76.016	7.93938	245.466	1.57165e-10	5.60072e-08		-	-
ci|000029997|Bact|Sample_MBC1|2	897	148.765	-8.28023	-310.883	1.71289e-10	6.07946e-08		-	PF15633.1//Tox-ART-HYD1//
ci|000004837|Bact|Sample_MBT2|2	325	62.806	6.77737	109.696	1.78522e-10	6.31071e-08		-	-
ci|000001369|Bact|Sample_MBC2|2	843	148.663	-8.27448	-309.647	1.81354e-10	6.38517e-08		-	-
ci|000017449|Bact|Sample_MBT1|2	1581	113.085	6.7542	107.948	1.8251e-10	6.40028e-08		-	-
Contig15521	667	114.067	6.7691	109.069	1.8742e-10	6.5464e-08		-	-
ci|000019607|Bact|Sample_MBC2|2	653	78.3009	-7.96297	-249.513	1.92307e-10	6.67658e-08		-	-
ci|000007860|Bact|Sample_MBC1|2	435	88.0836	-8.02216	-259.962	1.92664e-10	6.67658e-08		-	-
ci|000024772|Bact|Sample_MBC1|2	1716	313.734	-7.13531	-140.586	1.95226e-10	6.73882e-08		FIBA_PARPA	PF00147.13//Fibrinogen_C//;PF00090.14//TSP_1//;PF00053.19//Laminin_EGF//
ci|000025980|Bact|Sample_MBT2|2	642	59.3811	5.40395	42.3399	2.00535e-10	6.89505e-08		DPP3_RAT	PF03571.10//Peptidase_M49//
ci|000016673|Bact|Sample_MBT2|2	898	180.563	3.05807	8.3286	2.02463e-10	6.93424e-08		OXLA_VIPAA	PF01593.19//Amino_oxidase//
ci|000028904|Bact|Sample_MBC1|2	502	73.262	-7.91862	-241.959	2.17434e-10	7.41814e-08		-	PF00041.16//fn3//
ci|000008558|Bact|Sample_MBC1|2	1141	208.311	-3.14338	-8.83591	2.24468e-10	7.62853e-08		-	-
ci|000031525|Bact|Sample_MBT2|2	1075	572.371	2.2263	4.67931	2.39439e-10	8.10602e-08		-	PF04505.7//Dispanin//
ci|000012539|Bact|Sample_MBC1|2	2480	203.993	-5.54403	-46.6573	2.47962e-10	8.3484e-08		IAP3_NPVOP	PF13920.1//zf-C3HC4_3//;PF00653.16//BIR//
Contig19715	3341	218.627	2.24595	4.7435	2.48495e-10	8.3484e-08	ref XM_009068189.1	PUF60_BOVIN	PF00076.17//RRM_1//;PF14259.1//RRM_6//;PF13893.1//RRM_5//
ci|000015526|Bact|Sample_MBC1|2	376	203.326	-7.27974	-155.389	2.67154e-10	8.94114e-08		-	-
Contig15319	717	94.2175	5.91628	60.392	2.68781e-10	8.95591e-08		-	-
ci|000011778|Bact|Sample_MBC2|2	1780	229.244	-5.11662	-34.6942	2.69631e-10	8.95591e-08		-	PF00811.13//Ependymin//
ci|000003609|Bact|Sample_MBT2|2	693	73.0179	5.93644	61.2415	2.71873e-10	8.99643e-08		-	-
ci|000002560|Bact|Sample_MBT1|2	554	73.2247	7.87442	234.658	2.73298e-10	9.00972e-08		-	-
ci|000018444|Bact|Sample_MBT2|2	539	54.0124	4.44714	21.8133	2.78113e-10	9.10403e-08		-	-
ci|000001056|Bact|Sample_MBT1|2	1008	116.61	8.10105	274.573	2.79082e-10	9.10403e-08		-	-
ci|000009708|Bact|Sample_MBT1|2	1177	107.684	6.69957	103.938	2.79262e-10	9.10403e-08		-	-
ci|000019563|Bact|Sample_MBC1|2	549	72.9145	-5.98008	-63.1223	2.92311e-10	9.49428e-08		-	-
ci|000002711|Bact|Sample_MBT1|2	805	137.051	5.43346	43.215	3.00849e-10	9.73567e-08		-	-
Contig30504	520	328.337	-8.52529	-368.441	3.03615e-10	9.77529e-08		WSCD2_DANRE	PF01822.14//WSC//
ci|000018992|Bact|Sample_MBT2|2	1177	158.916	6.04032	65.8138	3.04294e-10	9.77529e-08		-	-
ci|000009944|Bact|Sample_MBT1|2	304	270.593	2.68939	6.45041	3.06007e-10	9.79456e-08		-	-
ci|000011409|Bact|Sample_MBT2|2	1164	112.99	8.07363	269.405	3.2015e-10	1.02101e-07		-	-
ci|000006474|Bact|Sample_MBT1|2	1868	389.951	8.55713	376.663	3.22819e-10	1.02581e-07		-	-
ci|000007426|Bact|Sample_MBC2|2	916	136.896	-6.9395	-122.743	3.30408e-10	1.04615e-07		-	-
ci|000002272|Bact|Sample_MBC1|2	680	62.0476	-6.20207	-73.6221	3.36802e-10	1.06257e-07		PLCL_MYTGA	PF00059.16//Lectin_C//
ci|000006618|Bact|Sample_MBT2|2	498	60.4009	6.12591	69.8368	3.57966e-10	1.12466e-07		ROMO1_XENLA	PF10247.4//Romo1//
Contig10245	1829	137.511	-3.16446	-8.96596	3.59037e-10	1.12466e-07		CFA69_CALJA	PB016146//Pfam-B_16146//
ci|000012881|Bact|Sample_MBT1|2	839	568.804	8.64614	400.633	3.67826e-10	1.1481e-07		-	PB004891//Pfam-B_4891//
ci|000024888|Bact|Sample_MBT2|2	1038	86.7205	6.4858	89.6232	3.71171e-10	1.15445e-07		-	-
ci|000006818|Bact|Sample_MBC1|2	779	69.1776	-7.84356	-229.692	3.74451e-10	1.16055e-07		-	-
Contig18212	298	57.087	6.06669	67.028	3.8212e-10	1.18016e-07		-	-
ci|000005786|Bact|Sample_MBT2|2	722	74.0151	6.32869	80.3757	4.1889e-10	1.2892e-07		-	-
Contig9738	572	70.6897	-7.84056	-229.215	4.40828e-10	1.35199e-07		-	PF00653.16//BIR//;PF07967.8//zf-C3HC//
ci|000000437|Bact|Sample_MBC2|2	871	253.777	-8.39224	-335.983	4.47226e-10	1.36685e-07		-	PF15102.1//TMEM154//
Contig23976	921	347.372	4.26185	19.1842	4.49655e-10	1.36952e-07		-	-
ci|000022906|Bact|Sample_MBC1|2	1004	80.6147	-7.90103	-239.026	4.64914e-10	1.41111e-07		-	-
Contig13741	666	68.8366	7.79611	222.261	4.7487e-10	1.43638e-07		-	-
ci|000029365|Bact|Sample_MBT1|2	730	216.669	5.22494	37.3994	5.15107e-10	1.55275e-07		-	PF05050.7//Methyltransf_21//
ci|000000335|Bact|Sample_MBC2|2	1138	195.597	-3.70366	-13.0291	5.2484e-10	1.57462e-07		-	-
ci|000003044|Bact|Sample_MBC1|2	871	121.734	-8.08178	-270.931	5.2594e-10	1.57462e-07		-	-
Contig22615	955	154.911	3.87947	14.7176	5.44414e-10	1.6244e-07		-	-
ci|000022800|Bact|Sample_MBC2|2	597	174.226	-8.22627	-299.471	5.58552e-10	1.66096e-07		-	-
Contig24876	1387	68.1526	-7.79691	-222.384	5.89436e-10	1.7469e-07		HS12A_HUMAN	PB005682//Pfam-B_5682//;PF00012.15//HSP70//
ci|000018505|Bact|Sample_MBT2|2	814	132.729	8.08586	271.698	5.97202e-10	1.76397e-07		PLCL_MYTGA	-
ci|000011379|Bact|Sample_MBC1|2	2085	890.115	-6.07668	-67.4937	6.00543e-10	1.76791e-07		-	-
ci|000010451|Bact|Sample_MBT1|2	2611	400.121	8.48468	358.215	6.10459e-10	1.79111e-07		FUCO_BRAFL	PF01120.12//Alpha_L_fucos//
ci|000013431|Bact|Sample_MBT1|2	665	127.674	3.83223	14.2435	6.18664e-10	1.80915e-07		PLCL_MYTGA	PF00059.16//Lectin_C//
Contig13017	844	99.6446	7.94702	246.769	6.58452e-10	1.91531e-07		-	-
ci|000016004|Bact|Sample_MBT1|2	1634	266.154	8.34646	325.487	6.59319e-10	1.91531e-07		GRIFN_DANRE	PF00337.17//Gal-bind_lectin//
Contig7845	851	102.427	-4.60872	-24.3985	6.6433e-10	1.92352e-07		TNFA_RABIT	PF00229.13//TNF//
Contig21052	487	65.6671	7.73646	213.259	7.1852e-10	2.0736e-07		LEG_HELCR	PF02140.13//Gal_Lectin//
ci|000019102|Bact|Sample_MBT2|2	2308	212.555	7.22857	149.974	7.2452e-10	2.08408e-07		-	-
Contig16933	647	69.4322	7.763	217.219	7.30483e-10	2.09439e-07		-	-
ci|000012925|Bact|Sample_MGC1|2	992	65.4649	-4.74083	-26.7382	7.43435e-10	2.12461e-07		-	-
ci|000010582|Bact|Sample_MBT1|2	347	72.9215	7.78174	220.058	7.78087e-10	2.21644e-07		-	-
ci|000018082|Bact|Sample_MBC1|2	1239	405.393	-8.46935	-354.428	7.83337e-10	2.2242e-07		-	PF01607.19//CBM_14//
ci|000019620|Bact|Sample_MBT1|2	928	242.231	8.2901	313.017	8.05311e-10	2.27924e-07		-	PF00057.13//Ldl_recept_a//
Contig25822	656	71.3736	-7.79047	-221.394	8.19371e-10	2.3116e-07		-	-
Contig20642	931	80.1174	7.82251	226.366	8.24016e-10	2.31728e-07		-	-
ci|000016476|Bact|Sample_MBC2|2	326	64.6079	-7.738	-213.486	8.49339e-10	2.38088e-07		-	-
ci|000007280|Bact|Sample_MBT2|2	1843	139.207	5.10497	34.4151	8.53753e-10	2.38566e-07		-	PB002199//Pfam-B_2199//
ci|000033973|Bact|Sample_MBC2|2	350	60.889	-7.70266	-208.32	9.05033e-10	2.52095e-07		-	-
Contig28900	1855	117.928	-6.7715	-109.251	9.13898e-10	2.53761e-07		-	PF00431.15//CUB//
ci|000009293|Bact|Sample_MBT2|2	1170	103.802	7.93278	244.346	9.27101e-10	2.5622e-07		-	-
Contig2436	3206	389.264	-3.09112	-8.5216	9.28577e-10	2.5622e-07	gb HQ864834.1	ATP6_MYTED	PF00119.15//ATP-synt_A//
ci|000012939|Bact|Sample_MGC1|2	1398	4704.5	1.52468	2.87722	9.31519e-10	2.56229e-07		-	-
ci|000000931|Bact|Sample_MGC2|2	595	53.7586	5.97624	62.9546	9.60431e-10	2.63359e-07		-	-
ci|000000733|Bact|Sample_MBC1|2	938	142.342	-4.84267	-28.6938	9.72398e-10	2.65812e-07		-	-
ci|000000274|Bact|Sample_MBC1|2	2982	432.267	-4.27102	-19.3066	9.79906e-10	2.67035e-07	emb AJ938097.1	-	-
ci|000005206|Bact|Sample_MBC1|2	2562	67.7918	-5.57027	-47.5136	1.04845e-09	2.84833e-07	gb EU332531.1	CYB_MYTED	PF00032.12//Cytochrom_B_C//
ci|000017987|Bact|Sample_MBT1|2	1310	126.187	5.45249	43.7889	1.14719e-09	3.10697e-07		-	-
ci|000011814|Bact|Sample_MBC2|2	987	81.9015	-6.41951	-85.5982	1.24084e-09	3.3503e-07		-	-
ci|000001140|Bact|Sample_MGC1|2	693	2546.77	-2.11801	-4.34096	1.27547e-09	3.43327e-07	gb AY730626.1	-	PF10690.4//Myticin-prepro//
ci|000010761|Bact|Sample_MBC1|2	592	65.6986	-7.70845	-209.159	1.29e-09	3.46179e-07		-	-
ci|000008775|Bact|Sample_MBT2|2	1137	128.539	4.82229	28.2913	1.36403e-09	3.64934e-07		BAF1_CAEEL	PF02961.9//BAF//
Contig7598	2726	296.679	-4.68726	-25.7636	1.41856e-09	3.78372e-07		-	-
Contig34307	419	65.9334	-5.28855	-39.0853	1.47584e-09	3.92462e-07		-	-
ci|000018788|Bact|Sample_MBC2|2	661	160.06	-3.73405	-13.3064	1.52873e-09	4.05302e-07		-	-
ci|000007948|Bact|Sample_MBT1|2	845	45.269	5.04887	33.1025	1.61017e-09	4.25612e-07		-	-
ci|000006541|Bact|Sample_MBC1|2	1262	306.201	-2.09532	-4.27321	1.61534e-09	4.25699e-07		-	PF07699.8//GCC2_GCC3//
Contig13754	445	66.0745	7.66634	203.142	1.62373e-09	4.26635e-07		-	-
ci|000000652|Bact|Sample_MBT2|2	597	70.6948	3.95679	15.5279	1.64988e-09	4.32215e-07		-	-
ci|000000991|Bact|Sample_MBT2|2	1418	135.962	7.98537	253.417	1.71068e-09	4.46812e-07		-	-
ci|000022827|Bact|Sample_MBT2|2	504	131.662	7.96989	250.713	1.74784e-09	4.53973e-07		-	-
ci|000018143|Bact|Sample_MBC2|2	716	115.921	-4.92976	-30.4794	1.74841e-09	4.53973e-07		-	-
ci|000021446|Bact|Sample_MBC2|2	859	91.401	-7.82997	-227.539	1.81868e-09	4.70828e-07		-	-
ci|000005172|Bact|Sample_MBT2|2	1789	417.891	5.98756	63.4505	1.96228e-09	5.06515e-07		CBLN1_MOUSE	PF00386.16//C1q//
ci|000010888|Bact|Sample_MBT1|2	1035	648.268	7.23085	150.211	2.00144e-09	5.15113e-07		-	-
ci|000001621|Bact|Sample_MBT1|2	787	133.682	5.81142	56.1579	2.05684e-09	5.27828e-07		-	-
ci|000016686|Bact|Sample_MBC2|2	365	58.5022	-7.60798	-195.088	2.07452e-09	5.30819e-07		-	-
ci|000015447|Bact|Sample_MGC2|2	468	43.9937	-5.06667	-33.5136	2.08508e-09	5.31973e-07		NCOA4_HUMAN	PF12489.3//ARA70//
Contig4082	2075	93.6769	-7.82594	-226.904	2.10289e-09	5.34966e-07		GELS1_LUMTE	PF00626.17//Gelsolin//;PB016342//Pfam-B_16342//
Contig4632	813	95.4881	-7.83196	-227.854	2.15192e-09	5.45861e-07		-	-
Contig10820	566	68.9446	4.01715	16.1914	2.24423e-09	5.67295e-07		-	-
ci|000001467|Bact|Sample_MBT1|2	403	59.7816	3.92439	15.183	2.2493e-09	5.67295e-07		-	-
ci|000000775|Bact|Sample_MBT1|2	287	59.3772	7.58003	191.345	2.34719e-09	5.8937e-07		-	-
ci|000002977|Bact|Sample_MBT2|2	606	575.33	8.38634	334.611	2.35022e-09	5.8937e-07		-	-
Contig930	508	69.129	-7.66833	-203.421	2.54988e-09	6.37622e-07		-	-
ci|000018354|Bact|Sample_MBC1|2	436	65.2487	-7.63933	-199.373	2.59617e-09	6.47359e-07		-	-
ci|000004890|Bact|Sample_MBC2|2	2250	89.1099	-7.78052	-219.872	2.63863e-09	6.56086e-07		GIMA4_MOUSE	PF04548.11//AIG1//;PF01926.18//MMR_HSR1//;PF03193.11//DUF258//;PF00735.13//Septin//;PF08477.8//Miro//
ci|000016724|Bact|Sample_MBT2|2	1647	886.5	7.98362	253.109	2.79804e-09	6.93765e-07		-	-
ci|000007557|Bact|Sample_MBT1|2	505	78.2834	7.69259	206.871	2.84746e-09	7.04034e-07		-	-
Contig19454	577	78.8692	7.69531	207.261	2.87072e-09	7.07798e-07		-	-
Contig18021	848	59.58	7.56255	189.04	2.88106e-09	7.08363e-07		GIMA8_RAT	PF04548.11//AIG1//;PF01926.18//MMR_HSR1//;PF00350.18//Dynamin_N//
Contig3652	623	60.0969	-5.4119	-42.574	2.90303e-09	7.11775e-07		-	-
ci|000034743|Bact|Sample_MBT1|2	291	55.3966	7.52448	184.117	2.95608e-09	7.22771e-07		-	-
ci|000005719|Bact|Sample_MBC1|2	1179	112.522	-7.11953	-139.056	2.98741e-09	7.28406e-07		-	-
ci|000003086|Bact|Sample_MBC2|2	880	89.3498	-7.76618	-217.698	3.0616e-09	7.44434e-07		-	-
ci|000024283|Bact|Sample_MBT1|2	915	55.7017	7.51953	183.487	3.20787e-09	7.77852e-07		-	-
Contig5258	1203	71.48	-7.6571	-201.845	3.3409e-09	8.07883e-07		-	-
ci|000006763|Bact|Sample_MBC1|2	2930	228.765	-8.1075	-275.804	3.4207e-09	8.24914e-07		-	-
Contig18574	352	47.5465	6.39725	84.2874	3.48521e-09	8.38174e-07	emb AJ271365.2	-	-
ci|000013637|Bact|Sample_MBT2|2	523	58.1295	7.53228	185.116	3.49619e-09	8.38525e-07		-	-
ci|000020542|Bact|Sample_MBT2|2	796	97.1951	3.93418	15.2865	3.53193e-09	8.42702e-07		-	PF00057.13//Ldl_recept_a//
ci|000000195|Bact|Sample_MBC2|2	1205	219.866	-5.83876	-57.2323	3.53276e-09	8.42702e-07		PA2A1_OPHHA	PF00068.14//Phospholip_A2_1//
Contig8858	1325	81.5465	-7.70956	-209.319	3.58202e-09	8.52143e-07		-	-
Contig23438	1513	106.823	5.96539	62.4827	3.70521e-09	8.79074e-07		-	-
ci|000023429|Bact|Sample_MBT2|2	635	337.875	4.67905	25.6174	3.74192e-09	8.85396e-07		-	-
ci|000004550|Bact|Sample_MBT1|2	630	80.2377	6.31334	79.5252	4.00646e-09	9.4545e-07		WSCD2_HUMAN	PF01822.14//WSC//
ci|000013414|Bact|Sample_MBC1|2	1183	61.1463	-7.56507	-189.371	4.0606e-09	9.55663e-07		-	-
Contig36435	802	179.106	3.77991	13.7362	4.16063e-09	9.76593e-07		-	-
ci|000015166|Bact|Sample_MBT1|2	670	531.232	8.28134	311.122	4.21642e-09	9.87058e-07		VMO1_HUMAN	PF03762.12//VOMI//;PB007166//Pfam-B_7166//
ci|000004452|Bact|Sample_MBC2|2	400	69.2208	-7.61816	-196.469	4.25139e-09	9.92604e-07		-	-
ci|000018746|Bact|Sample_MBT1|2	365	58.5096	7.51389	182.77	4.37111e-09	1.01786e-06		-	-
ci|000015995|Bact|Sample_MBT1|2	718	432.329	8.23064	300.38	4.40566e-09	1.0232e-06		-	-
ci|000006897|Bact|Sample_MBT1|2	371	54.7791	7.47878	178.377	4.53237e-09	1.04985e-06		-	-
ci|000001443|Bact|Sample_MBT1|2	527	79.9984	6.30477	79.054	4.54843e-09	1.05081e-06		-	-
ci|000002742|Bact|Sample_MBC2|2	894	91.5811	-7.73237	-212.655	4.63779e-09	1.06865e-06		-	-
ci|000001001|Bact|Sample_MBT1|2	1003	125.073	6.11146	69.1407	4.73836e-09	1.08897e-06	gb KM192126.1	-	-
Contig9419	1577	81.3569	-4.11694	-17.351	4.76615e-09	1.0925e-06		-	PF01607.19//CBM_14//
Contig14536	396	54.5344	7.47109	177.427	4.79735e-09	1.0968e-06		-	-
ci|000006040|Bact|Sample_MBC1|2	762	160.502	-5.99961	-63.9827	4.94108e-09	1.12673e-06		CAPR1_RAT	PB003428//Pfam-B_3428//
ci|000025119|Bact|Sample_MBT2|2	772	80.2393	7.64177	199.71	5.20724e-09	1.18301e-06		-	-
Contig5719	494	184.64	-3.3876	-10.4657	5.21475e-09	1.18301e-06		-	-
ci|000021647|Bact|Sample_MBT1|2	333	582.257	2.67918	6.40492	5.49827e-09	1.24412e-06		-	-
ci|000001168|Bact|Sample_MBC1|2	516	81.6037	-7.66266	-202.624	5.59075e-09	1.2618e-06		-	-
ci|000002553|Bact|Sample_MBT1|2	1091	225.114	8.02048	259.66	5.67768e-09	1.27815e-06		-	-
ci|000006584|Bact|Sample_MBT2|2	1092	54.0319	7.45011	174.866	5.69876e-09	1.27962e-06		-	-
Contig16785	605	54.9559	5.93991	61.3891	5.88339e-09	1.31771e-06		-	-
ci|000004965|Bact|Sample_MBT1|2	757	4921.25	2.29519	4.90817	5.90768e-09	1.3198e-06	gb DQ198231.2	NU2M_MYTED	-
ci|000029107|Bact|Sample_MBC1|2	731	82.1255	-7.65852	-202.044	5.95866e-09	1.32663e-06		-	-
ci|000019539|Bact|Sample_MBC2|2	847	157.495	-5.97361	-62.8401	5.9684e-09	1.32663e-06		PLCL_MYTGA	-
ci|000004881|Bact|Sample_MBT1|2	703	85.0422	4.19288	18.2887	6.19375e-09	1.37325e-06		-	-
ci|000006134|Bact|Sample_MBT2|2	616	68.0563	7.54824	187.175	6.28957e-09	1.39099e-06		-	-
Contig1225	519	448.972	-1.94443	-3.84885	6.3408e-09	1.39881e-06		LPHN3_BOVIN	PF02140.13//Gal_Lectin//
ci|000010846|Bact|Sample_MBT1|2	1564	585.004	7.69602	207.364	6.3611e-09	1.39978e-06		-	-
ci|000012525|Bact|Sample_MBC2|2	466	60.3978	-7.51278	-182.63	6.47589e-09	1.42148e-06		-	-
ci|000011665|Bact|Sample_MBC2|2	519	107.893	-4.40171	-21.1371	6.50763e-09	1.4249e-06		-	-
ci|000003867|Bact|Sample_MBT2|2	371	49.8592	6.39631	84.2328	7.82599e-09	1.70931e-06		MYNA_MYTGA	PF10690.4//Myticin-prepro//
ci|000006285|Bact|Sample_MBC1|2	563	61.9798	-7.50264	-181.351	8.0109e-09	1.74536e-06		-	-
Contig4989	1251	634.999	-5.37832	-41.5946	8.14181e-09	1.76951e-06		CDKL1_DANRE	PF00069.20//Pkinase//;PF07714.12//Pkinase_Tyr//;PF05445.6//Pox_ser-thr_kin//
ci|000017668|Bact|Sample_MBT1|2	511	51.9345	5.87078	58.5167	8.36635e-09	1.81383e-06		-	PF10211.4//Ax_dynein_light//
ci|000027936|Bact|Sample_MBC2|2	635	132.781	-7.80819	-224.13	8.47373e-09	1.83259e-06		C163A_MOUSE	PF00530.13//SRCR//;PF15494.1//SRCR_2//
Contig14381	432	51.6407	7.38388	167.02	8.96415e-09	1.93391e-06		-	-
ci|000002817|Bact|Sample_MBC1|2	1629	143.9	-7.82919	-227.416	8.99666e-09	1.93617e-06		CAHD1_MOUSE	PF02743.13//Cache_1//
ci|000024678|Bact|Sample_MBT2|2	606	54.2352	4.96612	31.2572	9.472e-09	2.0335e-06		-	-
ci|000001675|Bact|Sample_MBC2|2	549	105.995	-6.54323	-93.2625	9.51442e-09	2.03764e-06		YAT7_RHOBL	PF09458.5//H_lectin//
Contig5263	914	57.8535	-7.45302	-175.219	9.55012e-09	2.04032e-06		-	-
ci|000028878|Bact|Sample_MBC2|2	974	108.836	-4.07177	-16.8161	1.00093e-08	2.13323e-06		-	-
ci|000017501|Bact|Sample_MBT1|2	530	228.059	1.78108	3.43684	1.02141e-08	2.17163e-06		-	-
ci|000021885|Bact|Sample_MBC1|2	943	84.4532	-6.8238	-113.284	1.04767e-08	2.2221e-06		COEA1_HUMAN	PF00092.23//VWA//;PF13519.1//VWA_2//
ci|000000524|Bact|Sample_MBC2|2	2391	487.754	-7.57275	-190.382	1.07026e-08	2.26455e-06		-	PF07699.8//GCC2_GCC3//
ci|000005376|Bact|Sample_MBT2|2	1029	270.465	5.86781	58.3965	1.07507e-08	2.26926e-06		-	-
ci|000007264|Bact|Sample_MBT1|2	280	44.9167	5.71135	52.3949	1.08543e-08	2.28566e-06		-	-
Contig13597	419	51.67	7.364	164.735	1.09572e-08	2.30183e-06		-	-
Contig22389	1589	45.0217	5.71939	52.6875	1.09952e-08	2.3043e-06		-	-
ci|000002541|Bact|Sample_MGT2|2	410	51.4234	7.36001	164.28	1.1148e-08	2.33078e-06		-	-
ci|000013642|Bact|Sample_MBT2|2	466	48.7305	7.33286	161.217	1.13524e-08	2.36789e-06		-	-
ci|000014801|Bact|Sample_MBT2|2	917	301.12	2.14703	4.42916	1.13968e-08	2.37153e-06		-	-
Contig13648	659	48.743	5.79638	55.5755	1.1466e-08	2.37972e-06		-	-
ci|000000504|Bact|Sample_MBC2|2	373	53.0744	-7.3944	-168.243	1.14902e-08	2.37972e-06		-	-
ci|000022970|Bact|Sample_MBT2|2	1989	123.031	5.50299	45.3487	1.17012e-08	2.41773e-06		-	-
ci|000001731|Bact|Sample_MBC1|2	364	456.072	-8.09769	-273.935	1.18703e-08	2.44692e-06		-	-
ci|000016418|Bact|Sample_MBT2|2	1500	2069.34	1.35409	2.55636	1.19121e-08	2.4498e-06		-	-
ci|000021049|Bact|Sample_MBT2|2	619	49.5492	4.14283	17.6651	1.20085e-08	2.46386e-06		-	-
ci|000001781|Bact|Sample_MBT1|2	672	104.537	4.36412	20.5935	1.20788e-08	2.47253e-06		-	-
ci|000007334|Bact|Sample_MBT2|2	407	56.1159	5.93048	60.9891	1.2197e-08	2.49094e-06		-	-
ci|000006058|Bact|Sample_MBT2|2	1889	128.286	2.67451	6.38423	1.23315e-08	2.51258e-06		-	PF07714.12//Pkinase_Tyr//
ci|000008936|Bact|Sample_MGC2|2	330	42.2974	-5.693	-51.7327	1.25777e-08	2.55681e-06		-	-
Contig19516	812	67.9474	3.97473	15.7222	1.2661e-08	2.56283e-06		-	PB005067//Pfam-B_5067//;PB002965//Pfam-B_2965//
Contig12638	230	45.4087	-7.3114	-158.837	1.26655e-08	2.56283e-06		-	-
ci|000020097|Bact|Sample_MBC2|2	1170	79.0217	-4.4296	-21.5497	1.27886e-08	2.5818e-06		BIRC3_HUMAN	PF00653.16//BIR//
ci|000007384|Bact|Sample_MBT1|2	670	105.186	3.24012	9.44873	1.28225e-08	2.58273e-06		-	-
Contig351	560	113.298	-3.14038	-8.81758	1.28926e-08	2.59091e-06		-	-
ci|000007353|Bact|Sample_MBC1|2	1140	404.235	-8.05925	-266.732	1.30264e-08	2.61184e-06		CYTX_BOVIN	-
ci|000016091|Bact|Sample_MBT2|2	2103	2065.7	6.35003	81.5735	1.3411e-08	2.68284e-06		-	-
Contig12188	853	115.966	-5.20951	-37.0015	1.3459e-08	2.68633e-06	gb AY102079.1	-	-
ci|000020798|Bact|Sample_MBT2|2	953	57.9014	7.39305	168.086	1.37561e-08	2.73942e-06	gb AY823623.1	-	-
Contig22491	2731	40.3624	4.60991	24.4187	1.42613e-08	2.83362e-06		DFP3_ANTMY	PF02014.11//Reeler//
ci|000020629|Bact|Sample_MBT2|2	613	51.5364	7.33515	161.473	1.43793e-08	2.85063e-06		-	-
ci|000002995|Bact|Sample_MBC2|2	585	56.0675	-7.39529	-168.346	1.44618e-08	2.86055e-06		-	-
ci|000013001|Bact|Sample_MBC1|2	788	119.935	-5.85187	-57.7547	1.47915e-08	2.91921e-06		-	-
ci|000018260|Bact|Sample_MGT1|2	464	44.1769	5.68278	51.3675	1.49457e-08	2.93811e-06	gb DQ198231.2	ATP6_MYTED	PF00119.15//ATP-synt_A//
ci|000011771|Bact|Sample_MGC1|2	1213	129.399	-5.74858	-53.7643	1.49541e-08	2.93811e-06		-	PF00170.16//bZIP_1//;PF07716.10//bZIP_2//;PF03131.12//bZIP_Maf//
ci|000001005|Bact|Sample_MGT1|2	656	61.838	5.34531	40.6536	1.50391e-08	2.94824e-06		-	-
ci|000018009|Bact|Sample_MBC1|2	1735	122.058	-3.52283	-11.4942	1.54919e-08	3.03025e-06		-	-
ci|000003585|Bact|Sample_MBC1|2	1063	46.4882	-7.30175	-157.778	1.55299e-08	3.03094e-06		BIRC7_XENTR	PF00653.16//BIR//;PF13920.1//zf-C3HC4_3//
ci|000003305|Bact|Sample_MBC2|2	1052	101.669	-5.34128	-40.5402	1.56491e-08	3.04745e-06		-	-
ci|000005442|Bact|Sample_MBT2|2	595	73.7306	6.66028	101.145	1.57446e-08	3.05928e-06		-	-
ci|000011931|Bact|Sample_MBC2|2	473	120.424	-2.35961	-5.13231	1.58849e-08	3.07974e-06		-	-
ci|000019151|Bact|Sample_MBT1|2	562	42.8068	5.64782	50.1375	1.64386e-08	3.17925e-06		-	-
Contig24266	323	424.715	8.02164	259.869	1.64704e-08	3.17925e-06	gb AY497292.2	NU5M_MYTED	-
ci|000023785|Bact|Sample_MBC1|2	632	54.015	-7.36327	-164.652	1.66613e-08	3.20906e-06		-	PF03351.12//DOMON//
ci|000005034|Bact|Sample_MBT2|2	755	120.534	4.02359	16.2638	1.67163e-08	3.21263e-06		CALM_PLAF7	PF13499.1//EF-hand_7//;PF00036.27//EF-hand_1//;PF13405.1//EF-hand_6//;PF13202.1//EF-hand_5//;PF13833.1//EF-hand_8//
ci|000004704|Bact|Sample_MBC1|2	494	43.6094	-7.26398	-153.701	1.67579e-08	3.21362e-06		-	-
ci|000000162|Bact|Sample_MBC1|2	1200	89.0778	-2.91395	-7.5368	1.69446e-08	3.24236e-06		-	-
ci|000005905|Bact|Sample_MBT1|2	923	149.894	7.74192	214.068	1.72226e-08	3.2884e-06		GVIN1_MOUSE	PF01823.14//MACPF//
ci|000006662|Bact|Sample_MBT1|2	697	64.858	7.4186	171.089	1.73137e-08	3.29864e-06		-	-
ci|000024765|Bact|Sample_MBC1|2	1198	73.6748	-7.48913	-179.66	1.79818e-08	3.41852e-06		-	-
Contig5611	672	131.192	-3.81786	-14.1023	1.81832e-08	3.44936e-06		-	-
Contig757	441	108.024	-2.40369	-5.29156	1.82664e-08	3.4577e-06		-	-
ci|000013022|Bact|Sample_MBC1|2	2344	335.383	-7.96451	-249.779	1.84965e-08	3.49245e-06		-	-
Contig4722	2047	269.423	-2.34275	-5.07268	1.85294e-08	3.49245e-06	gb KP670945.1	CATL_SARPE	PF00112.18//Peptidase_C1//;PF08246.7//Inhibitor_I29//;PF03051.10//Peptidase_C1_2//
ci|000006219|Bact|Sample_MBT2|2	2458	140.155	3.96816	15.6508	1.86985e-08	3.5168e-06		DAZP1_XENLA	PF00076.17//RRM_1//;PF14259.1//RRM_6//;PB002199//Pfam-B_2199//;PF13893.1//RRM_5//
ci|000009113|Bact|Sample_MBC1|2	326	42.8058	-7.243	-151.482	1.88931e-08	3.54581e-06		-	-
ci|000000547|Bact|Sample_MBT2|2	1343	155.507	5.87971	58.8801	1.89447e-08	3.54793e-06		-	-
Contig500	930	140.188	-3.0686	-8.38961	1.92823e-08	3.6035e-06		-	-
Contig31176	944	87.6662	-3.65631	-12.6084	1.95845e-08	3.65223e-06	gb FJ890850.1	-	-
ci|000010420|Bact|Sample_MBT2|2	1585	124.764	7.66189	202.516	1.96451e-08	3.65577e-06		-	-
Contig2287	327	44.9527	-7.26096	-153.379	1.98111e-08	3.67889e-06		-	-
ci|000016576|Bact|Sample_MBC1|2	520	753.317	-7.4043	-169.402	2.04103e-08	3.78218e-06		-	-
ci|000004401|Bact|Sample_MBC2|2	512	52.7747	-7.32573	-160.422	2.14594e-08	3.9639e-06		-	-
ci|000014918|Bact|Sample_MBT1|2	445	263.196	7.87375	234.549	2.1481e-08	3.9639e-06		-	-
ci|000005507|Bact|Sample_MBC2|2	1179	62.0655	-7.39392	-168.186	2.20051e-08	4.05211e-06		-	-
ci|000030031|Bact|Sample_MBT1|2	879	345.872	3.22018	9.31901	2.27527e-08	4.18104e-06		-	-
ci|000011269|Bact|Sample_MBT2|2	1300	267.328	4.65738	25.2355	2.38204e-08	4.36812e-06		-	-
ci|000019456|Bact|Sample_MBT2|2	878	299.058	1.78077	3.43609	2.39444e-08	4.38172e-06		-	-
ci|000015773|Bact|Sample_MBC2|2	844	365.805	-3.88451	-14.7691	2.43408e-08	4.44503e-06		-	-
ci|000004384|Bact|Sample_MBT1|2	493	64.8799	5.66731	50.8195	2.47102e-08	4.50315e-06		-	PB014838//Pfam-B_14838//
Contig13756	452	61.6234	3.28483	9.74616	2.47791e-08	4.50637e-06		-	-
ci|000003658|Bact|Sample_MBC2|2	270	41.2944	-7.19678	-146.705	2.51139e-08	4.55784e-06		-	-
Contig7783	368	41.3003	-7.19632	-146.658	2.52409e-08	4.57147e-06		-	-
ci|000011309|Bact|Sample_MBC1|2	958	90.7556	-7.52635	-184.356	2.62484e-08	4.74123e-06		-	-
ci|000009775|Bact|Sample_MBT2|2	1315	133.078	5.41929	42.7926	2.6286e-08	4.74123e-06		-	-
ci|000002784|Bact|Sample_MBC1|2	1731	403.228	-7.9423	-245.964	2.65141e-08	4.7726e-06		-	PF01400.19//Astacin//
ci|000001028|Bact|Sample_MBT2|2	1280	112.798	7.58682	192.247	2.65964e-08	4.77763e-06		-	-
ci|000014576|Bact|Sample_MBT2|2	386	65.8844	5.39445	42.0622	2.67035e-08	4.78711e-06		-	-
ci|000009107|Bact|Sample_MBC1|2	314	40.875	-6.19652	-73.3396	2.72442e-08	4.86744e-06		-	-
ci|000035763|Bact|Sample_MBC1|2	316	51.9817	-7.29269	-156.791	2.72622e-08	4.86744e-06		-	-
Contig13738	428	90.9414	5.31658	39.852	2.7441e-08	4.88945e-06		-	-
ci|000005328|Bact|Sample_MBT1|2	642	132.284	3.67427	12.7663	2.75678e-08	4.90211e-06		FUCL1_ANGJA	PF00754.20//F5_F8_type_C//
ci|000004651|Bact|Sample_MBT2|2	381	50.0404	4.0101	16.1124	2.76809e-08	4.91231e-06		PFD1_DANRE	PF01920.15//Prefoldin_2//
ci|000010965|Bact|Sample_MBC1|2	413	42.1219	-7.19537	-146.562	2.77961e-08	4.92281e-06		-	-
Contig22777	3851	151.234	-6.75831	-108.256	2.83264e-08	5.00199e-06		CAYP1_RABIT	PF13499.1//EF-hand_7//;PF13405.1//EF-hand_6//;PF00036.27//EF-hand_1//;PF13833.1//EF-hand_8//;PF13202.1//EF-hand_5//
ci|000013010|Bact|Sample_MGC1|2	683	64.6527	-4.51755	-22.9044	2.83568e-08	5.00199e-06		RS25_BRABE	PF03297.10//Ribosomal_S25//
ci|000002191|Bact|Sample_MBT2|2	876	76.0247	7.42582	171.947	2.90447e-08	5.11309e-06		-	-
ci|000001623|Bact|Sample_MBT2|2	511	73.3098	6.13368	70.2137	2.94456e-08	5.17332e-06		-	-
ci|000039436|Bact|Sample_MBT2|2	287	42.6892	7.17117	144.124	2.9957e-08	5.25268e-06		-	-
ci|000016200|Bact|Sample_MBC2|2	871	103.026	-7.55565	-188.138	3.01035e-08	5.26787e-06		-	PF04970.8//LRAT//
ci|000004424|Bact|Sample_MBT1|2	621	81.4841	7.44671	174.455	3.06812e-08	5.35832e-06		FCN1_HUMAN	PF00147.13//Fibrinogen_C//
ci|000016412|Bact|Sample_MGT1|2	581	41.0054	-4.45814	-21.9803	3.08365e-08	5.37477e-06		-	-
Contig19468	630	255.495	3.43385	10.8066	3.09613e-08	5.38586e-06		CDC42_CAEEL	PF00071.17//Ras//
Contig22208	497	81.2089	4.87314	29.3063	3.19522e-08	5.54727e-06		-	-
ci|000002938|Bact|Sample_MGT1|2	477	44.4543	-5.71252	-52.4371	3.24786e-08	5.62756e-06		-	-
ci|000017456|Bact|Sample_MBC2|2	276	39.7649	-7.14761	-141.79	3.39509e-08	5.8711e-06		-	-
ci|000013151|Bact|Sample_MBT2|2	2619	502.707	1.88224	3.68647	3.4133e-08	5.89103e-06		PH4H_DROME	PF00351.16//Biopterin_H//
ci|000009508|Bact|Sample_MBT1|2	697	61.2098	7.31636	159.383	3.43361e-08	5.91448e-06		-	-
ci|000006865|Bact|Sample_MBC2|2	1202	46.2323	-5.73764	-53.3584	3.50602e-08	6.02742e-06		-	-
ci|000022106|Bact|Sample_MBT1|2	558	47.6343	7.20391	147.432	3.52577e-08	6.03912e-06		-	-
ci|000016460|Bact|Sample_MBT2|2	2063	200.97	3.75161	13.4693	3.52655e-08	6.03912e-06		DYH11_HUMAN	PF03028.10//Dynein_heavy//
ci|000008535|Bact|Sample_MBC2|2	1893	651.428	-7.54836	-187.19	3.59258e-08	6.14024e-06		-	-
ci|000002742|Bact|Sample_MBT1|2	501	52.5488	7.24398	151.585	3.63687e-08	6.20389e-06		-	-
ci|000004731|Bact|Sample_MBT2|2	306	42.1813	7.14403	141.439	3.67404e-08	6.25517e-06	emb FR873268.1	BDEF_TACTR	-
ci|000018508|Bact|Sample_MGT2|2	1036	39.002	-5.57809	-47.7718	3.7933e-08	6.43137e-06		-	PF00642.19//zf-CCCH//
ci|000016763|Bact|Sample_MGT1|2	1357	3394.41	2.29795	4.9176	3.80075e-08	6.43137e-06	gb KC819158.1	-	-
Contig13627	320	40.8332	7.12529	139.613	3.8028e-08	6.43137e-06		-	-
Contig4782	1093	43.4708	-3.88531	-14.7773	3.80676e-08	6.43137e-06		-	-
ci|000006091|Bact|Sample_MBT1|2	208	65.0473	4.75757	27.0503	3.839e-08	6.47341e-06		RL40A_ARATH	-
ci|000023729|Bact|Sample_MBT1|2	366	49.8286	7.21362	148.429	3.86915e-08	6.51178e-06		-	-
ci|000001266|Bact|Sample_MBC1|2	1084	126.165	-7.58939	-192.59	3.91389e-08	6.57452e-06		-	PF04548.11//AIG1//
ci|000002667|Bact|Sample_MBC1|2	720	162.048	-7.66543	-203.014	3.93549e-08	6.5982e-06		-	-
ci|000003159|Bact|Sample_MGC1|2	583	83.3943	-7.44204	-173.891	3.97892e-08	6.65833e-06		-	-
ci|000013992|Bact|Sample_MGT2|2	1365	89.9155	4.50895	22.7683	4.00114e-08	6.68281e-06		-	-
ci|000032032|Bact|Sample_MBC1|2	316	71.4016	-7.38087	-166.672	4.01349e-08	6.69075e-06		-	-
Contig31032	2670	462.787	-2.5946	-6.04023	4.03703e-08	6.71726e-06		-	PB003428//Pfam-B_3428//
Contig12942	1033	222.401	3.95567	15.5158	4.14585e-08	6.88531e-06		-	-
Contig16719	964	92.6398	4.75642	27.0287	4.23955e-08	7.02768e-06		-	-
Contig24119	378	40.9169	6.13496	70.2762	4.33353e-08	7.16996e-06		-	-
ci|000006215|Bact|Sample_MBC2|2	623	65.7752	-5.43348	-43.2155	4.354e-08	7.1903e-06		-	-
ci|000024130|Bact|Sample_MBT1|2	763	117.971	5.27853	38.8147	4.3727e-08	7.20766e-06		-	-
ci|000000755|Bact|Sample_MBC2|2	2115	166.418	-7.65661	-201.775	4.39943e-08	7.22879e-06		-	-
ci|000029451|Bact|Sample_MBT2|2	1170	71.6127	6.09124	68.1784	4.40194e-08	7.22879e-06		-	-
ci|000001450|Bact|Sample_MBT1|2	1062	210.357	7.2338	150.519	4.42952e-08	7.26054e-06		-	-
ci|000029445|Bact|Sample_MBC2|2	710	279.265	-6.39263	-84.0181	4.44777e-08	7.2769e-06		-	-
ci|000000137|Bact|Sample_MBC1|2	1094	94.6659	-7.46662	-176.88	4.70735e-08	7.68731e-06		-	-
ci|000006783|Bact|Sample_MBC1|2	742	66.7595	-7.33428	-161.376	4.71945e-08	7.6928e-06		-	-
Contig5084	1902	40.431	-7.11699	-138.813	4.84847e-08	7.88718e-06		-	-
ci|000014503|Bact|Sample_MGC2|2	728	482.094	3.16381	8.96191	4.85662e-08	7.88718e-06		-	PF01294.13//Ribosomal_L13e//
Contig273	1083	141.468	-5.38611	-41.8197	4.93466e-08	7.99915e-06		-	-
ci|000006969|Bact|Sample_MBC2|2	791	64.5248	-7.31263	-158.972	5.04296e-08	8.15967e-06		-	-
ci|000022829|Bact|Sample_MBC1|2	747	55.3882	-7.24943	-152.158	5.06188e-08	8.17526e-06		-	-
ci|000028769|Bact|Sample_MBC1|2	678	72.709	-7.35765	-164.011	5.12304e-08	8.25888e-06		-	-
ci|000002958|Bact|Sample_MBT1|2	848	103.798	3.25744	9.56284	5.13256e-08	8.25911e-06		-	PF02221.10//E1_DerP2_DerF2//
ci|000017889|Bact|Sample_MBC1|2	2474	227.915	-6.9701	-125.375	5.17767e-08	8.31649e-06		-	-
ci|000016717|Bact|Sample_MBT2|2	1474	1506.12	7.74442	214.439	5.26311e-08	8.43833e-06		-	-
Contig3759	1097	286.165	-6.69551	-103.645	5.46284e-08	8.74264e-06		GRIFN_DANRE	-
ci|000013405|Bact|Sample_MBT2|2	1626	192.977	6.03168	65.421	5.50266e-08	8.78771e-06		-	-
ci|000002250|Bact|Sample_MBC1|2	537	60.1503	-3.86606	-14.5815	5.51097e-08	8.78771e-06		-	-
ci|000022301|Bact|Sample_MBC1|2	467	41.9185	-7.11742	-138.853	5.59619e-08	8.90746e-06		-	-
Contig8543	1664	64.015	-7.29519	-157.062	5.66451e-08	8.99992e-06		-	-
Contig8241	736	351.702	-1.92187	-3.78914	5.75022e-08	9.11125e-06		-	-
ci|000003550|Bact|Sample_MBC1|2	573	83.9342	-5.65053	-50.2318	5.75528e-08	9.11125e-06		-	-
ci|000019687|Bact|Sample_MBT1|2	775	46.3978	7.13602	140.655	5.83261e-08	9.21709e-06		PLCL_MYTGA	PF00059.16//Lectin_C//
ci|000006823|Bact|Sample_MBT1|2	1119	482.343	7.33364	161.304	5.95539e-08	9.39426e-06		-	-
Contig22742	1165	516.611	4.42898	21.5406	5.97556e-08	9.40921e-06	gb AY115479.1	-	-
ci|000017719|Bact|Sample_MBC2|2	781	36.958	-7.05247	-132.741	6.01664e-08	9.45698e-06		-	-
ci|000003152|Bact|Sample_MBC1|2	627	314.902	-6.04721	-66.1291	6.06176e-08	9.51092e-06		-	-
ci|000015940|Bact|Sample_MBT1|2	440	51.6062	7.1774	144.748	6.07874e-08	9.51395e-06		-	-
ci|000016713|Bact|Sample_MBT2|2	750	1084.04	7.16854	143.862	6.08531e-08	9.51395e-06		-	PF04970.8//LRAT//
ci|000005639|Bact|Sample_MBT1|2	1114	176.146	7.60835	195.138	6.14663e-08	9.57846e-06		-	-
ci|000007390|Bact|Sample_MGT2|2	841	49.437	4.82044	28.2551	6.14834e-08	9.57846e-06	gb KC771257.1	HIP_MYTED	PF00386.16//C1q//
ci|000027131|Bact|Sample_MBC2|2	272	75.825	-7.34906	-163.038	6.2165e-08	9.66753e-06		-	-
ci|000012390|Bact|Sample_MBC1|2	553	54.3686	-7.21473	-148.542	6.34921e-08	9.8565e-06		-	-
ci|000022649|Bact|Sample_MBT2|2	730	197.494	2.36595	5.1549	6.53735e-08	1.01307e-05		-	-
ci|000015997|Bact|Sample_MBT1|2	1964	289.89	7.71637	210.31	6.56011e-08	1.01481e-05		-	-
ci|000000018|Bact|Sample_MBT1|2	561	337.742	7.74593	214.663	6.57169e-08	1.01482e-05		-	-
ci|000017393|Bact|Sample_MBC1|2	2254	199.578	-4.78332	-27.5374	6.60178e-08	1.01768e-05		-	-
Contig31194	1338	165.644	2.433	5.40015	6.67663e-08	1.02742e-05	ref XM_005797874.1	ELOC_BOVIN	PF03931.10//Skp1_POZ//
ci|000007065|Bact|Sample_MBT1|2	1417	229.699	7.65801	201.972	6.85949e-08	1.05372e-05		-	-
Contig26174	928	134.446	-5.02192	-32.4899	6.89572e-08	1.05744e-05		-	-
ci|000012949|Bact|Sample_MBT2|2	1365	37.9322	7.02554	130.287	6.9958e-08	1.07092e-05		GIMA4_HUMAN	PF04548.11//AIG1//;PF01926.18//MMR_HSR1//;PF02421.13//FeoB_N//
ci|000009580|Bact|Sample_MBC1|2	740	77.6389	-7.33857	-161.857	7.20317e-08	1.10075e-05		-	-
ci|000021164|Bact|Sample_MBT2|2	785	83.6661	6.64044	99.7632	7.23411e-08	1.10356e-05		-	-
ci|000016343|Bact|Sample_MBT2|2	449	40.433	7.05025	132.537	7.26794e-08	1.1068e-05		-	-
ci|000004314|Bact|Sample_MBC2|2	515	70.7867	-7.30131	-157.73	7.35891e-08	1.11872e-05		CSL3_ONCKE	PF02140.13//Gal_Lectin//
ci|000004339|Bact|Sample_MBC1|2	573	59.8083	-7.23465	-150.608	7.41316e-08	1.12502e-05		-	-
Contig6003	2174	29321.6	-1.859	-3.62755	7.50706e-08	1.13731e-05		ATP6_MYTED	PF00361.15//Oxidored_q1//
Contig19077	1991	70.701	4.20112	18.3935	7.52937e-08	1.13873e-05		TTC29_XENLA	-
ci|000000801|Bact|Sample_MBT2|2	1820	246.193	5.77954	54.9306	7.63333e-08	1.15248e-05		TSN16_HUMAN	PF00335.15//Tetraspannin//
ci|000000666|Bact|Sample_MBC1|2	802	258.169	-6.2938	-78.4556	7.83041e-08	1.17964e-05		PLCL_MYTGA	PF00059.16//Lectin_C//
Contig38823	850	73.0845	-6.56742	-94.8396	7.84008e-08	1.17964e-05		-	-
ci|000007412|Bact|Sample_MBC1|2	551	53.0911	-7.1756	-144.568	8.09218e-08	1.2155e-05		C1QT4_MOUSE	PF00386.16//C1q//
Contig19830	966	229.216	1.90567	3.74683	8.21357e-08	1.23163e-05		-	-
ci|000000559|Bact|Sample_MBT1|2	1160	526.509	6.79341	110.923	8.23496e-08	1.23274e-05		-	-
ci|000000375|Bact|Sample_MBC2|2	841	58.1507	-5.26691	-38.5033	8.27035e-08	1.23411e-05		-	-
ci|000019637|Bact|Sample_MBT2|2	612	41.9207	5.56092	47.2068	8.27218e-08	1.23411e-05		-	PF01593.19//Amino_oxidase//
Contig30864	3870	423.107	4.64968	25.1011	8.30231e-08	1.23651e-05		-	-
ci|000015045|Bact|Sample_MBT1|2	394	174.68	7.5591	188.589	8.32219e-08	1.23738e-05		-	-
ci|000011834|Bact|Sample_MBC2|2	1991	105.363	-6.40664	-84.8379	8.47302e-08	1.25768e-05		-	-
ci|000022972|Bact|Sample_MBC2|2	411	46.8896	-7.11067	-138.205	9.0304e-08	1.33816e-05		-	-
ci|000000051|Bact|Sample_MGC1|2	449	132.303	-6.05108	-66.3068	9.07167e-08	1.34201e-05	gb AY861684.1	-	-
ci|000005450|Bact|Sample_MBT1|2	656	122.982	6.18928	72.9726	9.112e-08	1.34572e-05		-	-
ci|000015467|Bact|Sample_MBC2|2	2209	964.735	-1.77314	-3.41797	9.18963e-08	1.35491e-05		-	PF00375.13//SDF//
ci|000007362|Bact|Sample_MBC1|2	1096	39.6387	-7.03595	-131.23	9.21887e-08	1.35695e-05		-	-
ci|000018748|Bact|Sample_MGT2|2	208	44.1379	-7.08049	-135.344	9.39007e-08	1.37799e-05		-	-
Contig987	1721	369.651	-3.61761	-12.2747	9.39314e-08	1.37799e-05		CASP7_MOUSE	PF00656.17//Peptidase_C14//
ci|000001268|Bact|Sample_MBT1|2	754	151.237	7.50077	181.116	9.41755e-08	1.37927e-05		PA24A_DANRE	-
ci|000015187|Bact|Sample_MBT1|2	466	48.1128	5.69175	51.6877	9.53879e-08	1.39471e-05		-	-
ci|000008467|Bact|Sample_MBC1|2	295	35.9982	-6.9891	-127.037	9.56088e-08	1.39562e-05		-	-
ci|000017397|Bact|Sample_MBC1|2	2259	230.014	-6.91351	-120.552	9.63968e-08	1.40479e-05		-	-
ci|000000308|Bact|Sample_MBC1|2	1839	495.168	-3.66979	-12.7267	9.80635e-08	1.42672e-05		-	-
ci|000007100|Bact|Sample_MBC1|2	657	52.2957	-4.10567	-17.2159	9.82573e-08	1.42718e-05		-	-
ci|000027243|Bact|Sample_MBT1|2	1138	253.151	7.61898	196.581	9.86879e-08	1.43107e-05		-	-
Contig13403	810	105.911	5.43483	43.256	9.89518e-08	1.43254e-05		-	-
ci|000018207|Bact|Sample_MBT1|2	929	59.9507	5.88928	59.272	9.99457e-08	1.44455e-05		-	PF05050.7//Methyltransf_21//
ci|000010127|Bact|Sample_MBC2|2	745	56.9435	-7.17702	-144.71	1.00575e-07	1.45127e-05		-	PF01607.19//CBM_14//
ci|000004629|Bact|Sample_MGC2|2	1425	75.0584	4.26852	19.2731	1.00989e-07	1.45485e-05		-	-
ci|000004220|Bact|Sample_MBT2|2	979	68.8347	6.47043	88.6732	1.02923e-07	1.48029e-05		-	-
Contig13174	770	307.831	1.9771	3.93702	1.06012e-07	1.52223e-05		-	-
ci|000011940|Bact|Sample_MBC2|2	878	75.5431	-7.27569	-154.953	1.07121e-07	1.53565e-05		-	-
Contig1979	2057	55.6446	-3.49608	-11.283	1.08339e-07	1.55058e-05	ref XM_011447858.1	ATPA_CAEEL	PF00006.20//ATP-synt_ab//;PF00306.22//ATP-synt_ab_C//
ci|000001697|Bact|Sample_MBT1|2	641	187.656	2.67363	6.38034	1.08888e-07	1.55591e-05		-	-
ci|000004927|Bact|Sample_MBT1|2	795	40.0075	6.99764	127.79	1.10524e-07	1.57573e-05		-	-
ci|000018823|Bact|Sample_MBT1|2	594	79.6806	3.22661	9.36065	1.10633e-07	1.57573e-05		-	-
ci|000005120|Bact|Sample_MBC1|2	636	101.422	-2.99188	-7.95509	1.12863e-07	1.60489e-05		-	-
ci|000012440|Bact|Sample_MGT2|2	631	36.2643	6.95058	123.689	1.14024e-07	1.61879e-05		-	PF06140.8//Ifi-6-16//
Contig10534	3149	162.658	-7.01466	-129.308	1.16941e-07	1.65561e-05		-	-
ci|000014974|Bact|Sample_MBT1|2	1121	61.726	3.82997	14.2212	1.16994e-07	1.65561e-05		-	-
Contig22971	912	298.605	5.21704	37.195	1.1752e-07	1.66039e-05		ZN593_XENTR	PF12171.3//zf-C2H2_jaz//
ci|000005526|Bact|Sample_MBT2|2	1321	139.87	4.60201	24.2853	1.19848e-07	1.69057e-05		-	-
Contig1219	1111	162.839	-3.39889	-10.5479	1.22004e-07	1.71822e-05		-	PF00002.19//7tm_2//
ci|000012164|Bact|Sample_MBT1|2	951	157.102	6.96836	125.223	1.26875e-07	1.78397e-05		-	PF00090.14//TSP_1//;PF00053.19//Laminin_EGF//
ci|000012002|Bact|Sample_MBC2|2	1006	106.684	-4.55277	-23.4703	1.30744e-07	1.83544e-05		-	-
ci|000004176|Bact|Sample_MGC1|2	751	77.1492	-5.1416	-35.3002	1.31056e-07	1.83689e-05		-	-
Contig13529	607	212.246	6.38339	83.4818	1.31396e-07	1.83872e-05		-	-
ci|000001167|Bact|Sample_MBC1|2	735	122.925	-6.48624	-89.6505	1.31746e-07	1.84069e-05		-	-
Contig8707	320	387.359	1.88791	3.70099	1.34302e-07	1.87344e-05		-	PF00008.22//EGF//
ci|000021545|Bact|Sample_MBT2|2	442	35.6322	6.92346	121.387	1.35058e-07	1.87909e-05		-	-
ci|000000540|Bact|Sample_MGC1|2	681	119.181	-4.68812	-25.7789	1.35134e-07	1.87909e-05	gb JX983189.1	CALM_METSE	PF00036.27//EF-hand_1//;PF13499.1//EF-hand_7//;PF13833.1//EF-hand_8//;PF13405.1//EF-hand_6//;PF13202.1//EF-hand_5//;PF14658.1//EF-hand_9//;PF12763.2//EF-hand_4//;PB016454//Pfam-B_16454//;PF10591.4//SPARC_Ca_bdg//;PB005796//Pfam-B_5796//;PF03672.8//UPF0154//;PF08726.5//EFhand_Ca_insen//
Contig37539	409	69.527	4.80834	28.0191	1.35776e-07	1.88504e-05		CYTX_BOVIN	-
Contig16804	1359	171.496	7.4741	177.799	1.37439e-07	1.90328e-05		-	-
Contig18668	335	96.9608	4.78859	27.6382	1.37522e-07	1.90328e-05		-	-
ci|000008336|Bact|Sample_MBC2|2	244	34.841	-6.93016	-121.951	1.41011e-07	1.9485e-05		-	-
ci|000003034|Bact|Sample_MBC1|2	493	49.2466	-7.07539	-134.867	1.41949e-07	1.95602e-05		-	-
Contig18263	269	39.5362	6.9631	124.768	1.42e-07	1.95602e-05		-	-
ci|000001397|Bact|Sample_MBC2|2	1400	113.067	-6.7918	-110.799	1.42472e-07	1.95946e-05		C163A_MOUSE	PF00530.13//SRCR//;PF15494.1//SRCR_2//;PB014921//Pfam-B_14921//
Contig16440	951	43.1741	3.55225	11.731	1.435e-07	1.97051e-05	gb KP670950.1	-	PB004891//Pfam-B_4891//
ci|000003494|Bact|Sample_MBT1|2	461	119.654	7.36826	165.221	1.4399e-07	1.97417e-05		-	-
ci|000004559|Bact|Sample_MBC1|2	357	43.297	-7.02041	-129.824	1.44439e-07	1.97724e-05		-	-
ci|000019254|Bact|Sample_MBT2|2	1240	109.569	5.8184	56.4305	1.46234e-07	1.9987e-05	gb HQ690240.1	-	PF00647.14//EF1G//
ci|000012064|Bact|Sample_MGC1|2	1917	82.4007	-5.58954	-48.1525	1.47701e-07	2.01563e-05		DDX5_PANTR	PF00270.24//DEAD//;PB002677//Pfam-B_2677//
ci|000000710|Bact|Sample_MBT1|2	1238	608.785	7.03764	131.383	1.50652e-07	2.05272e-05		COMA_CONMA	PF09056.6//Phospholip_A2_3//;PF06951.6//PLA2G12//
ci|000006504|Bact|Sample_MBT2|2	387	42.7888	5.16918	35.9814	1.52323e-07	2.07227e-05		-	-
ci|000017388|Bact|Sample_MGT2|2	396	44.4262	6.12101	69.5999	1.52634e-07	2.0733e-05		-	-
ci|000021408|Bact|Sample_MBT1|2	844	140.4	7.40373	169.335	1.53687e-07	2.08439e-05		-	-
ci|000005981|Bact|Sample_MBC1|2	913	103.177	-6.72797	-106.004	1.56136e-07	2.11435e-05		-	-
Contig1238	748	141.788	-4.72194	-26.3903	1.60849e-07	2.17404e-05		-	-
Contig22645	1608	123.745	5.72011	52.714	1.61038e-07	2.17404e-05		-	-
Contig397	868	105.232	-3.99346	-15.9276	1.61324e-07	2.17456e-05		-	-
ci|000000241|Bact|Sample_MBT1|2	1114	170.517	7.44379	174.102	1.63871e-07	2.20552e-05		-	-
ci|000028171|Bact|Sample_MBT2|2	243	34.4283	6.88459	118.16	1.65654e-07	2.2236e-05		-	-
ci|000000828|Bact|Sample_MBT2|2	531	692.22	7.49164	179.973	1.65759e-07	2.2236e-05		-	-
ci|000000113|Bact|Sample_MBT1|2	1605	55.5293	4.38348	20.8717	1.65972e-07	2.2236e-05		CAYP1_BOVIN	PF13405.1//EF-hand_6//;PF13499.1//EF-hand_7//;PF00036.27//EF-hand_1//;PF13833.1//EF-hand_8//;PF13202.1//EF-hand_5//
ci|000012688|Bact|Sample_MBT1|2	1825	209.999	7.48875	179.614	1.67134e-07	2.23577e-05		TSN18_MOUSE	PF00335.15//Tetraspannin//
ci|000000190|Bact|Sample_MBT2|2	1555	473.414	5.80914	56.0693	1.68961e-07	2.25394e-05		GIMA4_MOUSE	PF04548.11//AIG1//
ci|000005327|Bact|Sample_MBT1|2	1684	155.31	2.12122	4.3506	1.69005e-07	2.25394e-05		-	PF02984.14//Cyclin_C//
Contig1457	1444	365.793	-1.99368	-3.98251	1.69641e-07	2.259e-05		-	-
ci|000012483|Bact|Sample_MBT1|2	885	715.723	1.90355	3.74133	1.71346e-07	2.27641e-05	gb JX485637.1	-	PF00043.20//GST_C//;PF14497.1//GST_C_3//
Contig22169	672	295.895	4.05621	16.6356	1.71466e-07	2.27641e-05		-	-
Contig8842	2307	231.87	-4.38996	-20.9657	1.74202e-07	2.30776e-05		-	PB012911//Pfam-B_12911//;PF00665.21//rve//;PB000245//Pfam-B_245//
ci|000015902|Bact|Sample_MBT1|2	819	237.328	7.12888	139.96	1.7461e-07	2.30776e-05		-	-
ci|000037926|Bact|Sample_MBT1|2	299	35.0751	6.88654	118.319	1.74614e-07	2.30776e-05		-	-
ci|000013522|Bact|Sample_MGT2|2	604	33.493	6.8658	116.63	1.75276e-07	2.31304e-05		-	PF02544.11//Steroid_dh//
ci|000003040|Bact|Sample_MBT2|2	655	64.1888	7.12978	140.048	1.77852e-07	2.34352e-05		LIT1_MOUSE	PF00059.16//Lectin_C//
ci|000018282|Bact|Sample_MBT1|2	805	147.567	7.39325	168.108	1.7833e-07	2.34442e-05		-	-
Contig14657	922	489.868	1.4466	2.72565	1.78453e-07	2.34442e-05		RN224_MOUSE	PF13639.1//zf-RING_2//;PF13445.1//zf-RING_UBOX//;PF13923.1//zf-C3HC4_2//;PB013691//Pfam-B_13691//;PF00097.20//zf-C3HC4//
ci|000017880|Bact|Sample_MBC1|2	1256	1492.41	-5.13809	-35.2143	1.79054e-07	2.34882e-05	gb KF369153.1	COX1_MYTED	-
ci|000029881|Bact|Sample_MBT2|2	1755	3359.31	5.90101	59.756	1.79513e-07	2.35132e-05		-	-
ci|000018998|Bact|Sample_MBT1|2	738	120.733	4.2256	18.7082	1.79835e-07	2.35205e-05		-	-
Contig19197	584	160.95	2.93777	7.66224	1.82668e-07	2.38556e-05		-	-
ci|000001180|Bact|Sample_MBT2|2	2193	61.3162	3.06925	8.39338	1.83582e-07	2.39394e-05	emb FR714866.1	SPTN1_CHICK	PF00435.16//Spectrin//;PF08726.5//EFhand_Ca_insen//;PF00036.27//EF-hand_1//;PF13499.1//EF-hand_7//;PF13405.1//EF-hand_6//;PF13202.1//EF-hand_5//;PF13833.1//EF-hand_8//
ci|000016087|Bact|Sample_MBT1|2	830	143.052	6.87589	117.449	1.84268e-07	2.39899e-05		-	PF14295.1//PAN_4//
ci|000002265|Bact|Sample_MBC2|2	959	33.5695	-6.8823	-117.972	1.84587e-07	2.39899e-05		-	PB000959//Pfam-B_959//
Contig11179	669	69.4793	-7.17082	-144.089	1.84787e-07	2.39899e-05		-	-
ci|000010598|Bact|Sample_MBC1|2	455	33.0717	-6.87512	-117.386	1.85573e-07	2.40564e-05		-	-
ci|000030707|Bact|Sample_MBT2|2	533	68.4818	7.14651	141.682	1.87136e-07	2.42225e-05		-	-
ci|000002867|Bact|Sample_MBT1|2	966	60.8555	7.10272	137.446	1.87405e-07	2.42225e-05		MYD88_DANRE	PF13676.1//TIR_2//;PF01582.15//TIR//
Contig6184	5348	432.294	-4.54777	-23.3892	1.93293e-07	2.4947e-05		BIR7B_XENLA	PF00653.16//BIR//
Contig17540	1045	180.643	7.42551	171.91	1.98411e-07	2.55502e-05		-	-
ci|000020031|Bact|Sample_MBT1|2	511	36.7507	3.86993	14.6206	1.98547e-07	2.55502e-05		-	-
Contig20595	410	45.4398	4.48671	22.4199	2.00261e-07	2.57331e-05		-	-
ci|000019997|Bact|Sample_MBT1|2	687	50.8622	5.70339	52.1065	2.03595e-07	2.61234e-05		-	-
Contig16495	799	328.36	2.62223	6.15699	2.04147e-07	2.61561e-05	emb AJ938097.1	-	-
Contig19341	758	105.397	5.24693	37.9737	2.04685e-07	2.61869e-05		YAT7_RHOBL	PF09458.5//H_lectin//
ci|000014578|Bact|Sample_MBT2|2	763	1007.06	7.05544	133.015	2.10387e-07	2.68773e-05		-	PF04970.8//LRAT//
ci|000003196|Bact|Sample_MGC1|2	2121	56.1414	-5.1949	-36.6288	2.11478e-07	2.69412e-05		-	-
ci|000019425|Bact|Sample_MBT1|2	1902	48.9883	7.00263	128.234	2.11913e-07	2.69412e-05		CAPZA_DROME	PF01267.12//F-actin_cap_A//
ci|000000191|Bact|Sample_MBT2|2	1722	84.7111	7.20219	147.257	2.12111e-07	2.69412e-05		BRN_DROME	PF01762.16//Galactosyl_T//
ci|000026747|Bact|Sample_MBT2|2	1158	84.7111	7.20219	147.257	2.12111e-07	2.69412e-05		-	PF01129.13//ART//
ci|000017892|Bact|Sample_MBC1|2	1714	34.2528	-6.87372	-117.272	2.13275e-07	2.70499e-05		-	-
ci|000015815|Bact|Sample_MGT1|2	1027	47.123	4.96904	31.3206	2.14025e-07	2.7106e-05		-	PF00178.17//Ets//
ci|000021317|Bact|Sample_MBC1|2	834	4472.69	1.81425	3.51677	2.19207e-07	2.77224e-05	gb KM192131.1	-	-
ci|000013866|Bact|Sample_MBT1|2	861	210.872	2.81942	7.05876	2.26013e-07	2.85132e-05		-	-
ci|000003670|Bact|Sample_MBT1|2	1034	188.025	4.84766	28.7933	2.26107e-07	2.85132e-05		PLCL_MYTGA	PF00059.16//Lectin_C//
ci|000012147|Bact|Sample_MBT1|2	1448	256.48	6.85125	115.46	2.35143e-07	2.96102e-05		-	-
ci|000016392|Bact|Sample_MBC1|2	3351	48.4616	-6.18327	-72.6691	2.42424e-07	3.04834e-05		MGST3_MOUSE	PF01124.13//MAPEG//
ci|000007967|Bact|Sample_MBT2|2	567	51.9013	5.71162	52.4044	2.44045e-07	3.06435e-05		-	-
ci|000030163|Bact|Sample_MBC1|2	1037	367.964	-3.18006	-9.06342	2.46302e-07	3.08828e-05		SELM_ERISI	-
ci|000003369|Bact|Sample_MGC2|2	2242	215.097	-2.68322	-6.42288	2.52252e-07	3.15839e-05		-	-
ci|000011463|Bact|Sample_MBC1|2	190	31.6619	-6.81917	-112.921	2.52996e-07	3.1632e-05		-	-
ci|000021056|Bact|Sample_MBT2|2	923	601.825	6.96598	125.017	2.55647e-07	3.19182e-05		-	PB004891//Pfam-B_4891//
ci|000012235|Bact|Sample_MBT1|2	933	276.343	2.67937	6.40577	2.58717e-07	3.22557e-05		-	PB000137//Pfam-B_137//
ci|000014558|Bact|Sample_MBT1|2	1888	187.317	7.38502	167.152	2.63088e-07	3.27543e-05		-	-
ci|000009611|Bact|Sample_MBT1|2	476	33.378	6.81549	112.634	2.64484e-07	3.28815e-05		-	-
ci|000018115|Bact|Sample_MBT2|2	1393	101.658	7.22385	149.484	2.6852e-07	3.33363e-05	gb KJ477060.1	-	-
Contig40441	374	38.1077	6.86822	116.826	2.72482e-07	3.37804e-05		HS12B_HUMAN	PB005682//Pfam-B_5682//
ci|000001801|Bact|Sample_MBT2|2	828	184.521	2.79806	6.95503	2.72895e-07	3.3784e-05		-	-
ci|000007180|Bact|Sample_MBT2|2	669	808.795	2.26841	4.81792	2.74997e-07	3.39965e-05		-	PF01822.14//WSC//
ci|000008650|Bact|Sample_MBT2|2	1348	223.174	6.36017	82.1492	2.76408e-07	3.4123e-05		-	-
ci|000001458|Bact|Sample_MBC2|2	988	127.833	-7.29626	-157.178	2.77266e-07	3.4181e-05		GIMA4_HUMAN	PF04548.11//AIG1//;PF01926.18//MMR_HSR1//
ci|000022050|Bact|Sample_MBC1|2	926	31.6738	-6.80577	-111.877	2.83073e-07	3.48481e-05		-	-
ci|000001005|Bact|Sample_MBT2|2	551	260.151	1.91411	3.76881	2.83955e-07	3.49079e-05		-	-
ci|000000551|Bact|Sample_MBC1|2	944	489.389	-7.31866	-159.637	2.8547e-07	3.50451e-05		-	-
ci|000002854|Bact|Sample_MBT2|2	786	207.825	7.3922	167.987	2.85913e-07	3.50506e-05		-	-
ci|000001213|Bact|Sample_MBC1|2	2044	728.667	-7.0564	-133.103	2.96511e-07	3.62993e-05		-	-
ci|000018214|Bact|Sample_MBT2|2	930	35.3051	6.82546	113.414	2.9716e-07	3.63282e-05		-	-
Contig22712	362	74.773	2.59937	6.06023	3.02771e-07	3.69629e-05		-	-
ci|000023563|Bact|Sample_MBT1|2	833	32.6454	6.78864	110.556	3.04982e-07	3.71812e-05		-	-
ci|000039984|Bact|Sample_MBC1|2	241	29.8387	-6.77012	-109.146	3.07049e-07	3.73814e-05		-	-
ci|000029958|Bact|Sample_MBT2|2	368	49.2487	4.08152	16.9302	3.11481e-07	3.78686e-05		-	-
ci|000020404|Bact|Sample_MBC1|2	521	268.68	-5.65914	-50.5324	3.15109e-07	3.82569e-05		-	-
ci|000014957|Bact|Sample_MBT2|2	1711	137.504	7.28013	155.431	3.17094e-07	3.84448e-05		-	PB005682//Pfam-B_5682//
Contig28495	655	42.2166	-3.69539	-12.9545	3.26546e-07	3.95363e-05		-	-
ci|000015405|Bact|Sample_MBT1|2	1293	248.818	4.70531	26.088	3.28001e-07	3.96579e-05		-	-
ci|000023444|Bact|Sample_MBC2|2	1010	544.41	-6.14292	-70.665	3.29066e-07	3.96847e-05		-	PF00057.13//Ldl_recept_a//
ci|000007078|Bact|Sample_MBT2|2	986	78.2351	7.11103	138.24	3.29124e-07	3.96847e-05		-	-
ci|000016077|Bact|Sample_MBT1|2	948	148.582	7.29085	156.59	3.33149e-07	4.01151e-05		-	-
Contig7016	342	725.559	3.7562	13.5123	3.35175e-07	4.03039e-05		-	-
ci|000017227|Bact|Sample_MGT1|2	490	47.2912	6.92779	121.751	3.36937e-07	4.04604e-05		-	-
Contig38683	622	58.0982	-4.80368	-27.9287	3.39077e-07	4.06619e-05		-	-
ci|000019246|Bact|Sample_MBT1|2	1409	43.3306	6.8919	118.759	3.40942e-07	4.083e-05		-	-
ci|000010770|Bact|Sample_MBC2|2	913	94.3528	-7.17545	-144.552	3.48e-07	4.16186e-05		-	-
ci|000003931|Bact|Sample_MBT2|2	885	80.1423	7.1097	138.112	3.49649e-07	4.17591e-05		-	PF04548.11//AIG1//
Contig19775	1227	150.924	5.33048	40.2378	3.54426e-07	4.22723e-05		-	-
ci|000008931|Bact|Sample_MBT2|2	2278	182.797	5.32165	39.9922	3.55302e-07	4.23194e-05		-	-
ci|000025398|Bact|Sample_MBT2|2	536	138.468	3.90655	14.9964	3.58351e-07	4.26249e-05	ref XM_006881844.1	DYL1_CAEEL	-
ci|000003836|Bact|Sample_MBC1|2	374	44.9042	-6.91717	-120.858	3.61571e-07	4.29498e-05		PLCL_MYTGA	PF00059.16//Lectin_C//
ci|000012653|Bact|Sample_MBT2|2	627	302.703	6.06358	66.8837	3.62948e-07	4.30554e-05		-	-
ci|000009533|Bact|Sample_MBT2|2	963	78.0883	4.01644	16.1834	3.64771e-07	4.32134e-05		-	-
ci|000003000|Bact|Sample_MBT1|2	734	166.699	5.33061	40.2414	3.66013e-07	4.33022e-05		-	-
ci|000020703|Bact|Sample_MBT1|2	1176	99.4774	2.4355	5.4095	3.67889e-07	4.34657e-05		-	PF00569.12//ZZ//;PF00564.19//PB1//
Contig18386	215	30.1426	6.73062	106.198	3.70156e-07	4.36749e-05		-	-
Contig3441	575	67.3335	-3.89859	-14.914	3.71247e-07	4.37451e-05		-	-
ci|000001507|Bact|Sample_MBT1|2	2917	89.3268	7.13317	140.378	3.7401e-07	4.40116e-05		-	-
ci|000005080|Bact|Sample_MBC1|2	1530	205.221	-3.00169	-8.00936	3.76296e-07	4.42215e-05		-	-
Contig37394	368	51.0897	-6.95845	-124.366	3.81874e-07	4.48172e-05		-	-
ci|000012254|Bact|Sample_MBC1|2	251	28.3213	-5.15987	-35.75	3.94081e-07	4.61882e-05		-	-
ci|000021764|Bact|Sample_MBT1|2	1242	158.955	7.27532	154.914	3.989e-07	4.66909e-05		-	-
ci|000000357|Bact|Sample_MBT1|2	389	47.5525	6.90477	119.824	4.05746e-07	4.74292e-05	emb AJ308548.1	-	-
ci|000018232|Bact|Sample_MBC2|2	1062	79.7539	-7.09963	-137.152	4.08525e-07	4.76907e-05		-	-
Contig16467	938	32.1116	5.23717	37.7176	4.14298e-07	4.83005e-05		-	-
Contig6001	951	245.213	-6.26287	-76.7915	4.16294e-07	4.84691e-05		-	-
ci|000007996|Bact|Sample_MBT2|2	912	150.884	7.25524	152.772	4.17864e-07	4.85875e-05		PLCL_MYTGA	PF00059.16//Lectin_C//
ci|000000380|Bact|Sample_MBC2|2	1054	40.2814	-6.85443	-115.715	4.21478e-07	4.89431e-05		-	-
ci|000001769|Bact|Sample_MGC1|2	614	44.0953	-6.06993	-67.1784	4.2236e-07	4.8981e-05		-	-
ci|000001140|Bact|Sample_MBT1|2	707	98.3194	4.88194	29.4856	4.23682e-07	4.90696e-05		-	-
ci|000004029|Bact|Sample_MBT1|2	889	179.524	2.30896	4.95526	4.25044e-07	4.91627e-05		-	-
ci|000000223|Bact|Sample_MBT2|2	269	31.0048	6.72486	105.776	4.28396e-07	4.94597e-05		-	-
ci|000008589|Bact|Sample_MGT1|2	627	72.6013	2.63072	6.19335	4.28735e-07	4.94597e-05		-	-
ci|000018558|Bact|Sample_MBT1|2	769	216.154	3.58232	11.978	4.34094e-07	5.00122e-05		-	PF06140.8//Ifi-6-16//
ci|000013471|Bact|Sample_MBT2|2	1611	166.038	5.31861	39.908	4.35582e-07	5.01181e-05		-	-
ci|000013681|Bact|Sample_MBT2|2	623	83.5759	4.58751	24.0424	4.39211e-07	5.04697e-05		-	-
ci|000017794|Bact|Sample_MBT1|2	696	36.9364	6.79434	110.994	4.40571e-07	5.056e-05		CLCA_MOUSE	PF01086.12//Clathrin_lg_ch//
Contig18845	1033	303.999	7.3736	165.835	4.48686e-07	5.14242e-05		-	-
ci|000003820|Bact|Sample_MBT1|2	1671	162.662	7.25657	152.914	4.56287e-07	5.21687e-05		-	-
ci|000013511|Bact|Sample_MBC1|2	382	37.1554	-6.8117	-112.338	4.56368e-07	5.21687e-05		-	-
ci|000024210|Bact|Sample_MBT1|2	495	33.3739	5.26875	38.5523	4.68238e-07	5.34563e-05		-	-
ci|000030415|Bact|Sample_MBT2|2	2064	176.51	4.43121	21.5739	4.70175e-07	5.36078e-05		-	-
ci|000020164|Bact|Sample_MBT1|2	1500	58.6412	6.2338	75.2597	4.77785e-07	5.44051e-05		-	PF00531.17//Death//
ci|000008801|Bact|Sample_MBT2|2	2097	191.723	5.75975	54.1821	4.7845e-07	5.44104e-05		-	-
ci|000032301|Bact|Sample_MBT2|2	2653	364.67	5.50037	45.2664	4.85884e-07	5.51845e-05		-	-
ci|000005620|Bact|Sample_MBT2|2	1956	220.187	6.68993	103.245	4.90855e-07	5.56748e-05		-	-
ci|000001665|Bact|Sample_MBT2|2	1399	278.632	7.34258	162.307	4.91466e-07	5.56748e-05		-	-
ci|000009098|Bact|Sample_MBC1|2	817	29.2451	-6.70326	-104.204	4.93006e-07	5.57775e-05		-	-
ci|000001788|Bact|Sample_MBT1|2	642	135.235	2.43637	5.41277	4.95575e-07	5.59962e-05		-	-
ci|000000370|Bact|Sample_MBC2|2	643	112.662	-5.18875	-36.4729	5.09604e-07	5.75076e-05	gb KM042118.1	H33_TRIPS	-
ci|000001841|Bact|Sample_MGT1|2	624	35.6081	5.32623	40.1194	5.1165e-07	5.76645e-05		MYNA_MYTGA	PF10690.4//Myticin-prepro//
ci|000001031|Bact|Sample_MGT1|2	1460	54.2579	5.70541	52.1795	5.14125e-07	5.78693e-05		-	PB007563//Pfam-B_7563//;PF08646.5//Rep_fac-A_C//
ci|000003808|Bact|Sample_MBT1|2	314	36.4252	6.76783	108.973	5.16139e-07	5.80218e-05		-	-
ci|000005213|Bact|Sample_MBT2|2	2436	36.3168	5.34399	40.6164	5.23093e-07	5.87285e-05		-	-
ci|000023127|Bact|Sample_MBC2|2	1115	33.6763	4.31759	19.94	5.23995e-07	5.87548e-05		-	-
ci|000000935|Bact|Sample_MBC1|2	1011	86.7078	-6.49693	-90.3175	5.28807e-07	5.92189e-05	gb AF162334.1	MYNA_MYTGA	PF10690.4//Myticin-prepro//
ci|000022634|Bact|Sample_MBC1|2	1806	190.366	-5.1572	-35.6838	5.31336e-07	5.94265e-05		-	-
ci|000004782|Bact|Sample_MBT1|2	1284	74.0684	2.58128	5.98469	5.38387e-07	6.01388e-05		-	-
ci|000002371|Bact|Sample_MGT2|2	295	28.734	5.68605	51.4838	5.39202e-07	6.01535e-05		-	-
Contig14599	280	28.4236	6.65741	100.944	5.45992e-07	6.08084e-05		-	-
Contig15336	820	43.9675	5.51744	45.8053	5.46454e-07	6.08084e-05		MCLN1_MOUSE	PF08016.7//PKD_channel//
ci|000001362|Bact|Sample_MBT2|2	1385	36.4432	6.75995	108.38	5.49487e-07	6.10686e-05		-	PB009481//Pfam-B_9481//;PF00128.19//Alpha-amylase//;PB009865//Pfam-B_9865//
ci|000004022|Bact|Sample_MBC1|2	848	68.9602	-7.00676	-128.601	5.53644e-07	6.1453e-05		CHKB_HUMAN	PF01633.15//Choline_kinase//
ci|000005191|Bact|Sample_MBT1|2	2076	110.094	7.12751	139.828	5.57514e-07	6.18047e-05		-	-
ci|000017617|Bact|Sample_MBT1|2	602	45.1009	6.84006	114.568	5.60795e-07	6.20902e-05		-	-
ci|000020765|Bact|Sample_MBC1|2	886	34.0607	-6.74848	-107.522	5.6544e-07	6.25259e-05		-	-
ci|000004255|Bact|Sample_MBT1|2	497	58.9556	6.93241	122.141	5.77281e-07	6.37551e-05		-	-
ci|000022546|Bact|Sample_MBT2|2	1842	48.3576	6.86037	116.193	5.84266e-07	6.44457e-05		-	-
ci|000017779|Bact|Sample_MBC1|2	517	43.8966	-6.84026	-114.584	5.93652e-07	6.5399e-05		-	-
Contig23914	1680	55.6351	4.50723	22.7411	6.07371e-07	6.68268e-05		-	-
ci|000003988|Bact|Sample_MBT2|2	1352	124.543	5.83935	57.2559	6.13941e-07	6.74211e-05		-	-
ci|000000104|Bact|Sample_MBT2|2	1897	827.054	6.81848	112.867	6.14881e-07	6.74211e-05		-	-
ci|000008336|Bact|Sample_MGC1|2	533	39.5077	-6.79563	-111.094	6.15071e-07	6.74211e-05		RN213_HUMAN	-
ci|000019445|Bact|Sample_MBT2|2	669	66.7335	6.96332	124.787	6.19169e-07	6.77859e-05	gb KJ808668.1	G3P_COTJA	PF00044.19//Gp_dh_N//;PF02800.15//Gp_dh_C//
ci|000020484|Bact|Sample_MBT1|2	611	27.9522	6.63359	99.2912	6.23584e-07	6.81429e-05		-	-
Contig10839	2148	175.078	-4.4688	-22.1433	6.23978e-07	6.81429e-05		TRIB2_BOVIN	PF00069.20//Pkinase//;PF07714.12//Pkinase_Tyr//
Contig14234	786	389.881	3.47276	11.1021	6.48819e-07	7.07679e-05	gb AF162335.1	MYNB_MYTGA	PF10690.4//Myticin-prepro//
ci|000028463|Bact|Sample_MBT1|2	706	185.869	5.71916	52.679	6.5549e-07	7.1407e-05		PLCL_MYTGA	PF00059.16//Lectin_C//
ci|000016267|Bact|Sample_MBT2|2	782	36.5494	4.65593	25.21	6.61548e-07	7.19779e-05		-	-
ci|000001121|Bact|Sample_MGT1|2	594	52.7064	-4.67482	-25.5424	6.63479e-07	7.20988e-05		-	-
ci|000001266|Bact|Sample_MBT1|2	852	164.403	7.18699	145.713	6.76519e-07	7.34253e-05		-	-
ci|000027623|Bact|Sample_MBC2|2	264	283.023	-6.09387	-68.3027	6.78231e-07	7.35204e-05		-	-
Contig4818	709	25.9756	-5.62785	-49.4483	6.81355e-07	7.37682e-05		-	-
Contig18533	215	28.4894	6.62807	98.9117	6.93844e-07	7.5028e-05		-	-
ci|000003656|Bact|Sample_MGT2|2	642	40.7804	3.69883	12.9855	7.13548e-07	7.70641e-05		-	-
ci|000010022|Bact|Sample_MGT2|2	1065	193.376	6.57187	95.1326	7.25504e-07	7.82593e-05		-	-
ci|000003256|Bact|Sample_MBC1|2	642	46.7514	-6.83348	-114.047	7.30819e-07	7.87361e-05		-	-
ci|000000558|Bact|Sample_MBT1|2	882	49.6836	4.97169	31.3781	7.32916e-07	7.88655e-05		PLCL_MYTGA	PF00059.16//Lectin_C//;PF04513.7//Baculo_PEP_C//;PF15397.1//DUF4618//
ci|000029731|Bact|Sample_MBC2|2	1286	27.3255	-6.62357	-98.6037	7.36022e-07	7.91031e-05		-	-
Contig34098	559	42.2608	-6.7942	-110.984	7.44445e-07	7.99108e-05		-	-
ci|000002694|Bact|Sample_MBC2|2	645	131.127	-3.39951	-10.5525	7.46333e-07	8.00112e-05		-	-
ci|000015198|Bact|Sample_MBC1|2	313	48.8205	-6.8456	-115.008	7.47199e-07	8.00112e-05		-	-
ci|000023277|Bact|Sample_MBC1|2	436	37.3126	-3.4006	-10.5604	7.56578e-07	8.09171e-05		SP30L_HUMAN	-
ci|000021542|Bact|Sample_MBC1|2	1002	267.107	-1.57882	-2.98726	7.68119e-07	8.20517e-05		-	PF02494.11//HYR//
ci|000007924|Bact|Sample_MBT2|2	362	37.413	5.86971	58.4735	7.71244e-07	8.22856e-05		-	-
ci|000015588|Bact|Sample_MBC2|2	598	1038.65	-7.03693	-131.319	7.75694e-07	8.26603e-05		PFM_CHAGB	PF01822.14//WSC//
ci|000017413|Bact|Sample_MBT1|2	712	105.422	2.44751	5.45472	7.82418e-07	8.32155e-05		-	PF06369.7//Anemone_cytotox//
Contig17884	1726	519.832	5.93564	61.2077	7.82795e-07	8.32155e-05		-	PF05731.6//TROVE//;PF13519.1//VWA_2//;PF09967.4//DUF2201//
Contig652	850	272.031	-7.25062	-152.284	7.91908e-07	8.39855e-05		-	-
ci|000009270|Bact|Sample_MBT1|2	1558	102.703	7.04929	132.448	7.91947e-07	8.39855e-05		-	PF00629.18//MAM//
ci|000009368|Bact|Sample_MBC1|2	1224	271.515	-7.24994	-152.212	7.93527e-07	8.40518e-05		-	-
ci|000013371|Bact|Sample_MBT2|2	1892	80.5384	5.9897	63.5449	8.05306e-07	8.5197e-05		-	-
ci|000021471|Bact|Sample_MBT2|2	1065	74.1229	6.95438	124.016	8.07424e-07	8.53184e-05		-	-
Contig4896	1015	162.924	-7.16015	-143.028	8.13979e-07	8.59079e-05		-	-
Contig4650	688	81.819	-2.56173	-5.90414	8.16512e-07	8.60211e-05		-	PF00335.15//Tetraspannin//
ci|000027625|Bact|Sample_MBT1|2	406	32.4167	5.21361	37.1068	8.17005e-07	8.60211e-05		-	-
ci|000000153|Bact|Sample_MBT1|2	845	114.556	7.07117	134.473	8.18216e-07	8.60457e-05		-	-
Contig22598	783	136.042	2.7854	6.89429	8.22538e-07	8.63969e-05		-	-
ci|000009849|Bact|Sample_MGC1|2	1391	197.503	-3.55094	-11.7203	8.2685e-07	8.67464e-05		-	-
Contig16141	1430	221.789	2.65133	6.28246	8.36173e-07	8.76199e-05		-	-
ci|000031336|Bact|Sample_MBT2|2	3140	505.791	6.84178	114.705	8.41038e-07	8.8025e-05		-	-
ci|000002078|Bact|Sample_MBC2|2	631	199.568	-7.1905	-146.069	8.42379e-07	8.80606e-05		-	PF00337.17//Gal-bind_lectin//
ci|000023132|Bact|Sample_MBT2|2	593	27.3932	6.5865	96.1025	8.43973e-07	8.81226e-05		-	-
ci|000001151|Bact|Sample_MBT1|2	1138	138.007	7.10456	137.621	8.64006e-07	9.01074e-05		-	-
ci|000001342|Bact|Sample_MGC1|2	650	264.241	-2.71976	-6.58765	8.79086e-07	9.15716e-05	gb AF162334.1	MYNA_MYTGA	PF10690.4//Myticin-prepro//
ci|000003433|Bact|Sample_MBT1|2	678	91.4121	5.55713	47.0828	8.84769e-07	9.20547e-05		-	PF00653.16//BIR//
ci|000001414|Bact|Sample_MBC1|2	501	30.72	-6.64502	-100.081	8.9937e-07	9.34634e-05		-	-
ci|000012096|Bact|Sample_MBT2|2	1901	194.155	7.16353	143.363	9.03624e-07	9.37947e-05		-	PF00643.19//zf-B_box//
ci|000018676|Bact|Sample_MBT2|2	943	143.939	2.24676	4.74617	9.08752e-07	9.42159e-05		-	-
ci|000016626|Bact|Sample_MBC1|2	822	173.761	-7.15012	-142.037	9.13733e-07	9.46003e-05		-	-
ci|000002810|Bact|Sample_MBT2|2	938	78.8945	6.95243	123.848	9.1461e-07	9.46003e-05		-	-
Contig3551	1077	1176.87	-1.53309	-2.89404	9.19596e-07	9.50044e-05		-	-
ci|000011059|Bact|Sample_MBC2|2	648	58.8832	-5.17662	-36.1673	9.26304e-07	9.55852e-05		-	-
ci|000012459|Bact|Sample_MBT1|2	480	123.577	4.7941	27.744	9.32633e-07	9.61256e-05		-	-
ci|000024670|Bact|Sample_MBC2|2	870	28.7845	-5.13125	-35.0478	9.33847e-07	9.61382e-05		GST1_BLAGE	PF14497.1//GST_C_3//;PF00043.20//GST_C//
Contig24014	1441	392.527	5.69651	51.8585	9.438e-07	9.70494e-05		-	-
ci|000019111|Bact|Sample_MBC2|2	437	456.243	-6.80158	-111.552	9.45902e-07	9.7152e-05	gb DQ399833.1	-	-
ci|000022572|Bact|Sample_MBT2|2	852	61.6933	6.86954	116.933	9.60451e-07	9.84514e-05		-	-
ci|000014231|Bact|Sample_MBT2|2	511	48.5653	3.57846	11.946	9.60791e-07	9.84514e-05		-	-
Contig18989	1170	52.6037	4.00803	16.0893	9.65912e-07	9.88611e-05		-	PF06140.8//Ifi-6-16//
ci|000008326|Bact|Sample_MBT1|2	1004	79.4985	6.9417	122.931	9.87955e-07	0.000101		-	-
ci|000009326|Bact|Sample_MBC2|2	838	119.444	-2.13759	-4.40026	9.91578e-07	0.000101253		-	-
ci|000007254|Bact|Sample_MBT2|2	448	42.1209	6.73265	106.348	9.98752e-07	0.000101867		-	-
ci|000012908|Bact|Sample_MBT2|2	1467	524.729	6.95626	124.177	1.00932e-06	0.000102826		-	-
Contig2743	755	135.581	-7.08017	-135.315	1.02076e-06	0.000103871		-	-
ci|000018674|Bact|Sample_MBT2|2	350	114.579	6.55259	93.87	1.02835e-06	0.000104423		-	-
ci|000035452|Bact|Sample_MBT1|2	218	32.1893	5.18769	36.4459	1.02856e-06	0.000104423		-	-
ci|000014138|Bact|Sample_MBC1|2	1589	154.018	-4.07848	-16.8944	1.03614e-06	0.000105072		-	-
Contig2891	959	80.8652	-6.95065	-123.696	1.04529e-06	0.000105833		-	-
ci|000010422|Bact|Sample_MBT1|2	1158	70.6551	4.61284	24.4683	1.04605e-06	0.000105833		-	-
Contig35454	819	364.969	-2.87283	-7.32501	1.06195e-06	0.000107317		-	-
ci|000015609|Bact|Sample_MBC2|2	428	179.667	-7.1264	-139.721	1.06348e-06	0.00010735		-	-
ci|000011617|Bact|Sample_MGC1|2	437	31.1946	-6.62653	-98.8061	1.07762e-06	0.000108652		-	-
Contig20701	486	241.076	6.01453	64.6477	1.08678e-06	0.000109358		-	-
ci|000016112|Bact|Sample_MBT2|2	2011	374.776	4.89152	29.682	1.08711e-06	0.000109358		-	-
ci|000008188|Bact|Sample_MBC1|2	606	35.3225	-3.56369	-11.8244	1.08903e-06	0.000109427		-	-
ci|000003544|Bact|Sample_MBT2|2	411	218.734	6.21763	74.4204	1.09524e-06	0.000109925		-	-
ci|000004996|Bact|Sample_MBT1|2	816	33.7562	6.63513	99.3968	1.10045e-06	0.000110322		-	-
ci|000021760|Bact|Sample_MBT2|2	558	163.835	1.92508	3.79759	1.10186e-06	0.000110338		-	-
ci|000006913|Bact|Sample_MBT2|2	344	32.1063	6.6147	97.9993	1.10848e-06	0.000110874		-	-
ci|000014129|Bact|Sample_MBC2|2	1198	66.8824	-6.88478	-118.175	1.1196e-06	0.00011186		-	-
Contig40404	963	140.819	5.88478	59.0876	1.126e-06	0.000112372		-	PF03070.11//TENA_THI-4//
ci|000022800|Bact|Sample_MBC1|2	625	44.9641	-6.75157	-107.752	1.15576e-06	0.000115211		-	PF00147.13//Fibrinogen_C//
ci|000008966|Bact|Sample_MBT1|2	1748	123.456	7.02409	130.156	1.16837e-06	0.000116336		-	-
ci|000001655|Bact|Sample_MBT1|2	869	88.6455	6.94214	122.968	1.17495e-06	0.000116859		PA24A_DANRE	-
ci|000028548|Bact|Sample_MBT2|2	490	2231.2	5.68373	51.4012	1.17796e-06	0.000117026		-	-
ci|000008871|Bact|Sample_MBT1|2	2243	31.5293	6.59869	96.9179	1.1803e-06	0.000117127		-	PF13639.1//zf-RING_2//;PF13923.1//zf-C3HC4_2//
ci|000022935|Bact|Sample_MBC2|2	232	27.86	-5.64039	-49.88	1.1889e-06	0.000117847		-	-
ci|000020239|Bact|Sample_MBT1|2	857	37.8716	5.33678	40.414	1.20702e-06	0.000119465		-	PF13908.1//Shisa//
ci|000000546|Bact|Sample_MGC2|2	1118	90.2849	-2.81167	-7.02095	1.20836e-06	0.000119465		MYPH_ECHGR	PF00307.26//CH//;PF00402.13//Calponin//
Contig18374	207	27.0535	6.53389	92.6609	1.2093e-06	0.000119465		-	-
ci|000015425|Bact|Sample_MBC1|2	1188	91.0329	-6.06496	-66.9475	1.2246e-06	0.000120841		-	-
ci|000010056|Bact|Sample_MBT2|2	536	43.0813	5.09625	34.2076	1.23523e-06	0.000121754		-	-
ci|000007960|Bact|Sample_MGT2|2	1127	42.0164	5.42804	43.0528	1.24214e-06	0.000122298		-	PF08450.7//SGL//
ci|000008807|Bact|Sample_MBT1|2	762	141.474	7.04068	131.66	1.24858e-06	0.000122794		-	-
ci|000016538|Bact|Sample_MBC2|2	465	65.2767	-5.05219	-33.1789	1.25846e-06	0.000123628		-	-
ci|000007906|Bact|Sample_MBT2|2	649	94.3659	2.77139	6.82764	1.26351e-06	0.000123986		-	-
Contig82	3070	692.001	-3.09395	-8.53828	1.26522e-06	0.000124016		GLYM_RABIT	PF00464.14//SHMT//
ci|000006205|Bact|Sample_MBC1|2	999	279.892	-3.5948	-12.0821	1.30001e-06	0.000127284		-	PF07699.8//GCC2_GCC3//
ci|000001258|Bact|Sample_MBC2|2	952	40.9773	-6.70044	-104	1.30808e-06	0.000127931		-	-
ci|000007943|Bact|Sample_MBT2|2	630	53.3174	6.76868	109.038	1.34857e-06	0.000131745		-	-
ci|000002068|Bact|Sample_MGC2|2	224	183.379	7.07116	134.472	1.36897e-06	0.00013359		-	-
ci|000000199|Bact|Sample_MBC1|2	821	147.198	-7.04004	-131.602	1.37068e-06	0.000133608		-	-
ci|000002088|Bact|Sample_MBT2|2	672	70.4784	4.47423	22.2268	1.38586e-06	0.000134939		-	-
Contig13708	2410	107.665	6.96018	124.515	1.39355e-06	0.000135537		-	-
ci|000006355|Bact|Sample_MBT2|2	296	27.1339	5.01262	32.2812	1.3967e-06	0.000135694		-	-
ci|000012112|Bact|Sample_MGC1|2	1691	165.701	-4.47531	-22.2435	1.39861e-06	0.00013573		MIEAP_DANRE	-
ci|000023179|Bact|Sample_MBT1|2	1467	30.5501	6.5619	94.4777	1.4065e-06	0.000136345		-	-
ci|000000329|Bact|Sample_MBC1|2	854	45.3672	-3.65084	-12.5606	1.40866e-06	0.000136404		-	-
ci|000000397|Bact|Sample_MBT1|2	497	114.824	6.97124	125.474	1.42204e-06	0.000137445		-	-
ci|000008659|Bact|Sample_MBC2|2	269	31.9324	-6.5965	-96.7706	1.42252e-06	0.000137445		-	-
ci|000016197|Bact|Sample_MBT2|2	1048	158.019	7.0363	131.262	1.42718e-06	0.000137743		-	-
ci|000019769|Bact|Sample_MBT1|2	1016	78.7135	2.38702	5.23075	1.44627e-06	0.000139433		CBLN3_BOVIN	PF00386.16//C1q//
Contig18802	1743	295.722	6.68564	102.938	1.45308e-06	0.000139936		GIMA4_HUMAN	PF04548.11//AIG1//;PF01926.18//MMR_HSR1//
ci|000030325|Bact|Sample_MBT2|2	580	65.0144	6.81808	112.836	1.45684e-06	0.000140145		-	-
ci|000004551|Bact|Sample_MBC2|2	286	34.9434	-6.62601	-98.7705	1.46504e-06	0.00014078		-	-
ci|000018818|Bact|Sample_MBT2|2	1254	232.215	3.00292	8.01619	1.48088e-06	0.000142147		-	PF01410.13//COLFI//
ci|000010021|Bact|Sample_MBT1|2	355	104.705	6.93982	122.77	1.50202e-06	0.000144019		-	-
ci|000006512|Bact|Sample_MBT1|2	2513	80.2603	6.87178	117.115	1.50944e-06	0.000144284		FUCO_BRAFL	PF01120.12//Alpha_L_fucos//
ci|000000454|Bact|Sample_MBT1|2	1953	159.739	7.02715	130.432	1.5097e-06	0.000144284		-	PF12796.2//Ank_2//;PF13606.1//Ank_3//;PF13637.1//Ank_4//;PF13857.1//Ank_5//;PF00023.25//Ank//
ci|000001622|Bact|Sample_MBT1|2	371	131.609	6.98933	127.057	1.51018e-06	0.000144284		-	-
ci|000019067|Bact|Sample_MBC2|2	634	29.87	-5.14115	-35.289	1.51134e-06	0.000144284		-	-
ci|000021604|Bact|Sample_MBC2|2	450	34.4396	-6.61582	-98.0757	1.51397e-06	0.000144378		-	-
ci|000014899|Bact|Sample_MBT2|2	921	93.9273	6.91049	120.299	1.52745e-06	0.000145424		-	-
ci|000008599|Bact|Sample_MBT1|2	1837	29.5636	6.53728	92.8792	1.52959e-06	0.000145424		-	PF03028.10//Dynein_heavy//
ci|000006739|Bact|Sample_MBT2|2	528	45.1954	6.69364	103.511	1.52989e-06	0.000145424		-	-
ci|000008482|Bact|Sample_MBT2|2	400	101.765	2.16837	4.49514	1.5429e-06	0.000146502		-	-
Contig31683	625	524.608	4.48491	22.392	1.54573e-06	0.000146576		YAT7_RHOBL	PF09458.5//H_lectin//
ci|000016754|Bact|Sample_MBT2|2	758	162.279	5.97637	62.9603	1.547e-06	0.000146576		-	PF01822.14//WSC//
Contig18981	1110	112.286	6.16011	71.5116	1.55553e-06	0.000147225		-	-
Contig25973	979	26.1623	-6.50459	-90.7978	1.57315e-06	0.000148732		-	-
Contig22574	872	52.1977	5.59607	48.3711	1.58262e-06	0.000149467		-	-
ci|000012804|Bact|Sample_MBC2|2	702	33.6838	-6.60038	-97.0316	1.59043e-06	0.000150044		-	-
ci|000003169|Bact|Sample_MBT2|2	1866	55.4566	6.75375	107.915	1.60105e-06	0.000150885		-	PF00335.15//Tetraspannin//
Contig11667	781	1052.48	-3.23629	-9.42368	1.64369e-06	0.000154737		MCTX1_MILDI	PF14704.1//DERM//
ci|000000374|Bact|Sample_MBT2|2	4037	193.423	7.04225	131.804	1.64728e-06	0.000154909		ANK1_HUMAN	PF12796.2//Ank_2//;PF00023.25//Ank//;PF13637.1//Ank_4//;PF13606.1//Ank_3//;PF13857.1//Ank_5//
ci|000030525|Bact|Sample_MBT2|2	872	77.2703	3.26202	9.59327	1.66509e-06	0.000156417		-	-
ci|000001047|Bact|Sample_MBT2|2	661	75.122	6.2624	76.766	1.68049e-06	0.000157696		-	-
ci|000001831|Bact|Sample_MBT1|2	1914	216.055	4.81532	28.1549	1.70416e-06	0.000159747		-	-
Contig29029	727	24.9562	6.45405	87.6725	1.71293e-06	0.000160398		-	-
ci|000002020|Bact|Sample_MBT1|2	1202	125.197	6.95346	123.937	1.72381e-06	0.000161245		-	-
ci|000031040|Bact|Sample_MBT1|2	376	33.9881	4.84055	28.6517	1.73315e-06	0.000161947		-	-
Contig14235	1464	277.269	4.32642	20.0624	1.7375e-06	0.000162181		-	-
ci|000040640|Bact|Sample_MBT2|2	159	44.4341	6.66544	101.507	1.76546e-06	0.000164616		-	-
ci|000003187|Bact|Sample_MBC1|2	1073	41.6234	-6.65855	-101.024	1.78043e-06	0.000165836		-	-
ci|000006851|Bact|Sample_MBC1|2	451	46.7932	-6.69688	-103.744	1.78928e-06	0.000166485		-	-
ci|000004823|Bact|Sample_MGC1|2	529	40.8883	-5.06053	-33.3711	1.803e-06	0.000167584		-	-
ci|000009750|Bact|Sample_MBC1|2	681	630.098	1.98235	3.95138	1.82192e-06	0.000169164		-	-
ci|000001296|Bact|Sample_MBT2|2	1787	566.171	3.34381	10.1529	1.83875e-06	0.000170547		-	PF04389.12//Peptidase_M28//;PF01546.23//Peptidase_M20//
ci|000019606|Bact|Sample_MBC2|2	879	97.316	-6.89578	-119.079	1.8465e-06	0.000171085		-	-
ci|000000407|Bact|Sample_MBT2|2	715	24.0136	6.42761	86.0799	1.85314e-06	0.00017152		-	-
ci|000002316|Bact|Sample_MGT1|2	1266	489.763	6.4118	85.1422	1.86792e-06	0.000172706	gb KP713440.1	JUN_CHICK	PF03957.8//Jun//;PF00170.16//bZIP_1//;PF07716.10//bZIP_2//;PF03131.12//bZIP_Maf//
ci|000023334|Bact|Sample_MBC1|2	789	134.506	-3.12907	-8.74869	1.87039e-06	0.000172753		-	-
ci|000011511|Bact|Sample_MGC2|2	1555	192.625	-2.18493	-4.54706	1.88267e-06	0.000173705		-	-
Contig19512	717	167.105	3.9275	15.2158	1.9073e-06	0.000175793		CAS4_EPHMU	PB005067//Pfam-B_5067//;PB002965//Pfam-B_2965//
ci|000024250|Bact|Sample_MBC2|2	665	52.7018	-4.31807	-19.9467	1.93047e-06	0.000177743	gb AY823623.1	COX2_MYTED	-
ci|000005442|Bact|Sample_MBT1|2	710	23.5569	6.41375	85.2572	1.93617e-06	0.000178081		-	-
ci|000000898|Bact|Sample_MBT2|2	946	136.729	4.37791	20.7914	1.93915e-06	0.000178169		-	-
ci|000000430|Bact|Sample_MGT2|2	1612	126.658	-3.24603	-9.48751	1.94783e-06	0.00017878		-	-
ci|000030303|Bact|Sample_MBT2|2	2210	33.8652	5.2062	36.9168	1.99361e-06	0.000182741		-	-
ci|000020944|Bact|Sample_MBT1|2	316	34.2933	6.5552	94.0398	1.99514e-06	0.000182741		-	-
Contig38307	721	128.062	2.43253	5.3984	2.02096e-06	0.000184913		DCDA_ORYSJ	PF00278.17//Orn_DAP_Arg_deC//
ci|000020211|Bact|Sample_MBT2|2	721	97.2631	6.86655	116.691	2.02986e-06	0.000185535		-	-
ci|000029248|Bact|Sample_MBC2|2	1231	1660.9	-2.31245	-4.96726	2.05214e-06	0.00018733		-	-
ci|000018543|Bact|Sample_MBT1|2	888	63.1734	2.87147	7.31813	2.05532e-06	0.00018733		-	-
ci|000035491|Bact|Sample_MBC1|2	208	24.0208	-6.43319	-86.4136	2.05588e-06	0.00018733		-	-
ci|000017805|Bact|Sample_MBT1|2	726	116.812	6.90337	119.708	2.0714e-06	0.000188549		-	-
Contig17003	1069	40.9308	5.00946	32.2105	2.08218e-06	0.00018915		-	-
ci|000001501|Bact|Sample_MGT2|2	1253	23.3322	6.39987	84.4408	2.0823e-06	0.00018915		-	-
ci|000016601|Bact|Sample_MBC1|2	753	235.164	-7.02586	-130.315	2.09852e-06	0.000190427		-	PF04970.8//LRAT//
ci|000015260|Bact|Sample_MBT1|2	1369	199.009	4.30477	19.7636	2.109e-06	0.000191144		-	-
Contig24275	211	55.3653	2.7864	6.89904	2.11077e-06	0.000191144		-	-
ci|000012878|Bact|Sample_MBC2|2	274	27.1461	-6.47676	-89.0633	2.12385e-06	0.000192131		-	-
ci|000002123|Bact|Sample_MBC1|2	1009	74.4358	-6.8036	-111.709	2.12962e-06	0.000192285		-	-
Contig2899	694	34.429	-4.88433	-29.5346	2.12992e-06	0.000192285		-	-
ci|000022649|Bact|Sample_MBT1|2	334	252.708	6.22467	74.7846	2.14012e-06	0.000193008		-	-
Contig7832	264	32.9161	-6.54703	-93.5088	2.15081e-06	0.000193774		-	-
ci|000009302|Bact|Sample_MBC1|2	1923	181.436	-6.05692	-66.5756	2.15396e-06	0.000193858		-	-
Contig5076	1441	25.8925	-6.45543	-87.7561	2.16875e-06	0.000194991		-	-
ci|000005897|Bact|Sample_MBT1|2	253	23.862	6.40086	84.4989	2.20786e-06	0.000198304		-	-
ci|000010508|Bact|Sample_MBC1|2	498	56.6319	-5.34746	-40.7143	2.22067e-06	0.000199251		-	-
ci|000010463|Bact|Sample_MBC1|2	482	225.106	-7.00703	-128.626	2.22992e-06	0.000199878	gb HM049926.1	LECH_CHICK	PF00059.16//Lectin_C//
ci|000000979|Bact|Sample_MBT1|2	1901	218.617	6.47938	89.2253	2.23551e-06	0.000200175		-	-
Contig32270	342	32.5338	6.51751	91.6149	2.25827e-06	0.000202008		-	-
ci|000009148|Bact|Sample_MGC2|2	477	88.0827	4.12966	17.5046	2.26309e-06	0.000202233		-	-
ci|000014803|Bact|Sample_MBC2|2	266	24.6389	-6.42939	-86.1864	2.27155e-06	0.000202783		-	-
ci|000015595|Bact|Sample_MBT1|2	1485	122.985	6.89516	119.028	2.28007e-06	0.000203337		-	-
ci|000006300|Bact|Sample_MBC1|2	1481	47.5789	-6.6625	-101.3	2.28431e-06	0.00020351		-	-
ci|000005844|Bact|Sample_MBT2|2	1073	165.662	6.94782	123.453	2.30211e-06	0.000204888		-	-
ci|000001663|Bact|Sample_MBC1|2	956	173.83	-4.22087	-18.6469	2.30458e-06	0.0002049		-	-
Contig28020	570	28.6981	-5.09053	-34.0724	2.30751e-06	0.000204953		-	-
ci|000000964|Bact|Sample_MBC1|2	1238	296.975	-4.6993	-25.9795	2.34263e-06	0.000207864		-	-
Contig33002	2183	51.1772	-3.59319	-12.0686	2.39345e-06	0.000212159		-	PF13868.1//Trichoplein//
ci|000000942|Bact|Sample_MBT1|2	572	94.1077	6.82688	113.526	2.40479e-06	0.00021295		-	-
ci|000034876|Bact|Sample_MBC2|2	344	41.955	-6.61194	-97.8121	2.43012e-06	0.000214976		-	-
Contig17009	1074	115.745	5.88077	58.9235	2.44125e-06	0.000215745		-	-
Contig5139	1177	136.536	-3.40619	-10.6015	2.45051e-06	0.000216213		-	-
ci|000013256|Bact|Sample_MBT2|2	2841	240.313	6.98849	126.983	2.45146e-06	0.000216213		-	-
ci|000005272|Bact|Sample_MBT1|2	1789	86.2085	6.79984	111.418	2.48573e-06	0.000219015		-	-
ci|000021136|Bact|Sample_MBC1|2	707	23.253	-6.39343	-84.065	2.4888e-06	0.000219066		-	-
Contig9488	667	463.963	-4.16113	-17.8906	2.49945e-06	0.000219784		-	PF03298.8//Stanniocalcin//;PB010075//Pfam-B_10075//
ci|000021149|Bact|Sample_MBT2|2	386	31.3924	5.63713	49.7674	2.51116e-06	0.000220594		-	-
ci|000004038|Bact|Sample_MBC2|2	436	37.4559	-5.80588	-55.9429	2.51849e-06	0.000220792		-	-
ci|000016579|Bact|Sample_MBC1|2	615	1105.23	-6.78213	-110.059	2.51926e-06	0.000220792		CBLN2_MOUSE	PF00386.16//C1q//
ci|000001237|Bact|Sample_MBT2|2	1303	401.065	5.64263	49.9575	2.52147e-06	0.000220792		-	PF01735.13//PLA2_B//
ci|000012883|Bact|Sample_MBT2|2	674	67.702	6.14854	70.9407	2.52345e-06	0.000220792		-	-
ci|000001334|Bact|Sample_MBT2|2	393	50.2241	5.20185	36.8055	2.53434e-06	0.000221524		-	-
ci|000018405|Bact|Sample_MBC2|2	1212	31.4778	-5.15993	-35.7514	2.53828e-06	0.000221649		TIMP1_CANFA	PF00965.12//TIMP//
ci|000021845|Bact|Sample_MGC2|2	1257	235.549	2.35297	5.10876	2.54575e-06	0.000222081		-	-
ci|000009599|Bact|Sample_MBT2|2	1383	101.024	6.03815	65.7148	2.57612e-06	0.000224508	gb AF033793.1	-	-
ci|000015453|Bact|Sample_MBC1|2	508	114.028	-4.72081	-26.3697	2.60286e-06	0.000226614		-	-
ci|000018330|Bact|Sample_MBT1|2	1595	32.4752	5.15176	35.5496	2.60946e-06	0.000226964		-	PF00651.26//BTB//
ci|000005562|Bact|Sample_MBT1|2	1013	139.945	4.39086	20.9788	2.62074e-06	0.00022772		-	-
ci|000005316|Bact|Sample_MBT1|2	1525	105.96	6.83274	113.988	2.6763e-06	0.000232318		-	-
ci|000005124|Bact|Sample_MBT2|2	1992	225.504	5.76627	54.4276	2.6797e-06	0.000232384		-	-
ci|000019955|Bact|Sample_MBC2|2	527	27.2943	-5.0347	-32.7791	2.6943e-06	0.00023342		-	-
ci|000014281|Bact|Sample_MGC2|2	992	43.1273	-3.18657	-9.10442	2.7018e-06	0.00023384		-	-
ci|000021020|Bact|Sample_MBC1|2	519	28.5898	-5.07773	-33.7714	2.71029e-06	0.000234344		-	-
ci|000007500|Bact|Sample_MGT2|2	525	22.353	6.34576	81.3323	2.71524e-06	0.000234472		-	PF13920.1//zf-C3HC4_3//;PF13923.1//zf-C3HC4_2//
ci|000006750|Bact|Sample_MBT1|2	770	163.41	4.33993	20.2511	2.7171e-06	0.000234472		-	PF07686.12//V-set//
Contig21261	1038	219.732	6.94933	123.583	2.78055e-06	0.000239713		-	-
ci|000000745|Bact|Sample_MGT2|2	656	26.2511	4.94821	30.8716	2.83633e-06	0.000244282		-	PF02127.10//Peptidase_M18//
ci|000007274|Bact|Sample_MBT1|2	824	87.9422	6.77849	109.782	2.85473e-06	0.000245627		-	-
ci|000017362|Bact|Sample_MBT1|2	1042	1400.97	5.77637	54.8102	2.86437e-06	0.000246216		-	-
ci|000025139|Bact|Sample_MBT2|2	185	24.3918	6.37241	82.8487	2.87331e-06	0.000246743		-	-
ci|000011938|Bact|Sample_MBT1|2	1354	225.863	6.94467	123.184	2.8863e-06	0.000247617		-	-
ci|000009839|Bact|Sample_MBT2|2	1306	136.292	5.02869	32.6426	2.89427e-06	0.000248059		-	-
ci|000000725|Bact|Sample_MBC1|2	2151	147.093	-5.13685	-35.1842	2.92764e-06	0.000250675		-	-
ci|000014260|Bact|Sample_MBT1|2	646	112.627	2.42661	5.37627	2.946e-06	0.000252002		-	-
ci|000018160|Bact|Sample_MBT2|2	1876	227.079	5.3328	40.3027	2.97117e-06	0.000253908		CATK_MOUSE	PF00112.18//Peptidase_C1//;PF08246.7//Inhibitor_I29//;PF03051.10//Peptidase_C1_2//
ci|000008006|Bact|Sample_MBT2|2	843	167.523	4.15267	17.7859	2.97821e-06	0.000254263		-	-
ci|000019934|Bact|Sample_MGT1|2	967	1028.44	-1.2482	-2.37544	3.00879e-06	0.000256625		-	PF00828.14//Ribosomal_L18e//
ci|000001717|Bact|Sample_MBC1|2	676	89.6755	-6.78347	-110.161	3.01857e-06	0.00025721		-	-
Contig16671	610	99.4074	5.52895	46.1721	3.02903e-06	0.000257851		TFF3_CANFA	PF00088.13//Trefoil//
ci|000010298|Bact|Sample_MBT1|2	322	30.746	3.59519	12.0854	3.06254e-06	0.000260452		-	-
Contig11675	285	333.855	-3.5367	-11.6052	3.07231e-06	0.000261031		-	-
ci|000006838|Bact|Sample_MBC2|2	460	76.2678	-4.99323	-31.8502	3.07724e-06	0.000261198		-	-
ci|000000843|Bact|Sample_MGC1|2	1749	147.705	-2.72425	-6.60819	3.08395e-06	0.000261515		-	-
ci|000004502|Bact|Sample_MBT1|2	347	34.5692	6.49059	89.9212	3.09991e-06	0.000262615		CAPR2_DANRE	PF00386.16//C1q//
ci|000009953|Bact|Sample_MBT1|2	680	133.357	6.84766	115.173	3.1133e-06	0.000263496		-	-
ci|000029457|Bact|Sample_MBT1|2	622	230.372	2.3457	5.08307	3.12147e-06	0.000263933		-	-
ci|000029025|Bact|Sample_MBT2|2	179	68.7294	4.84664	28.7729	3.13705e-06	0.000264845		-	-
ci|000006597|Bact|Sample_MBT2|2	666	96.5305	6.78143	110.006	3.13827e-06	0.000264845	gb HM147143.1	-	PF00147.13//Fibrinogen_C//
ci|000017932|Bact|Sample_MBT1|2	730	113.994	3.20261	9.2062	3.15003e-06	0.000265583		-	-
ci|000004194|Bact|Sample_MBT1|2	1140	190.788	6.00939	64.4178	3.17197e-06	0.000267067		GGLO_SCYTO	PF04030.9//ALO//
ci|000031835|Bact|Sample_MBC1|2	183	38.5466	-6.54055	-93.0897	3.1737e-06	0.000267067		-	-
ci|000020775|Bact|Sample_MBT2|2	1170	263.419	4.69075	25.826	3.18054e-06	0.000267387		RL18_RAT	PF00828.14//Ribosomal_L18e//
Contig25193	1049	1645.46	-1.34161	-2.53434	3.18941e-06	0.000267877		-	-
ci|000004438|Bact|Sample_MBT2|2	263	22.3018	6.32081	79.9383	3.22087e-06	0.000270261		-	-
ci|000012619|Bact|Sample_MBC1|2	959	163.76	-3.30766	-9.9016	3.26259e-06	0.000273502		-	-
ci|000000158|Bact|Sample_MBC1|2	1407	35.7038	-6.50978	-91.1256	3.2767e-06	0.000274423		-	-
ci|000005484|Bact|Sample_MGC1|2	1750	24.8669	-6.3776	-83.1477	3.32782e-06	0.000278439	ref XM_003760030.2	ML12B_BOVIN	PF13833.1//EF-hand_8//;PF13499.1//EF-hand_7//;PF00036.27//EF-hand_1//
ci|000018158|Bact|Sample_MBT1|2	1117	82.5164	6.7337	106.426	3.33703e-06	0.000278945		-	-
Contig33971	2816	300.075	1.87724	3.67371	3.3666e-06	0.00028115		-	-
ci|000000466|Bact|Sample_MBT1|2	688	116.086	6.80414	111.751	3.3906e-06	0.000282886		-	-
ci|000007407|Bact|Sample_MBC2|2	444	51.1406	-3.50687	-11.3677	3.42628e-06	0.000285591		-	-
ci|000000322|Bact|Sample_MBT1|2	1927	69.6774	6.68582	102.951	3.44601e-06	0.000286964		-	-
ci|000039195|Bact|Sample_MBT2|2	269	29.8867	6.42191	85.7408	3.45713e-06	0.000287618		-	-
ci|000020520|Bact|Sample_MBT1|2	858	32.8428	6.45452	87.7012	3.47785e-06	0.000289069		-	-
ci|000008261|Bact|Sample_MGC2|2	357	23.0324	5.37493	41.4968	3.50391e-06	0.000290937		-	-
ci|000014858|Bact|Sample_MGC1|2	500	1500.74	-1.23998	-2.36195	3.50937e-06	0.000290937		RL18_LYSTE	PF00828.14//Ribosomal_L18e//
ci|000030697|Bact|Sample_MBT1|2	710	80.7901	6.71901	105.347	3.51025e-06	0.000290937		-	-
Contig20153	1728	172.865	5.06558	33.4882	3.51371e-06	0.00029095		-	-
ci|000001695|Bact|Sample_MBT2|2	846	124.924	5.70756	52.2572	3.54692e-06	0.000293424		-	-
ci|000012760|Bact|Sample_MBC1|2	1843	457.304	-6.16456	-71.7326	3.55588e-06	0.000293889		ANR39_HUMAN	PF00023.25//Ank//;PF12796.2//Ank_2//;PF13857.1//Ank_5//;PF13637.1//Ank_4//;PF13606.1//Ank_3//
ci|000006138|Bact|Sample_MBC1|2	1130	227.487	-3.56018	-11.7956	3.56104e-06	0.00029404		DUS11_RAT	PF00782.15//DSPc//
ci|000000924|Bact|Sample_MBT1|2	1120	4158.24	3.92173	15.1551	3.60531e-06	0.000297416	gb DQ399833.1	ATP6_MYTED	PF00119.15//ATP-synt_A//
ci|000019645|Bact|Sample_MBC1|2	158	25.1128	-6.36837	-82.6174	3.62958e-06	0.000299138		-	-
ci|000018135|Bact|Sample_MBC2|2	631	28.0946	-5.0344	-32.7721	3.64038e-06	0.000299748		-	-
ci|000004023|Bact|Sample_MBT1|2	440	58.8114	6.62953	99.0116	3.65897e-06	0.000300786		-	-
ci|000024204|Bact|Sample_MBC2|2	299	30.8829	-6.44224	-86.9573	3.66125e-06	0.000300786		-	-
ci|000012272|Bact|Sample_MGC1|2	870	268.863	-6.52102	-91.8382	3.66325e-06	0.000300786		-	PF03281.9//Mab-21//
ci|000030086|Bact|Sample_MBT2|2	682	34.1724	6.46	88.0347	3.67018e-06	0.000301074		PLCL_MYTGA	PF00059.16//Lectin_C//
ci|000016992|Bact|Sample_MBT2|2	519	88.3559	5.42265	42.8923	3.71651e-06	0.000304592		-	-
ci|000002403|Bact|Sample_MBT1|2	865	101.282	6.75534	108.034	3.76927e-06	0.000308628		-	-
ci|000003070|Bact|Sample_MGC1|2	650	36.6589	-6.49516	-90.2063	3.78692e-06	0.000309785	emb FR715602.1	CO8A1_CHICK	PF00386.16//C1q//
ci|000002460|Bact|Sample_MBC1|2	1053	83.4351	-4.91381	-30.1443	3.79439e-06	0.000310108		-	-
ci|000022938|Bact|Sample_MBC2|2	923	25.753	-4.96075	-31.1411	3.81252e-06	0.000311301		-	-
ci|000025063|Bact|Sample_MBT2|2	619	81.7005	6.70469	104.307	3.83477e-06	0.000312827		-	-
ci|000018578|Bact|Sample_MBC1|2	786	29.5023	-6.41758	-85.4841	3.86078e-06	0.00031456		-	-
ci|000008720|Bact|Sample_MBT2|2	1933	563.895	4.59682	24.1981	3.86316e-06	0.00031456		-	-
ci|000005506|Bact|Sample_MBT2|2	663	74.7677	6.68161	102.651	3.87324e-06	0.000315089		-	-
ci|000006923|Bact|Sample_MBC2|2	315	41.4333	-6.5302	-92.424	3.88522e-06	0.000315772		-	-
ci|000013104|Bact|Sample_MBC1|2	719	61.2879	-5.39037	-41.9433	3.91394e-06	0.000317687		-	-
ci|000006075|Bact|Sample_MBT2|2	744	204.315	5.22295	37.3477	3.916e-06	0.000317687		PLCL_MYTGA	PF00059.16//Lectin_C//
ci|000004170|Bact|Sample_MBT1|2	351	185.417	6.84834	115.228	3.96317e-06	0.000321217		-	-
ci|000008032|Bact|Sample_MBC1|2	1354	66.711	-6.66011	-101.133	3.98379e-06	0.000322592		-	-
ci|000008759|Bact|Sample_MBC1|2	1193	165.275	-6.83671	-114.302	4.0047e-06	0.000323987		-	-
ci|000010878|Bact|Sample_MBT2|2	1045	315.074	6.53977	93.0394	4.00997e-06	0.000324115		-	-
ci|000016058|Bact|Sample_MBT2|2	538	305.504	2.39365	5.25487	4.02198e-06	0.000324788		-	-
ci|000005261|Bact|Sample_MBC1|2	2558	335.078	-4.29294	-19.6022	4.03029e-06	0.000325161		-	PF04774.10//HABP4_PAI-RBP1//
ci|000025879|Bact|Sample_MBC1|2	696	2191.92	-5.3513	-40.8228	4.07771e-06	0.000328685		-	-
ci|000012595|Bact|Sample_MBT2|2	391	29.1615	6.38601	83.6333	4.1164e-06	0.000331324		-	-
ci|000021552|Bact|Sample_MBT2|2	1047	274.375	2.05509	4.15569	4.11798e-06	0.000331324		-	PF07992.9//Pyr_redox_2//;PF14759.1//Reductase_C//
Contig31578	781	38.0266	-3.00874	-8.04862	4.13349e-06	0.000332268		-	-
ci|000010611|Bact|Sample_MBC1|2	2512	920.342	-6.69217	-103.405	4.16716e-06	0.00033467		-	PB015595//Pfam-B_15595//
ci|000000099|Bact|Sample_MBC1|2	1183	190.464	-5.35013	-40.7897	4.20955e-06	0.000337765		-	-
ci|000007016|Bact|Sample_MBC1|2	471	35.9736	-6.46933	-88.606	4.26084e-06	0.000341569		-	-
ci|000021425|Bact|Sample_MBT2|2	862	48.9586	6.54702	93.5079	4.33493e-06	0.000347193		-	-
ci|000003891|Bact|Sample_MBT1|2	272	27.3772	5.48759	44.8672	4.34597e-06	0.000347761		-	-
ci|000006579|Bact|Sample_MBT2|2	931	237.687	2.629	6.18597	4.36527e-06	0.000348988		-	-
Contig31113	1399	368.942	1.56999	2.96902	4.40151e-06	0.000351565		-	-
ci|000003848|Bact|Sample_MBT2|2	287	60.7171	2.70674	6.52843	4.41454e-06	0.000352286		-	-
ci|000010457|Bact|Sample_MBT1|2	563	104.249	6.72701	105.933	4.45967e-06	0.000355566		-	-
ci|000005952|Bact|Sample_MBT2|2	543	39.6473	6.47661	89.054	4.4803e-06	0.000356887		-	-
Contig19789	930	66.8232	2.4092	5.31178	4.52611e-06	0.000359913		-	-
ci|000004018|Bact|Sample_MBC1|2	755	129.442	-4.39919	-21.1003	4.53013e-06	0.000359913		PLCL_MYTGA	PF00059.16//Lectin_C//
ci|000001388|Bact|Sample_MBT1|2	1476	113.414	4.92058	30.286	4.53303e-06	0.000359913		-	PF05050.7//Methyltransf_21//
ci|000004612|Bact|Sample_MGC2|2	240	19.8765	-6.24543	-75.8686	4.53464e-06	0.000359913		-	-
Contig17030	608	69.9434	5.20667	36.9286	4.60713e-06	0.000365337		-	-
ci|000015449|Bact|Sample_MBT1|2	2866	627.862	4.47477	22.2351	4.61672e-06	0.000365542	gb AY497292.2	COX1_MYTED	PF00119.15//ATP-synt_A//
Contig16510	1709	44.8417	5.38236	41.7113	4.62184e-06	0.000365542		-	-
ci|000013047|Bact|Sample_MGC2|2	229	21.1188	-5.31832	-39.9002	4.62217e-06	0.000365542		-	-
ci|000008417|Bact|Sample_MBT1|2	1052	102.522	6.71508	105.06	4.65095e-06	0.000367488		-	-
ci|000010773|Bact|Sample_MBC2|2	1322	201.545	-1.47374	-2.7774	4.69168e-06	0.000370374		-	-
ci|000013790|Bact|Sample_MBT1|2	874	139.174	4.055	16.6218	4.70787e-06	0.000371318		-	-
ci|000003581|Bact|Sample_MBC2|2	323	24.8489	-6.32451	-80.143	4.71896e-06	0.00037186		-	PF00335.15//Tetraspannin//
Contig1952	1924	174.957	-2.10683	-4.30744	4.75392e-06	0.00037428		-	PF00907.17//T-box//
ci|000005762|Bact|Sample_MBT2|2	494	58.2698	6.57899	95.6037	4.76148e-06	0.00037454		-	-
ci|000005635|Bact|Sample_MBT2|2	849	215.787	5.25475	38.1802	4.80954e-06	0.000377982		-	-
ci|000003517|Bact|Sample_MBT2|2	500	128.758	2.67117	6.36947	4.82082e-06	0.000378531		-	-
ci|000000275|Bact|Sample_MBT2|2	882	38.2115	6.451	87.4872	4.86127e-06	0.000381211		-	-
Contig4637	392	209.541	-6.37327	-82.8982	4.86361e-06	0.000381211		-	-
ci|000021417|Bact|Sample_MBT1|2	1154	258.46	6.13508	70.2817	4.87226e-06	0.000381549		-	-
ci|000022261|Bact|Sample_MBC1|2	565	49.2632	-5.50111	-45.2897	4.88202e-06	0.000381974		-	-
ci|000006720|Bact|Sample_MBT1|2	561	90.8009	3.79167	13.8486	4.88756e-06	0.000382067		LPHN3_BOVIN	-
ci|000017854|Bact|Sample_MBC1|2	788	256.535	-2.41925	-5.34895	4.96326e-06	0.000387641		-	-
ci|000021595|Bact|Sample_MBT2|2	1242	160.3	5.83724	57.1722	5.07004e-06	0.000395629		-	PF02140.13//Gal_Lectin//
ci|000004852|Bact|Sample_MBC2|2	3279	928.535	4.05561	16.6287	5.11128e-06	0.000398494		-	PF00090.14//TSP_1//;PF01826.12//TIL//
ci|000004564|Bact|Sample_MBC1|2	227	30.5606	-4.72236	-26.3981	5.18108e-06	0.000403579		-	-
ci|000021666|Bact|Sample_MBT1|2	1783	213.277	6.16982	71.995	5.20289e-06	0.000404919		-	-
ci|000000508|Bact|Sample_MBT2|2	2617	3215.89	1.30671	2.47378	5.21748e-06	0.000405696		ADF_LILLO	PF00241.15//Cofilin_ADF//
ci|000011908|Bact|Sample_MGC1|2	937	218.654	-5.52866	-46.1627	5.23439e-06	0.000406334		-	-
ci|000009205|Bact|Sample_MBC2|2	2156	699.045	-6.57052	-95.0438	5.23491e-06	0.000406334		CASP1_SPOFR	PF00656.17//Peptidase_C14//
ci|000002006|Bact|Sample_MGC1|2	1359	194.583	-1.97319	-3.92636	5.26332e-06	0.000408179	ref XM_006622217.1	PP1A_HUMAN	PF00149.23//Metallophos//;PB002690//Pfam-B_2690//;PB002017//Pfam-B_2017//
ci|000018056|Bact|Sample_MBT2|2	1069	76.9069	6.6226	98.5374	5.42993e-06	0.000420729		-	-
Contig19387	951	60.957	2.65778	6.31059	5.45305e-06	0.000422149		-	-
ci|000024206|Bact|Sample_MBC1|2	431	83.6711	-2.30585	-4.94458	5.46967e-06	0.000423063	gb AY350784.2	CYB_MYTED	-
ci|000008501|Bact|Sample_MBC1|2	319	32.1052	-6.38998	-83.864	5.4795e-06	0.000423382		-	-
ci|000030973|Bact|Sample_MBT2|2	827	118.357	3.14415	8.84064	5.48342e-06	0.000423382		-	-
ci|000000022|Bact|Sample_MBT2|2	2459	414.96	4.4496	21.8505	5.52236e-06	0.000426016		-	-
ci|000004163|Bact|Sample_MBT2|2	293	30.0968	6.34983	81.562	5.54013e-06	0.000427012		-	-
ci|000019002|Bact|Sample_MBT1|2	359	1032.34	5.97098	62.7256	5.56738e-06	0.000428614	gb DQ445470.1	NU5M_MYTED	-
ci|000028905|Bact|Sample_MBT2|2	279	94.4741	3.42114	10.7119	5.57065e-06	0.000428614		-	-
ci|000000385|Bact|Sample_MBT1|2	549	78.5851	6.62165	98.4729	5.58977e-06	0.00042971		-	-
ci|000016856|Bact|Sample_MBT2|2	651	153.204	6.74355	107.154	5.62012e-06	0.000431665		-	PF15633.1//Tox-ART-HYD1//
ci|000024256|Bact|Sample_MBT2|2	489	30.3926	5.547	46.7535	5.65045e-06	0.000433617		-	PF08155.6//NOGCT//
ci|000024619|Bact|Sample_MBT2|2	1084	40.59	6.44394	87.0598	5.6565e-06	0.000433702	emb AJ938094.1	-	-
Contig16399	1053	105.999	5.97724	62.9984	5.67776e-06	0.000434812		-	-
ci|000003334|Bact|Sample_MBT1|2	765	134.405	4.78821	27.6309	5.68085e-06	0.000434812		PLCL_MYTGA	PF00059.16//Lectin_C//
ci|000000677|Bact|Sample_MBT1|2	1089	104.749	6.67633	102.276	5.715e-06	0.000437046		-	-
ci|000016028|Bact|Sample_MBC1|2	939	66.3082	-5.70509	-52.168	5.74142e-06	0.000438686		-	-
ci|000007078|Bact|Sample_MBT1|2	952	100.011	2.23175	4.69703	5.77221e-06	0.000440655		-	-
Contig31614	906	39.0195	-3.43495	-10.8149	5.77756e-06	0.000440676		-	-
Contig16437	632	77.0939	4.63332	24.818	5.7825e-06	0.000440676		-	-
Contig2309	207	19.1088	-6.19345	-73.1839	5.81393e-06	0.000442689		-	-
ci|000012517|Bact|Sample_MBT1|2	509	43.6103	4.1647	17.9349	5.82373e-06	0.000443052	dbj AB924644.1	-	-
ci|000011114|Bact|Sample_MBT2|2	502	42.7365	6.45338	87.6319	5.85919e-06	0.000445364		-	-
ci|000029104|Bact|Sample_MBC1|2	688	35.2119	-6.40501	-84.7421	5.98463e-06	0.000454507		-	-
ci|000017322|Bact|Sample_MBC2|2	664	641.71	-4.57028	-23.757	6.02328e-06	0.000457048		-	-
ci|000013498|Bact|Sample_MBT2|2	1685	126.887	6.69762	103.797	6.05873e-06	0.000459198		-	-
ci|000034218|Bact|Sample_MBT1|2	203	24.9183	5.38795	41.8729	6.06205e-06	0.000459198		-	-
ci|000021097|Bact|Sample_MBT1|2	621	21.9621	6.22135	74.6128	6.06745e-06	0.000459212		-	-
Contig14043	1924	342.457	5.11633	34.6871	6.07792e-06	0.000459609		-	-
ci|000018313|Bact|Sample_MBC1|2	520	59.1716	-5.99777	-63.9012	6.11066e-06	0.000461688		-	-
ci|000022370|Bact|Sample_MBT2|2	238	20.1188	6.18653	72.8333	6.12626e-06	0.00046247		-	-
Contig30682	1644	565.53	1.28555	2.43774	6.26046e-06	0.000472195		-	PF00335.15//Tetraspannin//
ci|000007046|Bact|Sample_MBT2|2	640	44.4043	6.45232	87.5676	6.27957e-06	0.000473178		-	-
ci|000021686|Bact|Sample_MBC1|2	372	27.7504	-3.87074	-14.6288	6.28424e-06	0.000473178		-	-
ci|000010743|Bact|Sample_MBT2|2	419	30.0895	6.32863	80.3728	6.30178e-06	0.000474093		BRN_DROME	-
ci|000030668|Bact|Sample_MBT1|2	1782	151.759	5.5019	45.3146	6.32166e-06	0.000475182		RO60_HUMAN	PF05731.6//TROVE//;PF09967.4//DUF2201//
ci|000029410|Bact|Sample_MBC1|2	468	163.475	-6.73227	-106.32	6.33669e-06	0.000475906		-	-
Contig206	1811	134.069	-6.70347	-104.219	6.35602e-06	0.00047695		-	-
ci|000009064|Bact|Sample_MBT1|2	217	21.3353	5.26771	38.5245	6.37278e-06	0.000477191		-	-
ci|000000019|Bact|Sample_MBC1|2	430	290.891	-1.48745	-2.80394	6.37501e-06	0.000477191		-	PB002965//Pfam-B_2965//
ci|000012153|Bact|Sample_MBT1|2	1348	112.402	6.66579	101.532	6.37782e-06	0.000477191		-	-
ci|000002456|Bact|Sample_MBT1|2	876	93.5201	5.87789	58.8058	6.38413e-06	0.000477191	gb KP670950.1	-	PB004891//Pfam-B_4891//
ci|000011379|Bact|Sample_MBT1|2	427	42.7735	6.43818	86.7131	6.38633e-06	0.000477191		-	-
Contig24351	1228	59.0511	-3.2399	-9.44726	6.39483e-06	0.000477421		-	-
Contig31028	1035	66.6366	-5.17427	-36.1086	6.43898e-06	0.000480309		-	-
ci|000001820|Bact|Sample_MBT1|2	834	66.4932	6.54905	93.6397	6.6323e-06	0.000493945		-	-
ci|000023363|Bact|Sample_MBC1|2	719	41.6772	-6.43818	-86.7132	6.63299e-06	0.000493945		-	-
Contig19582	1147	21.9694	6.20735	73.892	6.65235e-06	0.000494798		-	PB007669//Pfam-B_7669//
Contig12095	1034	122.026	-4.20761	-18.4763	6.6557e-06	0.000494798		-	PF02221.10//E1_DerP2_DerF2//
ci|000005234|Bact|Sample_MBT2|2	3798	490.367	5.28017	38.8587	6.67621e-06	0.000495904		-	PF00041.16//fn3//;PF08477.8//Miro//;PF00071.17//Ras//
Contig5308	904	19.3308	-6.17613	-72.3102	6.72364e-06	0.000499006		-	-
ci|000000648|Bact|Sample_MBC2|2	1012	201.126	-3.79524	-13.883	6.76199e-06	0.00050143		-	PF00386.16//C1q//
Contig18912	704	282.69	5.67013	50.9188	6.81601e-06	0.00050501		-	-
ci|000033190|Bact|Sample_MBT1|2	199	23.4638	6.22739	74.9256	6.8393e-06	0.00050631		-	-
ci|000026699|Bact|Sample_MBC1|2	237	20.4169	-5.26005	-38.3205	6.87547e-06	0.000508559		-	-
ci|000013417|Bact|Sample_MBT1|2	656	65.0135	6.53378	92.6536	6.97335e-06	0.000515366		-	-
ci|000013828|Bact|Sample_MBC1|2	849	68.7921	-6.55807	-94.227	6.9831e-06	0.000515654		-	PF00386.16//C1q//
ci|000006415|Bact|Sample_MBC2|2	1220	76.7237	-5.78194	-55.022	7.03649e-06	0.000519161		-	-
ci|000006178|Bact|Sample_MBT2|2	1689	75.2244	6.56379	94.6017	7.09894e-06	0.000523281		-	PB015595//Pfam-B_15595//
ci|000018803|Bact|Sample_MBC1|2	1298	107.099	-5.55741	-47.0919	7.10422e-06	0.000523281		-	-
ci|000008896|Bact|Sample_MBT2|2	820	25.5572	6.25218	76.2241	7.11191e-06	0.000523409		-	-
ci|000012807|Bact|Sample_MBC1|2	450	54.7229	-5.23993	-37.79	7.15096e-06	0.000525844		-	-
ci|000007609|Bact|Sample_MBC1|2	386	48.4732	-3.60357	-12.1557	7.22143e-06	0.000530132		-	-
ci|000009339|Bact|Sample_MBT2|2	1416	404.065	6.29846	78.7092	7.22607e-06	0.000530132		-	-
ci|000010531|Bact|Sample_MBT2|2	914	394.739	3.64011	12.4676	7.22734e-06	0.000530132		-	-
ci|000032534|Bact|Sample_MBT2|2	798	45.5377	5.35822	41.0189	7.23542e-06	0.000530282		-	-
ci|000016443|Bact|Sample_MBC2|2	787	73.1144	-6.56277	-94.5344	7.29363e-06	0.000534103		-	-
ci|000008906|Bact|Sample_MBC1|2	2110	38.9734	-4.93932	-30.682	7.39111e-06	0.000540792		-	-
ci|000004663|Bact|Sample_MBC1|2	369	36.7712	-6.38098	-83.3424	7.41315e-06	0.000541954		-	-
ci|000004787|Bact|Sample_MBT1|2	1532	424	4.20831	18.4854	7.48769e-06	0.000546949		-	-
ci|000013685|Bact|Sample_MBC2|2	472	991.305	-6.24234	-75.7064	7.53159e-06	0.0005497		-	-
ci|000007643|Bact|Sample_MBT1|2	580	40.2541	5.71017	52.3517	7.54325e-06	0.000549923		-	-
ci|000014980|Bact|Sample_MGT2|2	620	47.8357	-4.31574	-19.9144	7.54714e-06	0.000549923		-	-
ci|000008788|Bact|Sample_MBT2|2	1298	35.5644	6.3522	81.6965	7.56091e-06	0.000550415		-	PF04548.11//AIG1//
Contig27418	617	1060.59	-1.21314	-2.31841	7.5664e-06	0.000550415	emb AJ007506.1	-	-
ci|000010624|Bact|Sample_MBC1|2	2079	195.46	-6.71	-104.692	7.6476e-06	0.000555862		-	-
ci|000015123|Bact|Sample_MGT2|2	628	54.9066	-3.85772	-14.4974	7.68498e-06	0.000558118		-	-
ci|000017823|Bact|Sample_MBC2|2	2347	1307.4	-6.52149	-91.8682	7.72184e-06	0.00056005		-	-
ci|000005991|Bact|Sample_MBC1|2	359	31.3435	-6.3239	-80.1093	7.7243e-06	0.00056005		WSCD1_RAT	PF01822.14//WSC//
ci|000004479|Bact|Sample_MBT2|2	501	64.7731	5.98816	63.4771	7.80871e-06	0.000565704		-	-
ci|000003620|Bact|Sample_MBT1|2	707	56.621	6.477	89.078	7.83289e-06	0.000566989		-	-
Contig16947	961	21.5108	6.17409	72.2084	7.84242e-06	0.000567212		-	-
ci|000019119|Bact|Sample_MBT2|2	1067	201.781	4.09713	17.1142	7.98811e-06	0.00057702		-	-
ci|000002606|Bact|Sample_MBT1|2	1665	111.888	2.62557	6.17129	7.99114e-06	0.00057702		NOB1_SCHPO	PB017023//Pfam-B_17023//
ci|000010409|Bact|Sample_MBC1|2	494	62.6214	-4.74544	-26.8238	8.05388e-06	0.000581074		-	-
ci|000016735|Bact|Sample_MBT2|2	2238	290.346	6.3895	83.836	8.06321e-06	0.000581271		-	-
ci|000020014|Bact|Sample_MBC1|2	576	25.394	-6.24618	-75.9082	8.07865e-06	0.000581908		-	-
ci|000013796|Bact|Sample_MBT2|2	645	49.5794	5.42356	42.9196	8.10544e-06	0.000583359		-	-
Contig3447	972	59.2263	-4.03567	-16.4005	8.13717e-06	0.000585165		-	-
Contig17553	545	1432.63	3.70065	13.0019	8.19777e-06	0.000589042		WSCD1_XENTR	PF01822.14//WSC//
ci|000017407|Bact|Sample_MBT1|2	456	101.304	6.59238	96.4948	8.21802e-06	0.000589374		-	-
ci|000004181|Bact|Sample_MBC1|2	701	71.1191	-6.53213	-92.5482	8.2212e-06	0.000589374		-	-
Contig9397	907	378.103	-1.49814	-2.82478	8.22249e-06	0.000589374		FCN1_RAT	PF00147.13//Fibrinogen_C//
ci|000005971|Bact|Sample_MGC1|2	1004	463.016	-6.18829	-72.9221	8.23216e-06	0.000589588		-	-
ci|000009721|Bact|Sample_MBT2|2	544	31.1696	4.67544	25.5534	8.25946e-06	0.000591062		-	-
ci|000025634|Bact|Sample_MBT2|2	585	22.4008	4.02405	16.2689	8.2717e-06	0.000591457		-	-
ci|000023190|Bact|Sample_MBC2|2	824	26.6894	-6.25901	-76.5859	8.28327e-06	0.000591803		-	-
Contig37325	1435	539.262	2.62276	6.15929	8.37354e-06	0.000597767	gb DQ399833.1	NU4LM_MYTED	PF00361.15//Oxidored_q1//
ci|000013357|Bact|Sample_MBC1|2	682	79.1198	-6.54968	-93.681	8.409e-06	0.000599734		-	-
ci|000020214|Bact|Sample_MBC2|2	689	18.5691	-6.12643	-69.8619	8.41829e-06	0.000599734		-	-
Contig6156	2475	359.915	1.43938	2.71204	8.42255e-06	0.000599734		-	PF00096.21//zf-C2H2//;PF13465.1//zf-H2C2_2//;PB011295//Pfam-B_11295//;PF13894.1//zf-C2H2_4//
Contig20303	1983	128.554	6.62628	98.7889	8.42834e-06	0.000599734		-	-
ci|000000992|Bact|Sample_MBT1|2	1596	149.42	3.23095	9.38887	8.45638e-06	0.000601117		-	-
ci|000011656|Bact|Sample_MBC2|2	841	61.2805	-6.49289	-90.0649	8.46144e-06	0.000601117		-	-
ci|000008478|Bact|Sample_MBC2|2	1107	203.745	-3.25734	-9.56219	8.50877e-06	0.000603912		ATG8_LODEL	-
ci|000021079|Bact|Sample_MBC1|2	942	683.07	-5.58365	-47.9564	8.51449e-06	0.000603912	gb EU050636.1	RL8_XENTR	PF03947.13//Ribosomal_L2_C//;PF00181.18//Ribosomal_L2//;PB004150//Pfam-B_4150//
Contig25701	636	155.709	-6.37082	-82.7578	8.52544e-06	0.000604201		PLAC8_HUMAN	PF04749.12//PLAC8//
ci|000015922|Bact|Sample_MGC2|2	655	19.9127	5.18527	36.3849	8.53867e-06	0.000604652		-	-
ci|000032459|Bact|Sample_MBT2|2	729	201.53	6.68114	102.618	8.55818e-06	0.000604974		-	-
Contig796	1006	396.975	-1.61383	-3.06064	8.56199e-06	0.000604974		-	-
ci|000001759|Bact|Sample_MBC1|2	737	189.231	-5.29863	-39.3592	8.56384e-06	0.000604974		-	-
ci|000007294|Bact|Sample_MBC2|2	332	27.0803	-6.25822	-76.5441	8.57542e-06	0.000605306		-	-
ci|000016726|Bact|Sample_MBT2|2	1751	201.051	6.67998	102.535	8.59038e-06	0.000605877		-	-
ci|000024097|Bact|Sample_MBC2|2	814	73.3051	-2.47482	-5.55897	8.68135e-06	0.000611802		-	-
ci|000015003|Bact|Sample_MBT1|2	1238	382.249	4.26274	19.1961	8.81707e-06	0.00062087		CAYP1_RABIT	PF13405.1//EF-hand_6//;PF13499.1//EF-hand_7//;PF00036.27//EF-hand_1//;PF13833.1//EF-hand_8//;PF13202.1//EF-hand_5//
Contig18431	148	18.4729	6.09656	68.4302	8.92541e-06	0.000627996		-	-
ci|000002565|Bact|Sample_MBT2|2	1948	195.308	6.66555	101.515	9.00261e-06	0.000632922		-	PF00643.19//zf-B_box//
ci|000016182|Bact|Sample_MBT2|2	615	58.1332	4.31365	19.8856	9.03107e-06	0.000634417		-	-
ci|000020771|Bact|Sample_MBC1|2	761	87.8	-3.20452	-9.21843	9.06072e-06	0.000635522		-	-
ci|000028977|Bact|Sample_MBC1|2	832	71.3528	-3.97164	-15.6885	9.06647e-06	0.000635522		-	PF07699.8//GCC2_GCC3//
Contig20389	980	162.47	4.95892	31.1017	9.06847e-06	0.000635522		-	-
ci|000011237|Bact|Sample_MBC2|2	697	28.861	-5.50006	-45.2568	9.07721e-06	0.000635628		LITAF_CHICK	-
ci|000010260|Bact|Sample_MBT1|2	674	110.807	3.04124	8.23197	9.09162e-06	0.000636075		-	-
ci|000001978|Bact|Sample_MBC2|2	968	170.065	-6.65282	-100.623	9.09804e-06	0.000636075		-	-
ci|000014284|Bact|Sample_MGT1|2	1323	18.7414	6.09788	68.4926	9.1691e-06	0.000640534		-	-
Contig35345	701	68.6361	2.6091	6.10124	9.24207e-06	0.00064512		-	-
ci|000004189|Bact|Sample_MBT2|2	472	55.1368	6.43749	86.6716	9.26628e-06	0.000646297		-	-
ci|000022278|Bact|Sample_MBC1|2	250	45.3057	-6.39729	-84.2898	9.36735e-06	0.00065283		-	-
ci|000018008|Bact|Sample_MBT2|2	553	46.2969	6.38944	83.8323	9.39361e-06	0.000654142		-	-
ci|000029164|Bact|Sample_MBT1|2	769	44.0286	6.37165	82.8051	9.59117e-06	0.000667371		-	-
ci|000004756|Bact|Sample_MBT2|2	1140	190.403	4.50867	22.7637	9.63407e-06	0.000669826		-	-
ci|000016899|Bact|Sample_MBT1|2	293	61.7387	2.62493	6.16856	9.70356e-06	0.000674125		-	-
ci|000000409|Bact|Sample_MBT2|2	1526	95.9307	5.41453	42.6517	9.76808e-06	0.000678073		-	-
ci|000005989|Bact|Sample_MGC2|2	385	19.4385	-6.11937	-69.5207	9.81233e-06	0.000680607		-	-
ci|000020886|Bact|Sample_MBT1|2	902	46.6833	3.38686	10.4604	9.8889e-06	0.000685148		-	PB005067//Pfam-B_5067//
ci|000018583|Bact|Sample_MBC2|2	570	92.7949	3.4389	10.8446	9.89336e-06	0.000685148		-	-
ci|000009156|Bact|Sample_MBT2|2	1288	41.7573	6.35077	81.6154	9.91277e-06	0.000685953		AMO_PINMG	PF01179.15//Cu_amine_oxid//
ci|000017991|Bact|Sample_MBT1|2	1059	93.4117	6.5356	92.7708	9.96644e-06	0.000688859		COMA_CONMA	PF09056.6//Phospholip_A2_3//;PF06951.6//PLA2G12//
ci|000006404|Bact|Sample_MBT1|2	707	18.2409	6.07464	67.3981	9.97043e-06	0.000688859		-	-
ci|000000636|Bact|Sample_MGC1|2	1748	132.012	-6.59631	-96.7578	1.00752e-05	0.000695553		-	-
ci|000018825|Bact|Sample_MBT2|2	2571	735.652	5.40912	42.4919	1.00944e-05	0.000696037		-	-
ci|000016546|Bact|Sample_MBT1|2	1644	148.184	6.60481	97.3299	1.0098e-05	0.000696037		-	-
Contig26808	945	68.4379	-4.80765	-28.0057	1.01919e-05	0.000701955		-	-
ci|000002590|Bact|Sample_MBT1|2	775	107.054	3.4803	11.1603	1.03521e-05	0.000712436		-	-
Contig16783	503	25.214	4.15026	17.7563	1.03996e-05	0.000714808		-	-
ci|000000730|Bact|Sample_MBC2|2	350	33.5365	-3.45461	-10.9633	1.04028e-05	0.000714808		-	-
ci|000008253|Bact|Sample_MBT1|2	814	73.5269	4.84645	28.7691	1.04554e-05	0.000717728		-	-
ci|000012112|Bact|Sample_MBT1|2	1067	72.4341	6.47531	88.9742	1.04617e-05	0.000717728		-	-
ci|000008090|Bact|Sample_MBT1|2	2313	163.459	5.92851	60.9058	1.05601e-05	0.000723919		-	PF00102.22//Y_phosphatase//
ci|000000427|Bact|Sample_MBT2|2	1820	173.77	6.61063	97.7233	1.07082e-05	0.000733502		-	-
ci|000021159|Bact|Sample_MBT1|2	272	19.357	6.08556	67.9103	1.07277e-05	0.000734261	emb AJ308548.1	-	-
ci|000020655|Bact|Sample_MBT2|2	746	54.5653	3.42236	10.7209	1.07452e-05	0.00073489		-	-
ci|000007160|Bact|Sample_MBT1|2	389	80.0868	6.4897	89.8656	1.07645e-05	0.00073543		-	-
Contig37917	1389	41.6208	-4.7099	-26.171	1.07698e-05	0.00073543		-	PB005682//Pfam-B_5682//
ci|000005303|Bact|Sample_MBT1|2	791	87.3363	4.23593	18.8427	1.08146e-05	0.000737913		-	-
Contig784	1410	106.99	-6.54845	-93.601	1.08303e-05	0.000738414		-	-
ci|000000006|Bact|Sample_MBC1|2	1779	991.224	-5.96595	-62.5073	1.08606e-05	0.000739911		-	PF04970.8//LRAT//
ci|000013051|Bact|Sample_MBT2|2	475	32.2067	6.25692	76.4753	1.08747e-05	0.000740298		-	-
ci|000018509|Bact|Sample_MBC1|2	3118	76.0915	-2.49696	-5.64495	1.09945e-05	0.000747873		RHOU_HUMAN	PF00071.17//Ras//;PF08477.8//Miro//
Contig2946	728	160.644	-6.5998	-96.9927	1.10411e-05	0.000750459		-	PF15009.1//TMEM173//
ci|000009523|Bact|Sample_MBT2|2	962	46.5289	6.3586	82.0595	1.11018e-05	0.000754004		-	-
ci|000001894|Bact|Sample_MBT1|2	613	57.3755	6.40966	85.0156	1.11711e-05	0.000758126		-	-
ci|000030316|Bact|Sample_MBC1|2	934	105.185	-6.5367	-92.8414	1.12697e-05	0.000764233		-	-
ci|000002685|Bact|Sample_MBT1|2	1905	178.526	6.60106	97.0771	1.12835e-05	0.000764305		-	-
ci|000018028|Bact|Sample_MBT2|2	599	50.3506	6.37566	83.0356	1.12899e-05	0.000764305		-	-
ci|000006081|Bact|Sample_MBT2|2	1568	135.487	6.5664	94.7729	1.12969e-05	0.000764305		-	-
ci|000020135|Bact|Sample_MBT1|2	1025	143.941	1.74659	3.35563	1.14306e-05	0.000772184		-	PF01344.20//Kelch_1//
ci|000008951|Bact|Sample_MBT2|2	1096	83.7352	5.74871	53.7692	1.14309e-05	0.000772184		-	-
ci|000009106|Bact|Sample_MBC2|2	380	31.3388	-6.25319	-76.2778	1.15261e-05	0.00077802		-	-
ci|000022030|Bact|Sample_MBT2|2	624	20.0184	6.08562	67.913	1.15685e-05	0.000780285		-	-
ci|000015746|Bact|Sample_MBC2|2	1418	151.423	-6.58063	-95.7122	1.16118e-05	0.000782027		-	-
ci|000019759|Bact|Sample_MBT1|2	680	20.7656	6.09825	68.5103	1.16134e-05	0.000782027		-	-
ci|000019225|Bact|Sample_MBT1|2	833	89.1806	6.08705	67.9807	1.16296e-05	0.000782027		-	-
Contig8154	1048	388.751	-3.35744	-10.2492	1.16299e-05	0.000782027		-	-
ci|000004057|Bact|Sample_MBC1|2	1029	145.942	-5.71104	-52.3834	1.16543e-05	0.000783071		MATN2_HUMAN	PF00092.23//VWA//;PF13519.1//VWA_2//
Contig2834	690	134.979	-3.53255	-11.5719	1.17092e-05	0.000786159		-	-
ci|000002993|Bact|Sample_MBC1|2	485	154.971	-6.58084	-95.7262	1.17365e-05	0.000787395		BAF_DROME	PF02961.9//BAF//
Contig35831	881	18.4071	6.05215	66.356	1.17672e-05	0.000788852		-	-
ci|000017567|Bact|Sample_MBT2|2	1499	150.543	4.86136	29.0679	1.1897e-05	0.000796919		-	-
ci|000005661|Bact|Sample_MBT1|2	747	56.7259	4.57607	23.8525	1.19057e-05	0.000796919		-	PF00118.19//Cpn60_TCP1//
ci|000000771|Bact|Sample_MBT1|2	1468	469.586	2.61347	6.11973	1.19641e-05	0.000800224		CEBPG_MOUSE	PF07716.10//bZIP_2//;PF00170.16//bZIP_1//
ci|000004209|Bact|Sample_MBT2|2	547	48.9147	6.35607	81.9161	1.20098e-05	0.000802671	gb GU324732.1	MYNB_MYTGA	PF10690.4//Myticin-prepro//
ci|000020936|Bact|Sample_MBC1|2	698	25.4119	-6.17496	-72.2517	1.23094e-05	0.000822071		-	-
ci|000039867|Bact|Sample_MBT2|2	170	17.4791	6.0249	65.1141	1.23633e-05	0.000825043		-	-
ci|000019584|Bact|Sample_MBT2|2	914	80.6241	5.7151	52.5312	1.24256e-05	0.000828569		-	-
ci|000003729|Bact|Sample_MBT1|2	1115	112.17	6.51634	91.5404	1.2445e-05	0.000829239		BAF_MOUSE	PF02961.9//BAF//
ci|000009634|Bact|Sample_MBT1|2	1112	197.383	2.65122	6.28198	1.24884e-05	0.000831497		-	-
ci|000007240|Bact|Sample_MBT2|2	935	227.569	4.50953	22.7774	1.26686e-05	0.000842861		-	-
ci|000014423|Bact|Sample_MGC2|2	848	1273.19	-6.16765	-71.8864	1.27639e-05	0.000848556		-	-
Contig35387	1061	298.811	5.97305	62.8155	1.27802e-05	0.000848998		-	-
ci|000008708|Bact|Sample_MBT2|2	1609	161.326	6.55661	94.1319	1.2918e-05	0.000857509		GIMA4_RAT	PF04548.11//AIG1//
ci|000002334|Bact|Sample_MBC1|2	2520	184.3	-6.14829	-70.9286	1.29695e-05	0.000860275		GIMA4_MOUSE	PF04548.11//AIG1//;PF01926.18//MMR_HSR1//;PF03193.11//DUF258//
ci|000001331|Bact|Sample_MBT2|2	1488	126.753	5.96379	62.4139	1.2989e-05	0.000860919		-	-
ci|000012658|Bact|Sample_MBT2|2	1384	45.519	4.74704	26.8535	1.30202e-05	0.00086234		-	-
ci|000008792|Bact|Sample_MBT1|2	858	247.003	2.78805	6.90697	1.30421e-05	0.000863139		-	-
ci|000003112|Bact|Sample_MBT1|2	1593	22.7605	6.11069	69.1034	1.30898e-05	0.000865648		CNDP2_MOUSE	PF07687.9//M20_dimer//;PF01546.23//Peptidase_M20//
ci|000003914|Bact|Sample_MBT2|2	399	45.2404	4.74738	26.8598	1.31025e-05	0.000865835		-	-
ci|000006872|Bact|Sample_MBC2|2	1125	19.7143	-6.07719	-67.5173	1.31321e-05	0.000867143		-	-
ci|000014470|Bact|Sample_MBT1|2	400	94.4055	6.47536	88.9767	1.31739e-05	0.000869252		-	-
ci|000029274|Bact|Sample_MBT1|2	513	124.579	4.85531	28.9463	1.31942e-05	0.000869937		-	-
ci|000002539|Bact|Sample_MBT2|2	585	70.4235	6.41958	85.6027	1.32252e-05	0.000871326		-	-
ci|000030792|Bact|Sample_MBC1|2	764	480.161	-3.71066	-13.0924	1.33849e-05	0.00088119		YAT7_RHOBL	PF09458.5//H_lectin//
ci|000018505|Bact|Sample_MBC1|2	687	6147.33	-2.57819	-5.9719	1.34786e-05	0.000886696		-	PF00361.15//Oxidored_q1//
ci|000008910|Bact|Sample_MGC2|2	2024	63.3882	-6.40299	-84.6236	1.3531e-05	0.000889476		-	-
ci|000025034|Bact|Sample_MBC1|2	1239	94.8428	-3.61066	-12.2157	1.36134e-05	0.000894226		-	PF14704.1//DERM//
ci|000018519|Bact|Sample_MBC1|2	1261	91.0211	-4.79051	-27.6749	1.36784e-05	0.000897827		-	-
ci|000005043|Bact|Sample_MBT1|2	777	485.224	4.60572	24.3478	1.37833e-05	0.000904037		-	-
ci|000000388|Bact|Sample_MBC2|2	858	112.131	-6.49842	-90.4105	1.3869e-05	0.000907607		-	-
ci|000012957|Bact|Sample_MBC1|2	1172	144.397	-6.53194	-92.5361	1.38718e-05	0.000907607		-	-
Contig30401	720	31.7338	-4.4346	-21.6245	1.38786e-05	0.000907607		-	-
ci|000002912|Bact|Sample_MBC2|2	1660	133.845	-5.37646	-41.5408	1.38789e-05	0.000907607		CASP3_RABIT	PF00656.17//Peptidase_C14//
ci|000011547|Bact|Sample_MGC1|2	120	897.1	4.83521	28.5458	1.39666e-05	0.000912662	gb KM192130.1	-	-
ci|000008760|Bact|Sample_MBT1|2	3020	47.4892	4.57863	23.8949	1.41473e-05	0.000923784		-	PF12796.2//Ank_2//;PF13637.1//Ank_4//;PF00023.25//Ank//;PF13606.1//Ank_3//;PF13857.1//Ank_5//
ci|000003577|Bact|Sample_MBT2|2	797	135.083	5.61951	49.1633	1.42286e-05	0.000928403		-	-
ci|000013120|Bact|Sample_MBT2|2	447	37.921	6.25228	76.2298	1.44455e-05	0.000941855		-	-
Contig6147	2148	1310.39	-3.46951	-11.0771	1.45026e-05	0.000944294		PH4H_DROME	PF00351.16//Biopterin_H//
ci|000026844|Bact|Sample_MBT2|2	344	23.3741	6.10245	68.71	1.45043e-05	0.000944294		-	-
ci|000000965|Bact|Sample_MBT2|2	2113	328.193	6.31086	79.3885	1.4549e-05	0.000946502		-	PB014979//Pfam-B_14979//
ci|000001379|Bact|Sample_MBC2|2	893	658.177	-5.10329	-34.3751	1.46438e-05	0.000951964		-	PF01822.14//WSC//
Contig16593	622	407.602	1.72574	3.30751	1.47119e-05	0.000955015		-	-
ci|000000438|Bact|Sample_MBT1|2	1586	69.2353	6.39303	84.0414	1.47124e-05	0.000955015		-	PF13966.1//zf-RVT//
ci|000012552|Bact|Sample_MBC1|2	1987	307.012	-4.47264	-22.2024	1.48104e-05	0.000960665		ML12B_BOVIN	PF13833.1//EF-hand_8//;PF13499.1//EF-hand_7//;PF13405.1//EF-hand_6//;PF00036.27//EF-hand_1//;PF03672.8//UPF0154//
ci|000001211|Bact|Sample_MBT2|2	414	34.0168	5.0724	33.6468	1.48632e-05	0.000962734		-	-
ci|000007721|Bact|Sample_MBC2|2	441	36.8995	-5.60167	-48.559	1.48641e-05	0.000962734		-	-
ci|000029013|Bact|Sample_MBT2|2	541	148.881	6.51191	91.26	1.49259e-05	0.000966026		PLCL_MYTGA	-
ci|000008130|Bact|Sample_MBT2|2	1723	37.3742	3.52641	11.5227	1.50422e-05	0.000972833		-	-
ci|000042588|Bact|Sample_MBT2|2	209	18.3851	6.01178	64.5249	1.50759e-05	0.000974299		-	-
ci|000004792|Bact|Sample_MBT2|2	364	30.3487	5.44815	43.6573	1.5123e-05	0.000976048		-	-
ci|000001152|Bact|Sample_MBC1|2	686	138.981	-6.50627	-90.9042	1.51251e-05	0.000976048		-	-
ci|000004609|Bact|Sample_MBT2|2	1317	69.885	5.11694	34.7018	1.51412e-05	0.000976371		-	-
ci|000002527|Bact|Sample_MBT1|2	902	88.7332	6.43285	86.3937	1.51619e-05	0.00097641		-	-
ci|000001718|Bact|Sample_MBC2|2	814	90.2205	-6.44395	-87.0608	1.5164e-05	0.00097641		-	-
ci|000002795|Bact|Sample_MBC2|2	753	48.0263	-5.36536	-41.2226	1.52071e-05	0.000978465		-	-
Contig25473	1534	247.17	-5.87344	-58.6247	1.52324e-05	0.000978861		-	-
ci|000006649|Bact|Sample_MBT1|2	489	17.0297	5.9818	63.1977	1.52354e-05	0.000978861		-	-
ci|000012665|Bact|Sample_MBT1|2	287	25.2487	6.11896	69.5008	1.52617e-05	0.000979832		-	-
ci|000027061|Bact|Sample_MBC1|2	270	39.7858	-3.65985	-12.6393	1.52824e-05	0.000980445		-	-
Contig2052	1201	145.677	-5.02878	-32.6447	1.53192e-05	0.000982094		-	PF02826.14//2-Hacid_dh_C//
ci|000018858|Bact|Sample_MBC1|2	2413	54.8443	-3.39494	-10.5191	1.54115e-05	0.000987291		-	-
ci|000016885|Bact|Sample_MBT1|2	390	49.2369	6.30578	79.1097	1.55312e-05	0.000994234		-	-
ci|000023488|Bact|Sample_MBT2|2	515	33.86	6.20579	73.8122	1.5574e-05	0.000995606		-	-
ci|000001512|Bact|Sample_MBT1|2	549	60.103	6.35105	81.6313	1.55753e-05	0.000995606		-	PF00337.17//Gal-bind_lectin//
ci|000011532|Bact|Sample_MBC1|2	1815	16.5956	-5.98641	-63.3998	1.56327e-05	0.000998551		-	-
ci|000019223|Bact|Sample_MBT1|2	1400	231.183	5.15125	35.5369	1.57338e-05	0.00100358		-	-
ci|000019457|Bact|Sample_MBC2|2	966	29.3176	-6.17593	-72.3002	1.57342e-05	0.00100358		-	PF01607.19//CBM_14//
ci|000006013|Bact|Sample_MBT2|2	1599	146.01	6.49456	90.1687	1.58716e-05	0.00101161		-	-
ci|000007008|Bact|Sample_MBT2|2	724	97.6832	6.43642	86.6075	1.60059e-05	0.00101943		-	-
ci|000018017|Bact|Sample_MBT1|2	4943	663.184	6.25549	76.3993	1.60304e-05	0.00102026		-	-
ci|000021186|Bact|Sample_MBT2|2	356	33.3814	6.19588	73.307	1.60571e-05	0.00102121		-	-
ci|000000285|Bact|Sample_MBT2|2	2136	262.095	6.37236	82.8461	1.61256e-05	0.00102483		-	-
ci|000019291|Bact|Sample_MBC2|2	1008	20.5305	-6.05568	-66.5182	1.6244e-05	0.00103137		-	-
Contig14270	887	217.4	2.30604	4.94523	1.62519e-05	0.00103137		-	-
ci|000033387|Bact|Sample_MBC1|2	149	18.1669	-6.01122	-64.4996	1.63978e-05	0.00103988		-	-
ci|000004106|Bact|Sample_MGC1|2	923	134.364	-4.94498	-30.8026	1.66528e-05	0.00105482		-	-
ci|000016693|Bact|Sample_MBT2|2	1047	416.084	4.41702	21.3627	1.66574e-05	0.00105482		-	-
ci|000023952|Bact|Sample_MBT1|2	697	29.2166	6.14574	70.8031	1.69745e-05	0.00107413		-	-
ci|000010615|Bact|Sample_MBT2|2	963	70.8949	6.36578	82.4691	1.70207e-05	0.00107628		-	PB015595//Pfam-B_15595//
ci|000015370|Bact|Sample_MBT1|2	1715	97.619	6.4204	85.6512	1.71361e-05	0.00108246		TSN18_MOUSE	PF00335.15//Tetraspannin//
ci|000012272|Bact|Sample_MBC2|2	1455	219.938	-6.32937	-80.4136	1.71431e-05	0.00108246		GIMA1_HUMAN	PF04548.11//AIG1//;PF01926.18//MMR_HSR1//
ci|000034399|Bact|Sample_MBT2|2	184	21.6989	6.04753	66.1438	1.72293e-05	0.00108713		-	-
Contig16970	820	237.975	-2.08776	-4.25087	1.72778e-05	0.00108941		-	-
ci|000008207|Bact|Sample_MBT1|2	1024	270.305	2.98706	7.92858	1.73674e-05	0.00109427		-	-
ci|000004149|Bact|Sample_MBT2|2	453	61.1947	3.14472	8.84415	1.73846e-05	0.00109457		-	-
ci|000006719|Bact|Sample_MBT1|2	379	51.1629	3.16614	8.97645	1.74224e-05	0.00109568		SPTC2_HUMAN	-
ci|000018680|Bact|Sample_MBC1|2	1957	128.923	-6.46243	-88.183	1.74271e-05	0.00109568		-	-
ci|000018285|Bact|Sample_MBT2|2	1089	81.4483	4.90093	29.8764	1.74592e-05	0.00109688		-	-
ci|000023679|Bact|Sample_MGT2|2	211	19.3005	6.00436	64.1938	1.74787e-05	0.00109688		-	-
ci|000019294|Bact|Sample_MBC1|2	1020	86.6167	-6.40437	-84.7047	1.74836e-05	0.00109688		-	-
ci|000017224|Bact|Sample_MBT2|2	852	52.1633	5.08931	34.0435	1.75077e-05	0.00109761		-	-
ci|000003785|Bact|Sample_MGT2|2	785	20.8589	-4.67312	-25.5122	1.75822e-05	0.00110149		HS12B_HUMAN	PB005682//Pfam-B_5682//
ci|000021467|Bact|Sample_MGT1|2	386	21.4596	6.03926	65.7656	1.76834e-05	0.00110638		-	-
ci|000001787|Bact|Sample_MGT2|2	553	37.435	6.20939	73.997	1.76852e-05	0.00110638		-	-
ci|000006367|Bact|Sample_MBT2|2	1806	139.07	6.46165	88.1355	1.77185e-05	0.00110767		-	-
ci|000025709|Bact|Sample_MBC2|2	1674	91.0494	-5.75783	-54.1104	1.78773e-05	0.0011168		-	-
ci|000001811|Bact|Sample_MBT2|2	1218	186.445	5.54815	46.7908	1.80707e-05	0.00112809		-	-
ci|000032297|Bact|Sample_MBC1|2	339	22.839	-6.07212	-67.2805	1.81003e-05	0.00112913		-	-
ci|000004024|Bact|Sample_MBT2|2	906	119.323	5.2235	37.3619	1.81156e-05	0.00112929		-	-
Contig166	496	126.602	-6.45048	-87.4557	1.81296e-05	0.00112936	gb AF162337.1	DEFI_MYTGA	PF01097.13//Defensin_2//
ci|000037145|Bact|Sample_MBT2|2	204	29.6047	4.05837	16.6606	1.82254e-05	0.00113452		-	-
ci|000006622|Bact|Sample_MBT1|2	531	41.5843	6.23008	75.0654	1.83152e-05	0.00113931		-	-
Contig24202	219	40.0472	3.4881	11.2208	1.84598e-05	0.00114749		-	-
ci|000038328|Bact|Sample_MBT1|2	235	21.7886	6.03506	65.5745	1.86327e-05	0.00115697		-	-
Contig24366	178	27.4928	4.50387	22.6883	1.86386e-05	0.00115697		-	-
ci|000011257|Bact|Sample_MBC1|2	964	104.473	-5.14242	-35.3202	1.86583e-05	0.00115738		HS12B_HUMAN	PB005682//Pfam-B_5682//
Contig14356	1240	93.9196	6.39399	84.0973	1.86877e-05	0.00115775		-	-
ci|000015548|Bact|Sample_MBC2|2	2194	121.95	-6.4383	-86.7203	1.86906e-05	0.00115775		-	-
ci|000007483|Bact|Sample_MGC1|2	138	17.0217	-5.96604	-62.5109	1.8719e-05	0.0011587		-	-
ci|000004979|Bact|Sample_MBT2|2	424	51.4031	3.49852	11.3021	1.88913e-05	0.00116854		-	-
Contig19240	687	249.912	5.6353	49.7044	1.89751e-05	0.0011729		-	-
ci|000021488|Bact|Sample_MBC2|2	1091	117.051	-2.63042	-6.19204	1.90049e-05	0.00117392		-	-
ci|000021672|Bact|Sample_MBC1|2	649	35.5117	-6.1937	-73.1966	1.90486e-05	0.00117579		-	-
Contig10625	698	24.8536	-4.82704	-28.3846	1.91335e-05	0.00118021		-	-
ci|000013062|Bact|Sample_MBT1|2	571	16.7172	5.93681	61.2574	1.92663e-05	0.00118756		-	-
ci|000005351|Bact|Sample_MBC1|2	2783	42.7447	-6.23836	-75.4976	1.93284e-05	0.00119056		-	PF01823.14//MACPF//
ci|000003330|Bact|Sample_MGC1|2	355	32.1531	-6.16161	-71.5861	1.95228e-05	0.00120091		-	-
ci|000006652|Bact|Sample_MBT2|2	278	23.1202	6.04661	66.1014	1.95285e-05	0.00120091		-	-
ci|000007401|Bact|Sample_MBT1|2	226	19.3078	5.98556	63.3624	1.95374e-05	0.00120091		-	-
ci|000009810|Bact|Sample_MBT2|2	575	50.6019	3.1497	8.87473	1.95567e-05	0.00120126		-	-
ci|000017972|Bact|Sample_MBT1|2	1013	49.6091	5.3387	40.4679	1.95759e-05	0.0012016	gb FJ549708.1	NU2M_MYTED	PF00361.15//Oxidored_q1//
ci|000016061|Bact|Sample_MBT2|2	1247	439.4	2.00682	4.01895	1.95986e-05	0.00120215		-	-
ci|000029628|Bact|Sample_MBC1|2	413	682.427	-5.36851	-41.3125	1.96202e-05	0.00120264		-	-
ci|000008668|Bact|Sample_MBT1|2	1444	26.9024	3.95009	15.4559	1.97034e-05	0.0012069		-	-
ci|000030519|Bact|Sample_MBT1|2	1351	125.671	5.895	59.5075	1.97883e-05	0.00121126		-	-
ci|000001384|Bact|Sample_MBC1|2	2276	451.412	-5.90738	-60.0202	1.9845e-05	0.00121388		-	-
ci|000010426|Bact|Sample_MBC2|2	335	33.834	-6.17238	-72.1225	1.98674e-05	0.00121392		-	-
ci|000019273|Bact|Sample_MBT2|2	3764	278.152	3.09639	8.55274	1.98732e-05	0.00121392		-	PF00090.14//TSP_1//
ci|000017933|Bact|Sample_MBT1|2	1836	198.346	3.73658	13.3297	1.99048e-05	0.001215		-	-
ci|000009002|Bact|Sample_MBT1|2	473	90.9601	6.37225	82.8395	2.00596e-05	0.0012236		-	-
ci|000015089|Bact|Sample_MGT2|2	609	132.334	-2.20819	-4.62097	2.0105e-05	0.00122482		-	-
ci|000023337|Bact|Sample_MBC2|2	176	15.8279	-5.92779	-60.8753	2.01072e-05	0.00122482		-	-
ci|000000619|Bact|Sample_MBC2|2	885	80.727	-5.67266	-51.0082	2.01739e-05	0.00122727		-	-
ci|000009028|Bact|Sample_MBT2|2	1465	104.855	6.3924	84.0045	2.01872e-05	0.00122727		-	-
ci|000004935|Bact|Sample_MBT2|2	227	19.3756	5.09103	34.0843	2.01893e-05	0.00122727		-	-
ci|000003073|Bact|Sample_MBT2|2	710	176.395	6.45424	87.6842	2.02402e-05	0.00122887		PLCL_MYTGA	PF00059.16//Lectin_C//
Contig38653	167	22.9227	4.70549	26.0911	2.02435e-05	0.00122887		-	-
ci|000018476|Bact|Sample_MBC2|2	687	26.0427	-6.09242	-68.2341	2.03283e-05	0.00123316		-	-
ci|000006718|Bact|Sample_MGT1|2	679	3890.77	-2.21553	-4.64451	2.04878e-05	0.00124198	emb AM498032.1	MYNB_MYTGA	PF10690.4//Myticin-prepro//
ci|000024231|Bact|Sample_MBT1|2	492	17.0662	5.9337	61.1252	2.05127e-05	0.00124263		-	-
ci|000028184|Bact|Sample_MBT1|2	584	89.9736	6.36488	82.4174	2.05448e-05	0.00124335		-	-
ci|000007278|Bact|Sample_MGT2|2	720	48.4344	3.95063	15.4617	2.05527e-05	0.00124335		-	-
ci|000013277|Bact|Sample_MBT1|2	577	43.0713	6.21513	74.2919	2.05808e-05	0.00124419		-	-
ci|000005892|Bact|Sample_MBT1|2	1216	84.6875	3.34817	10.1836	2.06091e-05	0.00124505		CATB_BOVIN	PF00112.18//Peptidase_C1//;PF08127.8//Propeptide_C1//
ci|000009391|Bact|Sample_MBT2|2	1609	34.8026	6.15902	71.4579	2.0646e-05	0.00124642		-	-
ci|000006084|Bact|Sample_MBC2|2	329	83.5295	-2.29395	-4.90397	2.07124e-05	0.00124957		-	-
ci|000017421|Bact|Sample_MBT1|2	1439	66.5298	6.30884	79.2778	2.07847e-05	0.00125307		-	-
ci|000036827|Bact|Sample_MBT2|2	174	19.0738	5.97071	62.7136	2.08106e-05	0.00125378		-	-
ci|000006712|Bact|Sample_MBT1|2	1035	532.002	4.27327	19.3367	2.10484e-05	0.00126724		-	PF02221.10//E1_DerP2_DerF2//
ci|000001674|Bact|Sample_MBT1|2	740	105.765	6.38264	83.4386	2.11274e-05	0.00127113		-	-
Contig609	1438	465.973	-1.224	-2.33593	2.12711e-05	0.0012789		-	-
ci|000016781|Bact|Sample_MBC2|2	370	27.5482	-6.09989	-68.5882	2.13661e-05	0.00128373		-	-
ci|000009607|Bact|Sample_MGT2|2	1040	192.594	2.13992	4.40737	2.13982e-05	0.00128478		SELM_ERISI	-
ci|000008424|Bact|Sample_MBC2|2	1181	63.5943	-5.53014	-46.2104	2.15817e-05	0.00129428		-	-
ci|000021386|Bact|Sample_MBC1|2	903	78.3641	-6.33869	-80.9349	2.15859e-05	0.00129428		-	-
Contig13913	951	1415.06	4.59926	24.2391	2.16119e-05	0.00129496	gb KM192127.1	NU4M_MYTED	PF00361.15//Oxidored_q1//
ci|000018070|Bact|Sample_MBT2|2	2209	116.636	2.35775	5.1257	2.17286e-05	0.00130107	gb EF080938.1	LC7L2_HUMAN	PF03194.10//LUC7//
Contig38922	542	42.3083	2.61546	6.12819	2.17507e-05	0.00130151		-	-
ci|000020716|Bact|Sample_MBT1|2	651	35.1648	6.1509	71.0567	2.1804e-05	0.00130381		XP4_XENLA	PF00088.13//Trefoil//
Contig15740	792	335.621	1.54185	2.91168	2.19693e-05	0.00131281		-	-
ci|000016154|Bact|Sample_MBT1|2	446	57.0343	4.71889	26.3347	2.20049e-05	0.00131404		-	-
ci|000014033|Bact|Sample_MBC1|2	1004	115.771	-6.39114	-83.9313	2.20369e-05	0.00131506		-	-
Contig18786	706	65.0616	5.50978	45.5626	2.20951e-05	0.00131763		-	-
ci|000002163|Bact|Sample_MBC2|2	1247	136.889	-1.66849	-3.17881	2.23302e-05	0.00133004		FUT2_HUMAN	PF01531.11//Glyco_transf_11//
Contig35979	1216	50.825	2.5258	5.75894	2.23334e-05	0.00133004		-	PF00335.15//Tetraspannin//
ci|000008784|Bact|Sample_MBT1|2	236	21.3027	5.99533	63.7932	2.2357e-05	0.00133055		-	-
ci|000020935|Bact|Sample_MBT2|2	859	36.4705	6.15519	71.2683	2.24202e-05	0.00133341		-	-
ci|000011595|Bact|Sample_MBT1|2	288	24.0302	6.03351	65.5037	2.24561e-05	0.00133405		HP27_TAMSI	PF00386.16//C1q//
ci|000029451|Bact|Sample_MBC1|2	1181	114.739	-6.38517	-83.5847	2.24713e-05	0.00133405		-	-
ci|000005842|Bact|Sample_MBC2|2	663	67.2395	-5.09937	-34.2817	2.24764e-05	0.00133405		-	-
Contig14851	5268	34.7426	4.45273	21.898	2.2605e-05	0.00134078	gb AY675194.1	AT2A1_RABIT	PF00689.16//Cation_ATPase_C//
ci|000017802|Bact|Sample_MGT1|2	661	61.1913	3.19368	9.14939	2.26333e-05	0.00134127		IF44L_HUMAN	-
ci|000017566|Bact|Sample_MBT1|2	1107	126.735	6.38956	83.8396	2.26437e-05	0.00134127		-	-
ci|000010583|Bact|Sample_MGC2|2	653	300.522	-1.65226	-3.14326	2.27792e-05	0.00134811		-	-
Contig37257	151	19.3058	5.95904	62.2085	2.27976e-05	0.00134811		-	-
ci|000031736|Bact|Sample_MBC1|2	889	113.965	-6.38065	-83.3236	2.28052e-05	0.00134811		-	-
Contig15232	1393	291.867	3.22007	9.31831	2.2833e-05	0.00134885		-	-
ci|000001057|Bact|Sample_MBT1|2	852	475.758	5.83582	57.116	2.28552e-05	0.00134913		-	-
ci|000013212|Bact|Sample_MBC2|2	197	16.0141	-5.91055	-60.1523	2.28684e-05	0.00134913		-	-
ci|000032441|Bact|Sample_MBT2|2	1220	348.986	6.23605	75.3767	2.29143e-05	0.00135093		-	-
ci|000012624|Bact|Sample_MBT2|2	812	61.3224	6.27034	77.1897	2.29824e-05	0.00135404		-	-
ci|000004686|Bact|Sample_MGT1|2	1041	147.085	1.64608	3.12982	2.30738e-05	0.00135852		-	PF00013.24//KH_1//
ci|000023376|Bact|Sample_MBC2|2	1086	53.2557	-3.52078	-11.4778	2.33328e-05	0.00137201		-	-
ci|000002646|Bact|Sample_MBT2|2	1412	121.36	6.37671	83.0963	2.33342e-05	0.00137201		-	-
ci|000013008|Bact|Sample_MBT2|2	2412	584.115	5.55146	46.8982	2.36932e-05	0.00139219		-	-
ci|000030667|Bact|Sample_MBT2|2	951	227.725	5.72943	53.0554	2.43425e-05	0.00142938		-	-
ci|000018987|Bact|Sample_MBT2|2	1772	435.025	1.53378	2.89544	2.43686e-05	0.00142997		-	-
ci|000008928|Bact|Sample_MBT1|2	458	98.2407	2.83764	7.14848	2.44427e-05	0.00143336		-	-
ci|000003923|Bact|Sample_MBT1|2	247	29.9252	5.38505	41.789	2.44805e-05	0.00143445		-	-
Contig21928	643	140.536	5.57773	47.7598	2.44939e-05	0.00143445		-	-
ci|000003377|Bact|Sample_MBT1|2	876	122.049	6.36462	82.4026	2.45615e-05	0.00143745		-	PF04089.9//BRICHOS//
Contig944	783	110.097	-6.35759	-82.0023	2.4584e-05	0.00143782		-	-
ci|000002991|Bact|Sample_MBC2|2	1016	107.087	-6.35147	-81.6549	2.48371e-05	0.00145165		-	-
ci|000016733|Bact|Sample_MBT2|2	604	326.551	4.97037	31.3494	2.49385e-05	0.00145661		-	-
ci|000005880|Bact|Sample_MBC2|2	582	106.583	-6.34831	-81.4765	2.50925e-05	0.00146463		-	-
Contig32857	1040	1501.28	2.50233	5.66599	2.51753e-05	0.00146849		-	PF00347.18//Ribosomal_L6//
Contig23180	652	150.721	1.61486	3.06282	2.52645e-05	0.00147272		-	-
ci|000017198|Bact|Sample_MBT2|2	1028	104.49	5.76486	54.3747	2.53196e-05	0.00147495		-	-
ci|000001313|Bact|Sample_MBT2|2	739	79.0168	6.29414	78.474	2.53484e-05	0.00147565		-	-
ci|000023144|Bact|Sample_MGT1|2	1090	96.4493	2.91038	7.51816	2.5377e-05	0.00147634		-	-
ci|000013491|Bact|Sample_MBT2|2	1346	115.617	6.34432	81.2511	2.59274e-05	0.00150737		-	-
ci|000002875|Bact|Sample_MBT1|2	737	253.26	1.50737	2.84292	2.59731e-05	0.00150903		HAAF_LIMPO	PF14704.1//DERM//
ci|000006264|Bact|Sample_MBT2|2	777	57.7327	6.23059	75.092	2.59987e-05	0.00150952		-	-
ci|000010007|Bact|Sample_MBC2|2	933	69.5637	-6.27461	-77.4189	2.6026e-05	0.00151011		-	PF04923.7//Ninjurin//
ci|000000481|Bact|Sample_MBC1|2	800	23.8885	-6.01869	-64.8347	2.61465e-05	0.0015151		-	-
ci|000003774|Bact|Sample_MBC1|2	866	107.002	-6.33855	-80.9271	2.61496e-05	0.0015151		-	-
ci|000001981|Bact|Sample_MBC1|2	971	256.206	-4.79196	-27.7028	2.61793e-05	0.0015151		PLCL_MYTGA	PF00059.16//Lectin_C//
ci|000018345|Bact|Sample_MBT2|2	1071	62.4686	3.91733	15.1089	2.61808e-05	0.0015151		-	-
ci|000009697|Bact|Sample_MBT2|2	229	40.7635	6.15065	71.0442	2.62958e-05	0.00152075		-	-
Contig29891	1695	118.687	-2.01071	-4.02981	2.63141e-05	0.00152081		-	PF01534.12//Frizzled//
ci|000008431|Bact|Sample_MBT2|2	368	28.5878	6.05556	66.5129	2.6394e-05	0.00152443		-	-
ci|000020819|Bact|Sample_MBT1|2	558	194.824	-1.3461	-2.54223	2.6504e-05	0.00152978		-	-
ci|000016219|Bact|Sample_MBT1|2	1206	138.685	3.73675	13.3313	2.66157e-05	0.00153522		-	-
ci|000010638|Bact|Sample_MBT1|2	297	29.4851	6.06191	66.8063	2.67098e-05	0.00153936		TENN_HUMAN	PF00147.13//Fibrinogen_C//
Contig20638	2637	651.023	5.13017	35.0215	2.67224e-05	0.00153936		AOSL_PLEHO	PF00305.14//Lipoxygenase//
ci|000019827|Bact|Sample_MBT1|2	881	27.2582	6.03823	65.7184	2.68515e-05	0.00154578		-	-
ci|000022026|Bact|Sample_MBT1|2	830	77.8983	4.69802	25.9565	2.68924e-05	0.00154712		-	-
ci|000000048|Bact|Sample_MBT1|2	1840	180.478	5.99051	63.5802	2.69909e-05	0.00155177		-	-
ci|000018101|Bact|Sample_MBC1|2	1309	51.5311	-6.20858	-73.955	2.70396e-05	0.00155356		-	-
ci|000001854|Bact|Sample_MBC1|2	1823	155.457	-5.95341	-61.966	2.71144e-05	0.00155582		-	-
ci|000016269|Bact|Sample_MBT1|2	731	58.3912	6.22309	74.7029	2.71434e-05	0.00155614		-	-
Contig1596	1410	100.493	-2.186	-4.55041	2.71552e-05	0.00155614		-	-
ci|000000920|Bact|Sample_MGT2|2	1886	354.164	-2.42091	-5.3551	2.71739e-05	0.0015562	gb AF216519.1	TPM_MYTGA	PF12718.2//Tropomyosin_1//;PB005455//Pfam-B_5455//;PF00261.15//Tropomyosin//
Contig13215	962	57.1687	4.53189	23.1332	2.72104e-05	0.00155727		-	-
ci|000010546|Bact|Sample_MGC1|2	197	16.835	-4.99783	-31.9518	2.73049e-05	0.00156166		-	-
Contig9011	1205	216.605	2.35131	5.10287	2.75426e-05	0.00157424		-	PF00084.15//Sushi//
ci|000003732|Bact|Sample_MBC2|2	861	67.5484	-6.25577	-76.4144	2.75945e-05	0.00157618		-	-
ci|000031575|Bact|Sample_MBC1|2	1488	446.413	-5.28043	-38.8658	2.76838e-05	0.00158026		-	-
ci|000015162|Bact|Sample_MBC1|2	534	164.96	-3.75233	-13.4761	2.78009e-05	0.00158591		-	-
Contig5845	806	2071.2	-1.97692	-3.93653	2.79131e-05	0.00159128		-	PF13202.1//EF-hand_5//
ci|000002239|Bact|Sample_MGC2|2	845	38.6024	-6.13473	-70.265	2.81878e-05	0.00160526		-	-
ci|000008801|Bact|Sample_MGC1|2	1390	150.403	-2.01729	-4.04822	2.821e-05	0.00160526		-	-
ci|000026139|Bact|Sample_MBT2|2	202	15.9774	5.85627	57.9311	2.8213e-05	0.00160526		-	-
ci|000012170|Bact|Sample_MBC2|2	1247	80.8938	-6.27975	-77.695	2.82703e-05	0.00160748		-	-
ci|000000144|Bact|Sample_MBC2|2	1135	118.926	-6.05749	-66.6021	2.83122e-05	0.00160882		-	PF00092.23//VWA//
ci|000014421|Bact|Sample_MBC2|2	512	86.9165	-2.63189	-6.19838	2.83347e-05	0.00160882		-	-
Contig13279	595	415.434	5.01194	32.2659	2.83488e-05	0.00160882		YAT7_RHOBL	PF09458.5//H_lectin//
ci|000002940|Bact|Sample_MBC1|2	617	33.4423	-2.8971	-7.44927	2.84255e-05	0.00161214		-	-
ci|000005051|Bact|Sample_MGC2|2	800	24.7081	4.08694	16.9938	2.84645e-05	0.00161331		-	-
ci|000004446|Bact|Sample_MBT2|2	882	91.557	4.08666	16.9906	2.88117e-05	0.00163194		-	-
Contig28293	543	354.51	-1.27967	-2.42783	2.88476e-05	0.00163292		-	-
ci|000006022|Bact|Sample_MGC1|2	746	14.5325	-5.83612	-57.1279	2.88812e-05	0.00163377		EHF_MOUSE	PF00178.17//Ets//
ci|000001137|Bact|Sample_MBT2|2	612	59.5799	4.93006	30.4857	2.90003e-05	0.00163916		-	-
ci|000021620|Bact|Sample_MBC2|2	414	19.253	-5.93158	-61.0356	2.90137e-05	0.00163916		-	-
ci|000011914|Bact|Sample_MBT1|2	677	46.5856	3.66153	12.6541	2.92338e-05	0.00165054		-	-
ci|000040641|Bact|Sample_MBT1|2	209	20.0769	5.92728	60.854	2.92649e-05	0.00165123		-	-
ci|000019990|Bact|Sample_MBC2|2	503	67.9337	-2.57819	-5.97191	2.96852e-05	0.00167388		-	-
ci|000023088|Bact|Sample_MBC1|2	197	16.248	-5.87036	-58.4997	2.97319e-05	0.00167543		-	-
ci|000010537|Bact|Sample_MBT1|2	804	83.6998	3.53826	11.6178	2.97909e-05	0.00167769		-	-
ci|000002758|Bact|Sample_MBT2|2	972	72.7947	6.24141	75.6576	2.98785e-05	0.00168154		-	-
ci|000011970|Bact|Sample_MBC1|2	827	66.243	-6.2314	-75.1346	3.01623e-05	0.00169643		-	-
Contig17452	417	207.586	1.94286	3.84467	3.0385e-05	0.00170736		-	-
ci|000002380|Bact|Sample_MBC1|2	1340	65.9851	-6.22891	-75.0046	3.03954e-05	0.00170736		-	PB018901//Pfam-B_18901//
ci|000011058|Bact|Sample_MBT2|2	4714	637.817	3.4962	11.284	3.04815e-05	0.00171111		-	PB004908//Pfam-B_4908//;PB014979//Pfam-B_14979//
ci|000023457|Bact|Sample_MBT2|2	342	28.8198	6.02755	65.2338	3.07781e-05	0.00172577		-	-
Contig1315	885	230.887	-1.42291	-2.68127	3.0782e-05	0.00172577		-	-
Contig7161	691	98.7437	-2.77674	-6.85303	3.08281e-05	0.00172627		-	-
ci|000000687|Bact|Sample_MBT1|2	1984	83.2551	3.52857	11.54	3.083e-05	0.00172627		-	PF13465.1//zf-H2C2_2//;PF00096.21//zf-C2H2//;PB011295//Pfam-B_11295//
ci|000009605|Bact|Sample_MBT2|2	1507	159.137	4.04681	16.5277	3.09173e-05	0.00173005	gb AY102079.1	-	-
Contig23815	2353	462.188	5.49053	44.9589	3.09741e-05	0.00173213		-	-
ci|000014503|Bact|Sample_MBC1|2	698	1771.76	-5.20194	-36.8078	3.1177e-05	0.00174237		-	-
ci|000008622|Bact|Sample_MBT2|2	1672	52.7071	6.17062	72.0349	3.12497e-05	0.00174533		-	-
ci|000001312|Bact|Sample_MGT2|2	1128	37.892	3.64913	12.5458	3.13867e-05	0.00175186		-	-
ci|000000741|Bact|Sample_MBC1|2	620	97.976	-6.27992	-77.7044	3.15682e-05	0.00176088		-	-
ci|000004048|Bact|Sample_MGT1|2	839	148.416	-2.31779	-4.98567	3.20675e-05	0.0017876		CI116_SALSA	PF14892.1//DUF4490//
ci|000008322|Bact|Sample_MBT1|2	547	74.0281	2.11408	4.32915	3.21033e-05	0.00178846		-	-
ci|000021194|Bact|Sample_MBT2|2	794	104.13	6.27418	77.3956	3.24946e-05	0.00180911		-	-
ci|000000402|Bact|Sample_MBC1|2	728	90.9391	-3.52981	-11.5499	3.25696e-05	0.00181214		-	-
ci|000002053|Bact|Sample_MBC1|2	1330	100.776	-5.9735	-62.8351	3.26484e-05	0.00181505		-	-
ci|000015196|Bact|Sample_MBC1|2	1254	125.475	-5.49406	-45.069	3.26631e-05	0.00181505		-	-
ci|000007240|Bact|Sample_MGT1|2	728	179.948	1.85971	3.62934	3.27215e-05	0.00181715		AATM_BOVIN	PF00155.16//Aminotran_1_2//
ci|000004660|Bact|Sample_MBT1|2	855	71.7235	6.21682	74.3787	3.27742e-05	0.00181893		-	-
ci|000022594|Bact|Sample_MBT2|2	1728	69.4444	6.21118	74.0884	3.28025e-05	0.00181935		-	-
Contig29593	784	1138.57	1.82625	3.54613	3.31078e-05	0.001834	emb FR715673.1	CBLN3_BOVIN	PF00386.16//C1q//
ci|000007546|Bact|Sample_MBC1|2	970	76.5648	-6.23283	-75.209	3.31096e-05	0.001834		-	-
ci|000021997|Bact|Sample_MBC2|2	597	52.7379	-3.40527	-10.5947	3.31291e-05	0.001834		-	-
Contig16847	1045	72.7656	4.1636	17.9212	3.32001e-05	0.00183677		-	-
Contig20397	745	395.348	1.8881	3.70148	3.32235e-05	0.00183691		-	-
ci|000008644|Bact|Sample_MBC1|2	840	126.016	-5.82359	-56.6338	3.33444e-05	0.00184059		-	-
ci|000009699|Bact|Sample_MBC1|2	602	126.093	-6.29597	-78.5733	3.33459e-05	0.00184059		-	-
ci|000000473|Bact|Sample_MBT1|2	886	42.7183	5.17508	36.129	3.33528e-05	0.00184059		-	-
Contig22133	2249	40.2775	6.09684	68.4433	3.33881e-05	0.00184139		-	-
ci|000006909|Bact|Sample_MGT2|2	2262	82.8385	6.23452	75.297	3.34977e-05	0.00184531		-	-
ci|000016567|Bact|Sample_MGT2|2	619	27.7971	3.12925	8.74979	3.35012e-05	0.00184531		DHR13_MOUSE	-
Contig19201	2824	267.131	5.3187	39.9107	3.35378e-05	0.00184618		-	-
Contig40282	1044	14.5564	-5.80991	-56.0991	3.37262e-05	0.00185538		BIRC7_XENTR	PF00653.16//BIR//;PF13920.1//zf-C3HC4_3//
ci|000018129|Bact|Sample_MBT1|2	2046	105.279	6.26593	76.9542	3.37561e-05	0.00185587		-	-
ci|000013111|Bact|Sample_MBT1|2	914	134.978	3.23515	9.41626	3.37792e-05	0.00185598		-	-
ci|000036714|Bact|Sample_MBC2|2	216	22.258	-5.94821	-61.7431	3.38396e-05	0.00185814		-	-
Contig12521	414	28.7898	-6.0211	-64.9431	3.39449e-05	0.00186276		-	-
ci|000016334|Bact|Sample_MBC1|2	628	18.4607	-5.88791	-59.2159	3.41331e-05	0.00187192		-	-
ci|000018174|Bact|Sample_MBT2|2	975	152.854	1.78421	3.4443	3.41666e-05	0.00187259	gb KP125940.1	-	PF00229.13//TNF//
ci|000018775|Bact|Sample_MBT2|2	459	39.7989	6.08872	68.0593	3.42171e-05	0.00187419		-	-
ci|000042546|Bact|Sample_MBT2|2	168	14.5707	5.78956	55.3135	3.43459e-05	0.00188008		-	-
ci|000001721|Bact|Sample_MBT2|2	2281	175.877	4.79047	27.6742	3.43894e-05	0.00188128		-	-
Contig22683	1398	16.4341	5.83021	56.8943	3.46334e-05	0.00189346		-	-
ci|000036449|Bact|Sample_MBT2|2	149	17.1447	5.84402	57.4414	3.47457e-05	0.00189842		-	-
ci|000012711|Bact|Sample_MBT2|2	930	409.896	1.34937	2.54802	3.48129e-05	0.00190091		-	-
ci|000021826|Bact|Sample_MBC1|2	626	45.3416	-6.12392	-69.7404	3.49984e-05	0.00190985		-	-
ci|000000114|Bact|Sample_MBT2|2	1088	166.153	4.67918	25.6197	3.50773e-05	0.00191298		-	-
ci|000000106|Bact|Sample_MBC2|2	422	78.2225	-5.3632	-41.1607	3.52002e-05	0.00191849		-	-
ci|000005272|Bact|Sample_MBT2|2	918	154.847	2.14342	4.41808	3.5291e-05	0.00192225	emb AJ938096.1	-	-
Contig403	958	92.8181	-6.24431	-75.8096	3.53428e-05	0.00192388		-	-
ci|000011476|Bact|Sample_MBC1|2	823	73.9858	-6.21132	-74.0959	3.53772e-05	0.00192456		-	-
ci|000009846|Bact|Sample_MBC1|2	466	79.8433	-2.92048	-7.57099	3.56072e-05	0.00193588		-	-
ci|000019649|Bact|Sample_MBC2|2	1082	233.893	-4.52234	-22.9806	3.57788e-05	0.00194312		-	-
ci|000014912|Bact|Sample_MBC2|2	884	86.0313	-2.3997	-5.27695	3.57845e-05	0.00194312		-	-
ci|000009130|Bact|Sample_MBC1|2	668	68.8319	-3.29234	-9.79698	3.59229e-05	0.00194943		-	-
ci|000000756|Bact|Sample_MBC1|2	4436	576.588	-6.11232	-69.182	3.63304e-05	0.00197033		-	-
ci|000008704|Bact|Sample_MBT2|2	1104	98.6258	6.23794	75.4755	3.64626e-05	0.00197628		-	-
ci|000007765|Bact|Sample_MBC1|2	948	211.33	-1.37838	-2.59976	3.65892e-05	0.00198192		-	-
ci|000020705|Bact|Sample_MBT1|2	601	33.6238	4.39905	21.0982	3.66445e-05	0.00198299		-	-
ci|000022147|Bact|Sample_MGT1|2	452	14.6	5.77891	54.9069	3.6654e-05	0.00198299		-	-
ci|000020665|Bact|Sample_MBT1|2	803	50.2527	6.12421	69.7543	3.67133e-05	0.00198498		-	-
ci|000007379|Bact|Sample_MBT2|2	1265	98.1472	6.2347	75.3064	3.68375e-05	0.00199047		-	-
Contig23612	1576	827.449	5.66194	50.6307	3.70045e-05	0.00199826		-	-
Contig14444	1715	588.779	1.31442	2.48703	3.70564e-05	0.00199984		CHIA_RAT	PF00704.23//Glyco_hydro_18//
ci|000002379|Bact|Sample_MBT2|2	530	26.9691	5.26842	38.5436	3.72682e-05	0.00201004		-	-
ci|000021150|Bact|Sample_MBT2|2	534	34.302	6.03249	65.4577	3.75921e-05	0.00202471		-	-
ci|000032285|Bact|Sample_MBT1|2	157	19.0977	5.86488	58.278	3.75942e-05	0.00202471		-	-
ci|000021907|Bact|Sample_MBC2|2	362	41.4852	-4.88462	-29.5404	3.76092e-05	0.00202471		-	-
ci|000009116|Bact|Sample_MBT1|2	455	57.9048	3.31597	9.95876	3.77701e-05	0.00203201		VF193_IIV6	PF00653.16//BIR//
Contig36487	1167	178.511	-2.35163	-5.10402	3.7791e-05	0.00203201		-	-
ci|000009116|Bact|Sample_MBC1|2	377	95.5481	-2.60527	-6.08504	3.79104e-05	0.00203719		-	-
ci|000016111|Bact|Sample_MBT1|2	432	66.5444	6.169	71.9537	3.79415e-05	0.00203762		FCN1_HUMAN	PF00147.13//Fibrinogen_C//
ci|000006485|Bact|Sample_MBT1|2	1110	27.0262	5.96706	62.5553	3.80082e-05	0.00203971		-	-
ci|000025108|Bact|Sample_MBC2|2	359	30.08	-5.3597	-41.0611	3.80268e-05	0.00203971		-	-
ci|000034080|Bact|Sample_MBC1|2	195	16.6495	-5.83398	-57.043	3.80839e-05	0.00204033		-	-
ci|000005119|Bact|Sample_MGC1|2	2486	218.357	-1.95454	-3.87591	3.80848e-05	0.00204033	gb HM589531.1	GRP78_ICTTR	PF00012.15//HSP70//;PF06723.8//MreB_Mbl//
ci|000003459|Bact|Sample_MBC1|2	676	58.7641	-6.15461	-71.2399	3.81495e-05	0.00204256		-	-
ci|000016599|Bact|Sample_MGC2|2	607	18.2394	-5.863	-58.2023	3.826e-05	0.00204722		-	-
Contig33304	759	27.3871	4.46847	22.1383	3.8284e-05	0.00204726		-	-
ci|000037150|Bact|Sample_MBC1|2	166	18.7246	-5.87075	-58.5155	3.83465e-05	0.00204879		-	-
Contig33557	3383	81.4105	1.90345	3.74106	3.8359e-05	0.00204879	gb FJ549584.1	NU4M_MYTED	PF00510.13//COX3//
Contig4776	1033	149.358	-2.00392	-4.01088	3.85639e-05	0.00205848		-	-
ci|000007769|Bact|Sample_MBT2|2	2059	375.59	4.2034	18.4225	3.86464e-05	0.00206163		-	-
Contig4667	1356	564.201	-1.14439	-2.21052	3.87152e-05	0.00206405		-	-
ci|000007414|Bact|Sample_MGC2|2	632	101.371	-2.61919	-6.14404	3.87713e-05	0.00206579		ROMO1_XENLA	PF10247.4//Romo1//
Contig277	2042	72.4007	-2.24362	-4.73584	3.88525e-05	0.00206887		RS30_BOVIN	PF04758.9//Ribosomal_S30//;PF00240.18//ubiquitin//
Contig34296	705	573.087	-3.20223	-9.2038	3.88862e-05	0.00206941		-	PF15633.1//Tox-ART-HYD1//
ci|000011429|Bact|Sample_MBC1|2	1414	121.833	-3.06197	-8.35113	3.90341e-05	0.00207603		-	PF07679.11//I-set//;PF00047.20//ig//;PF13895.1//Ig_2//;PF07686.12//V-set//;PF00629.18//MAM//;PF13927.1//Ig_3//
Contig19148	908	125.585	3.31668	9.96366	3.9064e-05	0.00207636		-	-
ci|000013384|Bact|Sample_MBT2|2	588	41.7061	6.07021	67.1918	3.90987e-05	0.00207695		-	-
ci|000012447|Bact|Sample_MBC1|2	436	57.9904	-6.1461	-70.8208	3.91473e-05	0.00207828		-	-
ci|000003891|Bact|Sample_MBC1|2	684	88.176	-6.21092	-74.0754	3.9246e-05	0.00208158		PLCL_MYTGA	PF00059.16//Lectin_C//
Contig4682	2071	1351.19	-2.78228	-6.8794	3.92568e-05	0.00208158		-	-
ci|000013258|Bact|Sample_MBC1|2	949	61.1343	-3.07416	-8.422	3.93297e-05	0.00208419		-	-
Contig4742	625	400.804	-5.57744	-47.7504	3.93575e-05	0.00208424		NU4LM_MYTED	-
ci|000008606|Bact|Sample_MBT2|2	970	64.2385	3.19403	9.15161	3.93858e-05	0.00208424		-	-
ci|000000945|Bact|Sample_MBT2|2	1044	95.0361	6.21335	74.2001	3.94016e-05	0.00208424		-	-
ci|000013993|Bact|Sample_MBT2|2	275	20.4658	5.87718	58.7771	3.95967e-05	0.00209269		-	-
Contig29988	752	623.721	-1.06709	-2.0952	3.9609e-05	0.00209269		-	-
Contig2965	474	127.765	-2.76551	-6.7999	3.975e-05	0.00209767		-	-
ci|000023314|Bact|Sample_MBC1|2	432	36.4877	-3.80178	-13.946	3.97509e-05	0.00209767		-	-
ci|000015993|Bact|Sample_MBT1|2	1407	180.234	5.92136	60.6049	3.98591e-05	0.00210212		GIMA4_HUMAN	PF04548.11//AIG1//;PF01926.18//MMR_HSR1//
Contig12227	283	112.875	-6.23688	-75.4202	3.9914e-05	0.00210376		-	-
ci|000027009|Bact|Sample_MBT2|2	215	14.7735	5.76805	54.495	3.99496e-05	0.00210437		-	-
ci|000003879|Bact|Sample_MBT2|2	358	27.6159	5.96168	62.3224	4.02179e-05	0.00211646		-	-
ci|000005647|Bact|Sample_MBC1|2	1939	178.451	-6.27745	-77.5711	4.02329e-05	0.00211646		-	PF03281.9//Mab-21//
ci|000005809|Bact|Sample_MBC1|2	2751	115.003	-6.23657	-75.404	4.02747e-05	0.00211646		-	-
ci|000023410|Bact|Sample_MBT1|2	775	16.5237	4.35006	20.3938	4.02753e-05	0.00211646		-	-
ci|000018311|Bact|Sample_MBT1|2	631	26.2863	5.94744	61.7103	4.0303e-05	0.00211665		NU3M_MYTED	-
Contig2630	594	387.918	-3.28643	-9.75697	4.04275e-05	0.00212181	emb FR715609.1	C1QL3_HUMAN	PF00386.16//C1q//
ci|000029241|Bact|Sample_MBT2|2	762	93.8396	6.20499	73.7712	4.04494e-05	0.00212181		-	-
Contig14629	1101	155.612	2.90587	7.49469	4.08897e-05	0.00214363		-	-
ci|000001527|Bact|Sample_MBC1|2	1153	75.0781	-4.8029	-27.9136	4.11158e-05	0.0021542		-	-
ci|000014599|Bact|Sample_MGC1|2	811	26.2707	-5.95689	-62.1159	4.11463e-05	0.00215451		-	-
Contig34084	1513	28.5896	3.79076	13.8399	4.12038e-05	0.00215624		GDIA_CANFA	PF00996.13//GDI//
ci|000018418|Bact|Sample_MBT1|2	944	14.0848	5.7453	53.6425	4.13233e-05	0.00216121		-	-
ci|000024872|Bact|Sample_MBC1|2	893	40.7822	-3.44836	-10.9159	4.16892e-05	0.00217905		-	-
ci|000004631|Bact|Sample_MBT2|2	1056	92.4037	6.19484	73.2541	4.17545e-05	0.00218117		PA24A_BOVIN	PF01735.13//PLA2_B//
ci|000040603|Bact|Sample_MBT1|2	188	18.0713	4.96958	31.3323	4.17922e-05	0.00218185		-	-
ci|000031456|Bact|Sample_MBC1|2	2493	369.248	-2.2775	-4.84837	4.19924e-05	0.00218911		LITAF_CHICK	PF10601.4//zf-LITAF-like//;PB005589//Pfam-B_5589//
ci|000030324|Bact|Sample_MBC1|2	208	24.4222	-5.93236	-61.0684	4.20059e-05	0.00218911		-	-
ci|000003735|Bact|Sample_MBC1|2	281	24.4222	-5.93236	-61.0684	4.20059e-05	0.00218911		-	-
ci|000004086|Bact|Sample_MBT1|2	473	63.0917	6.13482	70.2693	4.20944e-05	0.00219242		-	-
ci|000009521|Bact|Sample_MBC1|2	1064	67.5385	-6.15406	-71.2124	4.21341e-05	0.00219304		-	-
ci|000006515|Bact|Sample_MBT2|2	568	49.7383	5.25583	38.2086	4.2156e-05	0.00219304		CO8A1_HUMAN	PF00386.16//C1q//
ci|000019968|Bact|Sample_MBC2|2	748	167.534	-6.25839	-76.5533	4.23577e-05	0.0022022		PLCL_MYTGA	-
ci|000005024|Bact|Sample_MBT2|2	935	152.818	4.11961	17.383	4.23822e-05	0.0022022		-	-
ci|000008642|Bact|Sample_MGT1|2	989	17.8187	4.96226	31.1738	4.24891e-05	0.00220549		RFA2_MOUSE	PF08784.6//RPA_C//
ci|000017398|Bact|Sample_MBT1|2	649	44.9067	4.44475	21.7772	4.24956e-05	0.00220549		-	-
ci|000004613|Bact|Sample_MBT2|2	459	69.6402	4.68483	25.7201	4.25524e-05	0.00220713		-	-
ci|000004387|Bact|Sample_MBC1|2	435	32.4349	-6.00407	-64.181	4.25877e-05	0.00220766		-	-
ci|000019180|Bact|Sample_MBT1|2	680	36.9204	6.02278	65.0187	4.26842e-05	0.00221136		-	-
ci|000018039|Bact|Sample_MBT1|2	3436	345.843	4.56643	23.6937	4.27379e-05	0.00221284		-	-
ci|000012885|Bact|Sample_MBT2|2	220	21.1764	5.87248	58.5858	4.28408e-05	0.00221687		-	-
Contig33355	1211	39.7266	3.14628	8.8537	4.29288e-05	0.00222012	ref XM_011501614.1	SF3A2_HUMAN	PB001024//Pfam-B_1024//;PF12874.2//zf-met//
ci|000000555|Bact|Sample_MGT1|2	1392	28.8073	-3.51288	-11.4152	4.30602e-05	0.0022256		-	-
ci|000006011|Bact|Sample_MBC2|2	1135	217.522	-1.60809	-3.04847	4.34234e-05	0.00224306		-	-
ci|000017887|Bact|Sample_MBC2|2	653	344.195	-1.38511	-2.61191	4.34927e-05	0.00224532		CNFN_DANRE	PF04749.12//PLAC8//
ci|000029796|Bact|Sample_MBC2|2	682	81.6435	-6.17382	-72.1949	4.35827e-05	0.00224865		CHCH2_MOUSE	PF06747.8//CHCH//
ci|000001189|Bact|Sample_MBT1|2	1231	689.826	5.43126	43.149	4.37293e-05	0.00225444		-	-
ci|000002382|Bact|Sample_MBT1|2	819	114.647	5.93642	61.2406	4.37461e-05	0.00225444		-	-
ci|000020611|Bact|Sample_MBT2|2	847	25.133	4.7311	26.5584	4.37905e-05	0.0022554		-	-
ci|000010158|Bact|Sample_MBT2|2	1154	16.4194	5.78713	55.2205	4.38685e-05	0.0022581		-	-
ci|000003392|Bact|Sample_MBT2|2	1034	172.849	2.25716	4.78049	4.42669e-05	0.00227727		-	-
Contig22490	614	94.3706	2.15202	4.4445	4.43811e-05	0.00228182		-	-
ci|000002173|Bact|Sample_MBT1|2	2536	36.1805	6.00896	64.3989	4.44813e-05	0.0022844		-	PF12796.2//Ank_2//;PF00023.25//Ank//;PF13606.1//Ank_3//;PF13857.1//Ank_5//;PF13637.1//Ank_4//
ci|000025338|Bact|Sample_MBT2|2	752	181.652	6.24739	75.9714	4.44832e-05	0.0022844		-	-
Contig19299	1815	198.105	5.45831	43.9657	4.45794e-05	0.002288		-	-
ci|000017403|Bact|Sample_MBT1|2	999	45.5668	6.05939	66.6896	4.46165e-05	0.00228857		-	-
ci|000013420|Bact|Sample_MBT2|2	608	43.3964	4.23739	18.8617	4.47005e-05	0.00229063		-	-
ci|000017869|Bact|Sample_MBC2|2	1241	18.2334	-5.83334	-57.0178	4.47312e-05	0.00229063		-	-
ci|000016724|Bact|Sample_MBC2|2	916	154.005	-4.46551	-22.0929	4.47346e-05	0.00229063		-	-
ci|000001557|Bact|Sample_MBC2|2	1180	161.992	-6.24043	-75.606	4.47786e-05	0.00229155		-	-
Contig24735	183	27.6336	3.3987	10.5466	4.49769e-05	0.00230036		-	-
ci|000007208|Bact|Sample_MBT1|2	833	73.4572	6.14297	70.6674	4.50338e-05	0.00230193		HS12A_HUMAN	PB005682//Pfam-B_5682//
Contig30574	1103	45.2235	-3.90359	-14.9657	4.51878e-05	0.00230713		-	-
ci|000005438|Bact|Sample_MBT1|2	2512	289.685	3.45818	10.9905	4.51881e-05	0.00230713		GLNA_BOVIN	PF00120.19//Gln-synt_C//;PF03951.14//Gln-synt_N//
Contig23362	416	18.2321	4.0419	16.4715	4.52643e-05	0.00230969		-	-
ci|000007665|Bact|Sample_MBT1|2	553	45.0736	6.05212	66.3545	4.55987e-05	0.0023254		-	-
ci|000002552|Bact|Sample_MBT1|2	887	90.7281	6.16751	71.8795	4.60101e-05	0.00234274		-	PB017662//Pfam-B_17662//
ci|000005765|Bact|Sample_MBT1|2	1335	90.7281	6.16751	71.8795	4.60101e-05	0.00234274		-	-
ci|000003932|Bact|Sample_MBC2|2	1086	155.946	-6.22982	-75.0519	4.60186e-05	0.00234274		-	-
ci|000016857|Bact|Sample_MBT1|2	613	60.1322	6.10397	68.7824	4.62038e-05	0.00235081		-	-
ci|000006988|Bact|Sample_MBT1|2	523	35.4406	5.99484	63.7714	4.63922e-05	0.00235903		-	-
ci|000030322|Bact|Sample_MBC2|2	1528	155.19	-6.22663	-74.8861	4.64878e-05	0.00236253		-	-
ci|000008866|Bact|Sample_MBT1|2	606	90.2349	6.16396	71.7027	4.65197e-05	0.00236279		-	-
Contig4992	850	81.856	-4.23024	-18.7685	4.66815e-05	0.00236964		CED3_CAERE	PF00656.17//Peptidase_C14//
ci|000005000|Bact|Sample_MBT2|2	799	28.0872	5.93517	61.1879	4.67206e-05	0.00237025		-	-
ci|000007754|Bact|Sample_MBT1|2	1157	89.9883	6.16217	71.6142	4.67772e-05	0.00237176		-	-
ci|000018287|Bact|Sample_MBC2|2	787	15.36	-5.76899	-54.5303	4.6901e-05	0.00237667		-	-
ci|000010219|Bact|Sample_MBT2|2	886	339.089	1.59778	3.02677	4.6972e-05	0.0023789		CFA45_HUMAN	PF13868.1//Trichoplein//
ci|000000966|Bact|Sample_MBT1|2	1748	109.665	5.05755	33.3022	4.71106e-05	0.00238454		-	-
ci|000016629|Bact|Sample_MBC1|2	635	157.304	-6.22351	-74.7246	4.72058e-05	0.00238799		-	-
ci|000009014|Bact|Sample_MBT1|2	342	43.7314	5.14462	35.374	4.72449e-05	0.00238859		-	-
ci|000031924|Bact|Sample_MBC1|2	643	161.172	-6.22469	-74.7859	4.73382e-05	0.00239086		-	-
ci|000021196|Bact|Sample_MBC1|2	808	52.5746	-6.08297	-67.7887	4.7344e-05	0.00239086		-	-
ci|000005455|Bact|Sample_MBC2|2	1465	152.204	-2.23985	-4.72347	4.74828e-05	0.00239649		-	-
ci|000015290|Bact|Sample_MBT2|2	1021	27.8479	5.92917	60.9339	4.75601e-05	0.00239902		-	-
ci|000005419|Bact|Sample_MBC2|2	1618	167.681	-1.82546	-3.54419	4.85106e-05	0.00244497		-	-
Contig21047	477	498.421	-1.50736	-2.84289	4.85266e-05	0.00244497		-	-
Contig12811	370	30.3744	-4.90605	-29.9826	4.85598e-05	0.00244524		-	-
ci|000006668|Bact|Sample_MBT2|2	556	29.9046	4.86589	29.1595	4.86481e-05	0.00244667		-	-
ci|000025881|Bact|Sample_MBT1|2	131	50.0133	6.05781	66.6166	4.86577e-05	0.00244667		-	-
Contig20724	334	211.337	1.43746	2.70845	4.86715e-05	0.00244667		-	-
ci|000019378|Bact|Sample_MBT1|2	518	483.635	2.2084	4.62161	4.87901e-05	0.00245064		-	-
ci|000014492|Bact|Sample_MGT1|2	1536	377.027	-1.21746	-2.32538	4.8845e-05	0.00245064	gb DQ201827.1	-	PF06005.7//DUF904//
Contig7026	2990	573.844	-1.30114	-2.46423	4.88903e-05	0.00245064		EAA3_MOUSE	PF00375.13//SDF//
ci|000007737|Bact|Sample_MBC1|2	404	38.3784	-6.01245	-64.5546	4.88965e-05	0.00245064		-	-
ci|000000731|Bact|Sample_MBC1|2	2771	459.504	-5.98621	-63.3912	4.89097e-05	0.00245064		HDA11_HUMAN	PF00850.14//Hist_deacetyl//
ci|000007119|Bact|Sample_MBC1|2	403	44.0581	-6.04132	-65.8594	4.89175e-05	0.00245064		-	-
ci|000014125|Bact|Sample_MBC1|2	689	104.429	-6.17396	-72.2014	4.90238e-05	0.00245409		-	-
ci|000008721|Bact|Sample_MBC2|2	1358	102.042	-6.17126	-72.0667	4.90421e-05	0.00245409		MHK_ARATH	PF00069.20//Pkinase//;PF07714.12//Pkinase_Tyr//
ci|000004195|Bact|Sample_MBC1|2	215	17.9569	-5.80991	-56.0993	4.92436e-05	0.00246013		-	-
ci|000021032|Bact|Sample_MBC1|2	808	17.9569	-5.80991	-56.0993	4.92436e-05	0.00246013		-	-
Contig22551	663	125.024	3.99477	15.9421	4.92468e-05	0.00246013		-	-
ci|000019529|Bact|Sample_MBT1|2	946	131.907	3.2783	9.70211	4.93347e-05	0.00246102		CAYP1_BOVIN	PF13405.1//EF-hand_6//;PF00036.27//EF-hand_1//;PF13499.1//EF-hand_7//;PF13833.1//EF-hand_8//;PF13202.1//EF-hand_5//
ci|000008244|Bact|Sample_MBT1|2	989	70.0045	6.11269	69.1994	4.93514e-05	0.00246102		-	-
Contig30853	4430	976.748	2.10612	4.30533	4.93634e-05	0.00246102		-	-
ci|000008874|Bact|Sample_MBC1|2	966	113.957	-4.70287	-26.0439	4.93764e-05	0.00246102		-	-
ci|000018044|Bact|Sample_MBT2|2	504	41.9381	6.01852	64.8268	4.94244e-05	0.00246202		-	-
ci|000009945|Bact|Sample_MBT2|2	1032	73.0686	5.75425	53.976	4.95091e-05	0.00246433		-	-
ci|000003550|Bact|Sample_MBT2|2	1091	127.546	3.29751	9.83215	4.95268e-05	0.00246433		-	-
ci|000001439|Bact|Sample_MBC2|2	548	29.2817	-5.94516	-61.613	4.97838e-05	0.00247572		-	-
Contig27126	354	13.483	-5.71405	-52.4929	4.98491e-05	0.00247757		-	-
ci|000003888|Bact|Sample_MBC2|2	713	37.9199	-5.07001	-33.5912	5.00299e-05	0.00248515		-	-
ci|000009394|Bact|Sample_MBC2|2	949	56.9224	-4.87547	-29.3537	5.00962e-05	0.00248704	ref XM_009067416.1	-	PF00183.13//HSP90//
ci|000017000|Bact|Sample_MBC2|2	1628	35.3861	-5.03106	-32.6964	5.01885e-05	0.00249022		-	PF03348.10//Serinc//
ci|000017809|Bact|Sample_MBT1|2	428	32.1201	4.3251	20.0441	5.02895e-05	0.00249331		-	-
ci|000012244|Bact|Sample_MBC2|2	1237	103.185	-4.37408	-20.7362	5.03075e-05	0.00249331		-	-
ci|000008089|Bact|Sample_MBT1|2	1682	163.492	5.5534	46.9614	5.03363e-05	0.00249333		HS12A_HUMAN	PB005682//Pfam-B_5682//
ci|000002579|Bact|Sample_MBT1|2	613	33.9609	5.96561	62.4927	5.05964e-05	0.00250481		-	-
ci|000002111|Bact|Sample_MBC1|2	1069	126.261	-5.43704	-43.3223	5.08566e-05	0.00251627		-	-
ci|000001155|Bact|Sample_MBT2|2	1382	270.22	5.33741	40.4315	5.09461e-05	0.00251928		-	-
ci|000006537|Bact|Sample_MBT1|2	1121	49.5617	3.82391	14.1616	5.1369e-05	0.00253877		-	-
ci|000026088|Bact|Sample_MBT2|2	596	30.3952	4.86433	29.1279	5.15325e-05	0.00254542		EIF3H_RAT	PB002601//Pfam-B_2601//;PB017894//Pfam-B_17894//;PF01398.16//JAB//
ci|000001209|Bact|Sample_MBC2|2	679	74.59	-6.1178	-69.4451	5.16683e-05	0.0025507		-	-
ci|000003711|Bact|Sample_MBT2|2	1160	164.901	6.19777	73.4032	5.17728e-05	0.00255443		-	-
Contig1429	1489	122.736	-4.85069	-28.8538	5.19156e-05	0.00256004		TEKT4_XENLA	PF03148.9//Tektin//
ci|000010383|Bact|Sample_MBC1|2	1382	150.083	-6.19257	-73.1389	5.20676e-05	0.00256609		GIMA4_RAT	PF04548.11//AIG1//
Contig18794	1569	29.3122	3.80509	13.978	5.22596e-05	0.00257411		-	-
ci|000013520|Bact|Sample_MGC2|2	910	501	2.16645	4.48918	5.28724e-05	0.00260284		IF5A_SPOEX	PF01287.15//eIF-5a//
ci|000008917|Bact|Sample_MGT1|2	1297	16.8834	5.76022	54.1999	5.31784e-05	0.00261644		BHMT2_PONAB	PF02574.11//S-methyl_trans//
ci|000040650|Bact|Sample_MBC1|2	190	15.366	-5.74495	-53.6293	5.33832e-05	0.00262505		-	-
ci|000010659|Bact|Sample_MBT2|2	731	19.4114	4.48759	22.4336	5.342e-05	0.00262539		-	-
Contig26147	333	21.8125	3.92431	15.1822	5.35662e-05	0.00263111		CLPP_AZOC5	-
Contig24700	268	33.907	4.38383	20.8768	5.36935e-05	0.00263488		-	-
Contig19759	997	81.3953	6.113	69.2144	5.37317e-05	0.00263488		-	PF13365.1//Trypsin_2//
Contig19196	1087	53.8891	6.04802	66.166	5.37327e-05	0.00263488		-	-
ci|000040227|Bact|Sample_MBT2|2	258	24.0263	5.86326	58.2124	5.38528e-05	0.0026393		-	-
Contig11062	397	72.8836	-2.55712	-5.88533	5.38892e-05	0.00263961		-	-
ci|000016633|Bact|Sample_MBT1|2	603	15.3013	4.823	28.3053	5.42193e-05	0.00265302		-	-
Contig4332	1385	74.5076	-6.10525	-68.8434	5.42231e-05	0.00265302		IMSP1_RUDPH	-
ci|000030517|Bact|Sample_MBC2|2	264	18.5099	-4.99508	-31.8911	5.44074e-05	0.00266055		-	-
ci|000004753|Bact|Sample_MGC1|2	1205	25.9284	-5.22089	-37.2945	5.46335e-05	0.00267013		TEBP_CHICK	-
ci|000019383|Bact|Sample_MBT1|2	396	120.574	5.90439	59.8962	5.47538e-05	0.00267452		-	-
ci|000007536|Bact|Sample_MBT1|2	539	54.9531	6.04598	66.0726	5.49569e-05	0.00268295		-	-
ci|000005404|Bact|Sample_MBC1|2	1037	98.4978	-6.13616	-70.3343	5.51219e-05	0.00268817		GIMA4_HUMAN	PF04548.11//AIG1//
ci|000000266|Bact|Sample_MBC1|2	6065	214.924	-4.10648	-17.2256	5.51249e-05	0.00268817		BIR7B_XENLA	PF00653.16//BIR//
Contig16614	928	122.707	1.72505	3.3059	5.53555e-05	0.00269792		-	-
ci|000007974|Bact|Sample_MBT1|2	396	46.8072	6.0142	64.6329	5.54043e-05	0.00269881		-	-
ci|000013937|Bact|Sample_MBT2|2	462	31.423	5.92689	60.8376	5.54463e-05	0.00269936		-	-
Contig16146	1982	277.537	2.26388	4.80281	5.57071e-05	0.00271056		-	PF00076.17//RRM_1//;PF14259.1//RRM_6//;PF13893.1//RRM_5//
ci|000021803|Bact|Sample_MBC1|2	759	144.925	-6.16951	-71.9793	5.59893e-05	0.00272192		-	PB006331//Pfam-B_6331//
ci|000011950|Bact|Sample_MBT2|2	1350	153.892	6.17024	72.0156	5.60218e-05	0.00272192		-	-
ci|000004476|Bact|Sample_MGT1|2	341	20.134	4.50913	22.7711	5.60334e-05	0.00272192		-	-
Contig10829	1429	268.287	-4.73008	-26.5397	5.62833e-05	0.00273255		-	-
Contig28051	3473	279.051	-1.62801	-3.09086	5.67368e-05	0.00275305		-	PF00229.13//TNF//
ci|000009787|Bact|Sample_MBC2|2	660	108.708	-2.64577	-6.25829	5.70198e-05	0.00276525		-	-
ci|000008348|Bact|Sample_MBT2|2	331	30.9444	5.91628	60.3918	5.72071e-05	0.00277281		-	-
ci|000023779|Bact|Sample_MBT1|2	405	106.273	6.12577	69.8298	5.79344e-05	0.0028055		-	-
ci|000028617|Bact|Sample_MBC2|2	500	140.327	-6.15726	-71.3709	5.79453e-05	0.0028055		-	-
ci|000013334|Bact|Sample_MGC2|2	707	89.4752	-4.21703	-18.5974	5.81563e-05	0.00281417		-	-
ci|000002001|Bact|Sample_MBT1|2	302	22.5411	5.09654	34.2145	5.81894e-05	0.00281423		-	-
ci|000012208|Bact|Sample_MBT2|2	343	26.9191	3.70348	13.0274	5.83303e-05	0.00281943		-	-
Contig24852	987	207.704	2.79635	6.94682	5.8361e-05	0.00281943		-	-
ci|000016017|Bact|Sample_MBT1|2	742	158.811	6.16095	71.5535	5.84392e-05	0.00282165		-	-
Contig9995	416	71.4023	-2.25562	-4.7754	5.87233e-05	0.00283382		-	-
ci|000001590|Bact|Sample_MBT2|2	906	149.824	6.15244	71.1326	5.92413e-05	0.00285725		-	-
ci|000006431|Bact|Sample_MBT1|2	225	16.6388	5.73411	53.2277	5.94077e-05	0.00286282		-	-
ci|000007685|Bact|Sample_MBT1|2	1170	87.2946	5.15637	35.6634	5.94218e-05	0.00286282		-	-
ci|000007488|Bact|Sample_MBC1|2	404	34.7679	-5.94581	-61.6407	5.95447e-05	0.00286662		-	-
ci|000038400|Bact|Sample_MBC2|2	155	15.253	-4.84357	-28.7119	5.95659e-05	0.00286662		-	-
Contig9321	1724	134.925	-3.46134	-11.0146	5.99227e-05	0.00288161	gb HQ664949.1	-	-
Contig32868	4062	202.849	-1.54751	-2.92312	5.99431e-05	0.00288161		BIRC7_XENTR	PF00653.16//BIR//
ci|000001909|Bact|Sample_MBC1|2	910	94.3715	-6.10871	-69.0087	5.99755e-05	0.00288161		-	-
ci|000041020|Bact|Sample_MBT2|2	210	18.0654	5.75558	54.026	6.07707e-05	0.00291405		-	-
ci|000007064|Bact|Sample_MBC2|2	883	68.2922	-6.06356	-66.8828	6.07715e-05	0.00291405		HS12A_HUMAN	PB005682//Pfam-B_5682//
ci|000007505|Bact|Sample_MBC2|2	328	23.9975	-5.85109	-57.7234	6.0774e-05	0.00291405		-	-
ci|000016461|Bact|Sample_MBC2|2	1328	136.045	-6.14131	-70.5861	6.07832e-05	0.00291405		-	-
ci|000003075|Bact|Sample_MBT1|2	589	62.6058	6.04251	65.9137	6.08635e-05	0.00291631		-	-
ci|000010073|Bact|Sample_MBT2|2	672	29.9871	5.89452	59.4876	6.09874e-05	0.00292011		-	-
ci|000018131|Bact|Sample_MBC1|2	1052	69.8655	-6.06579	-66.9862	6.10092e-05	0.00292011		-	-
ci|000007151|Bact|Sample_MBT1|2	854	51.9936	6.01022	64.4551	6.11027e-05	0.00292167		-	-
ci|000002745|Bact|Sample_MBT2|2	1263	173.6	5.55557	47.0321	6.1108e-05	0.00292167		-	-
ci|000009108|Bact|Sample_MBT2|2	902	15.9262	5.71463	52.5139	6.12149e-05	0.00292519		-	-
ci|000023662|Bact|Sample_MBT1|2	617	34.4615	5.92626	60.8108	6.12496e-05	0.00292526		-	-
ci|000002699|Bact|Sample_MBT2|2	829	69.7507	4.99118	31.805	6.13909e-05	0.00293042		-	-
ci|000007595|Bact|Sample_MBT1|2	637	51.747	6.00715	64.3178	6.16603e-05	0.00294168		-	-
ci|000003281|Bact|Sample_MBC1|2	221	18.7426	-5.77711	-54.8383	6.21012e-05	0.00296095		-	-
ci|000021195|Bact|Sample_MBC1|2	779	17.9084	-4.96351	-31.2007	6.21316e-05	0.00296095		-	-
ci|000010138|Bact|Sample_MBC2|2	1283	706.536	-1.19179	-2.28437	6.22732e-05	0.00296456		-	-
ci|000016769|Bact|Sample_MBC1|2	1224	92.5662	-6.0964	-68.4224	6.22746e-05	0.00296456		-	-
ci|000026369|Bact|Sample_MGC2|2	182	13.027	-5.6592	-50.5347	6.30514e-05	0.00299992		-	-
ci|000001705|Bact|Sample_MBT2|2	1038	145.277	6.13195	70.1297	6.3159e-05	0.00300341		-	-
ci|000001936|Bact|Sample_MBC2|2	1449	66.7807	-6.04979	-66.2472	6.33088e-05	0.00300672		-	-
ci|000005680|Bact|Sample_MBC1|2	433	136.93	-6.1304	-70.054	6.33246e-05	0.00300672		-	-
Contig36123	1634	15.7143	-5.71966	-52.6974	6.3331e-05	0.00300672		-	-
Contig16212	408	243.436	4.93921	30.6797	6.34735e-05	0.00301162		EGFL7_HUMAN	-
ci|000030401|Bact|Sample_MBT2|2	558	213.161	5.02233	32.4992	6.3507e-05	0.00301162		-	-
ci|000026668|Bact|Sample_MBT2|2	213	15.6869	5.70263	52.079	6.35369e-05	0.00301162		-	-
Contig19182	430	32.1806	4.32254	20.0084	6.35907e-05	0.00301255		-	-
ci|000018073|Bact|Sample_MBT2|2	871	171.561	1.75023	3.36412	6.39253e-05	0.00302677		-	PF03719.10//Ribosomal_S5_C//
Contig7164	2292	98.3647	-3.02005	-8.11198	6.41788e-05	0.00303714		-	PF13903.1//Claudin_2//
ci|000002787|Bact|Sample_MBT1|2	473	50.5139	5.99153	63.6254	6.45656e-05	0.0030538		-	-
ci|000025349|Bact|Sample_MBC1|2	422	103.767	2.36471	5.15048	6.46701e-05	0.00305685		-	-
ci|000018195|Bact|Sample_MBT2|2	2111	663.858	4.36467	20.6014	6.4726e-05	0.00305685	gb GU391233.1	HSP7C_CHICK	PF00012.15//HSP70//;PF06723.8//MreB_Mbl//;PF14450.1//FtsA//
ci|000032437|Bact|Sample_MBT2|2	2402	443.197	5.17328	36.0837	6.47557e-05	0.00305685		-	PB019686//Pfam-B_19686//
ci|000009152|Bact|Sample_MBT2|2	864	48.8635	5.98478	63.3285	6.4769e-05	0.00305685		CBLN1_MOUSE	PF00386.16//C1q//
Contig18720	1678	292.506	5.95056	61.8438	6.48126e-05	0.00305727		-	PF03281.9//Mab-21//
ci|000035073|Bact|Sample_MBT1|2	158	18.1331	5.74322	53.5649	6.49823e-05	0.00306328		-	-
ci|000005712|Bact|Sample_MBC2|2	627	130.755	-6.11913	-69.509	6.50096e-05	0.00306328		-	-
Contig16577	619	166.848	5.52026	45.895	6.50767e-05	0.0030648		-	-
ci|000000963|Bact|Sample_MBT2|2	1343	188.306	5.20696	36.9361	6.52503e-05	0.00307134		-	PF00147.13//Fibrinogen_C//
ci|000003141|Bact|Sample_MBC1|2	631	139.313	-5.02462	-32.5507	6.54821e-05	0.0030806	emb FR715613.1	CO8A1_MOUSE	PF00386.16//C1q//
ci|000006857|Bact|Sample_MBC1|2	657	66.7708	-6.03798	-65.7071	6.62563e-05	0.00311514		MB211_XENLA	-
ci|000004413|Bact|Sample_MBT2|2	3459	262.436	5.48007	44.634	6.63527e-05	0.00311514		-	-
ci|000000032|Bact|Sample_MGT1|2	1861	49.774	5.98197	63.205	6.64077e-05	0.00311514		-	PF07679.11//I-set//;PF00041.16//fn3//
Contig31829	264	12.4813	-5.63521	-49.7014	6.64082e-05	0.00311514		-	-
ci|000003970|Bact|Sample_MBT2|2	404	39.9384	5.04238	32.954	6.64231e-05	0.00311514		TENR_CHICK	PF00147.13//Fibrinogen_C//
ci|000015243|Bact|Sample_MBT2|2	419	77.5633	2.18711	4.55393	6.64287e-05	0.00311514		-	-
Contig24424	299	39.1492	3.80206	13.9487	6.65303e-05	0.00311824		-	-
ci|000003629|Bact|Sample_MGC2|2	1971	136.059	2.45713	5.49124	6.67499e-05	0.00312687		SC61A_BOVVA	PF00344.15//SecY//;PF10559.4//Plug_translocon//
Contig5886	442	194.39	-1.83873	-3.57695	6.70652e-05	0.00313997		-	-
ci|000030866|Bact|Sample_MBT2|2	549	66.9735	3.48531	11.1991	6.74631e-05	0.00315692		-	-
ci|000003975|Bact|Sample_MBT2|2	619	161.385	5.76837	54.5069	6.79656e-05	0.00317875		-	-
ci|000030884|Bact|Sample_MBT1|2	921	49.0342	5.97256	62.794	6.82453e-05	0.00319013		-	-
ci|000002868|Bact|Sample_MBT2|2	1664	71.3442	6.03134	65.4056	6.86006e-05	0.00320504		-	PF03281.9//Mab-21//
Contig16684	1782	325.377	-1.31939	-2.4956	6.8684e-05	0.00320723		PP1A_BOVIN	PF00149.23//Metallophos//
ci|000015645|Bact|Sample_MGT2|2	641	23.8247	-4.67839	-25.6056	6.88695e-05	0.003213		-	-
ci|000009642|Bact|Sample_MBC2|2	838	128.235	-6.10123	-68.6519	6.88805e-05	0.003213		-	-
Contig20085	629	192.165	2.2426	4.7325	6.90254e-05	0.00321805		-	-
Contig9458	906	82.7507	-3.92198	-15.1577	6.91149e-05	0.00322052		-	-
ci|000015755|Bact|Sample_MBT1|2	2301	233.578	2.60057	6.06525	6.92132e-05	0.00322339		-	PF14854.1//LURAP//
ci|000000447|Bact|Sample_MBC2|2	450	81.8948	-5.75102	-53.8552	6.9268e-05	0.00322424		-	-
ci|000006400|Bact|Sample_MBT1|2	2019	78.6311	3.60736	12.1877	6.94728e-05	0.00323206		PUF60_MOUSE	PF00076.17//RRM_1//;PF14259.1//RRM_6//;PF13893.1//RRM_5//
ci|000016286|Bact|Sample_MGT1|2	313	18.4735	4.41534	21.3378	6.95716e-05	0.00323495		-	-
ci|000008536|Bact|Sample_MGT1|2	2039	14.5983	-5.67759	-51.183	6.96758e-05	0.00323809		-	PF02992.9//Transposase_21//;PF13960.1//DUF4218//
ci|000007546|Bact|Sample_MBT2|2	512	46.7097	5.95535	62.0496	7.06163e-05	0.00328006		-	-
ci|000022320|Bact|Sample_MBC1|2	215	17.142	-4.91152	-30.0965	7.07949e-05	0.00328662		-	-
ci|000029468|Bact|Sample_MBC2|2	321	19.0357	-4.49409	-22.5349	7.08857e-05	0.00328911		-	-
ci|000019450|Bact|Sample_MBT1|2	930	31.9952	5.87541	58.705	7.10787e-05	0.00329632		-	-
ci|000011192|Bact|Sample_MBT1|2	467	100.684	1.67206	3.1867	7.1128e-05	0.00329687		-	PB002965//Pfam-B_2965//;PB008295//Pfam-B_8295//;PB005067//Pfam-B_5067//
ci|000014051|Bact|Sample_MGC1|2	1130	129.486	-5.15459	-35.6193	7.13485e-05	0.00330535		-	-
Contig19483	1144	97.832	3.64784	12.5345	7.18008e-05	0.00332455		-	PF01091.13//PTN_MK_C//
Contig26026	967	464.365	1.07332	2.10426	7.21722e-05	0.00334		-	PB016325//Pfam-B_16325//
ci|000002479|Bact|Sample_MBC1|2	897	127.904	-6.08735	-67.9947	7.22985e-05	0.00334408		-	PF01129.13//ART//;PF03496.9//ADPrib_exo_Tox//
Contig23019	828	92.1571	6.04919	66.2196	7.24965e-05	0.00335148		PLCL_MYTGA	PF00059.16//Lectin_C//
ci|000015002|Bact|Sample_MBT2|2	603	291.494	1.25776	2.39124	7.28822e-05	0.00336754		-	-
Contig30147	552	212.612	-2.65845	-6.31355	7.30213e-05	0.0033722		-	-
Contig15324	1128	239.508	2.6964	6.48183	7.31163e-05	0.00337391		-	-
Contig40547	887	30.4396	4.25949	19.1528	7.31659e-05	0.00337391		-	-
ci|000040631|Bact|Sample_MBT1|2	141	13.1568	5.61776	49.1039	7.32373e-05	0.00337391		-	-
ci|000006830|Bact|Sample_MBT1|2	541	13.1568	5.61776	49.1039	7.32373e-05	0.00337391		-	-
ci|000002374|Bact|Sample_MBT1|2	655	70.9983	6.01346	64.6001	7.325e-05	0.00337391		CASP3_MESAU	PF00656.17//Peptidase_C14//
ci|000018532|Bact|Sample_MBC1|2	2250	126.872	-6.08205	-67.7455	7.34874e-05	0.00338151		-	-
ci|000042008|Bact|Sample_MBT2|2	141	12.6343	5.60354	48.6222	7.34918e-05	0.00338151		-	-
Contig24535	574	206.058	1.93645	3.82764	7.35743e-05	0.00338271		-	PF01483.15//P_proprotein//
Contig37749	663	15.278	4.78798	27.6265	7.35948e-05	0.00338271		-	-
ci|000008120|Bact|Sample_MBT1|2	1085	47.0612	5.94579	61.6399	7.38113e-05	0.0033895		-	-
ci|000013113|Bact|Sample_MBC1|2	859	62.9024	-6.00128	-64.0568	7.38197e-05	0.0033895		-	-
ci|000018606|Bact|Sample_MBT2|2	472	20.6759	5.75538	54.0185	7.39527e-05	0.00339384		-	-
ci|000010933|Bact|Sample_MBC2|2	254	17.8386	-4.42162	-21.4309	7.40059e-05	0.00339451		-	-
ci|000014205|Bact|Sample_MBT1|2	512	70.505	6.00918	64.4085	7.41805e-05	0.00340075		-	-
ci|000002016|Bact|Sample_MBT1|2	1359	137.418	2.96393	7.80249	7.43118e-05	0.00340235		-	-
ci|000003810|Bact|Sample_MGT1|2	325	30.8617	4.03913	16.44	7.43143e-05	0.00340235		-	-
ci|000003682|Bact|Sample_MBT2|2	1505	134.029	6.07929	67.616	7.43314e-05	0.00340235		-	-
ci|000008371|Bact|Sample_MBC2|2	688	76.9706	-2.74645	-6.71063	7.44536e-05	0.00340618		-	-
ci|000016376|Bact|Sample_MBC1|2	999	140.982	-3.81963	-14.1196	7.45293e-05	0.00340787		-	PF03351.12//DOMON//
ci|000013777|Bact|Sample_MBT2|2	1103	90.7212	6.03919	65.7622	7.47169e-05	0.00341467		-	-
ci|000015940|Bact|Sample_MBC1|2	2033	415.21	-3.43664	-10.8276	7.50738e-05	0.0034292		-	-
ci|000001035|Bact|Sample_MGC1|2	544	12.2234	-5.60522	-48.6788	7.51162e-05	0.00342936		-	-
ci|000001701|Bact|Sample_MBT2|2	1510	67.5152	5.99732	63.8813	7.58371e-05	0.00346047		-	-
ci|000015873|Bact|Sample_MBT2|2	718	544.873	4.0153	16.1706	7.59426e-05	0.00346349		-	PF06140.8//Ifi-6-16//
ci|000002627|Bact|Sample_MBT2|2	335	29.9798	5.84517	57.4871	7.6004e-05	0.0034645		-	-
ci|000020424|Bact|Sample_MBT1|2	965	48.9508	3.40825	10.6166	7.60994e-05	0.00346705		IDLC_RAT	PF10211.4//Ax_dynein_light//
Contig13086	891	239.343	1.81883	3.52795	7.61411e-05	0.00346716		-	-
ci|000009181|Bact|Sample_MBT2|2	1571	132.594	6.07101	67.2289	7.62904e-05	0.00347216		-	-
Contig5280	1014	260.091	-1.63866	-3.11378	7.6455e-05	0.00347785		-	-
ci|000038299|Bact|Sample_MBC1|2	156	14.8622	-5.66431	-50.7139	7.6776e-05	0.00349065		-	-
ci|000007976|Bact|Sample_MBT1|2	535	55.2071	5.96291	62.3757	7.69367e-05	0.00349615		-	-
ci|000008955|Bact|Sample_MBC1|2	1534	90.6035	-5.34692	-40.699	7.72433e-05	0.00350827		-	PF06140.8//Ifi-6-16//
Contig19069	512	62.703	5.08488	33.9393	7.72969e-05	0.0035089		-	-
ci|000019858|Bact|Sample_MBT2|2	1318	48.0531	5.14864	35.4728	7.74013e-05	0.0035118		-	-
ci|000037548|Bact|Sample_MBT1|2	181	14.9124	5.64781	50.1371	7.74806e-05	0.0035118		-	-
ci|000023692|Bact|Sample_MBT1|2	215	14.9124	5.64781	50.1371	7.74806e-05	0.0035118		-	-
Contig7259	1168	88.9371	-5.52278	-45.9751	7.75385e-05	0.0035118		-	-
ci|000020446|Bact|Sample_MBC1|2	486	23.8712	-5.124	-34.872	7.75867e-05	0.0035118		-	-
ci|000006142|Bact|Sample_MBC2|2	579	19.2651	-3.82429	-14.1653	7.76003e-05	0.0035118		PXDC2_HUMAN	PB000137//Pfam-B_137//
ci|000007749|Bact|Sample_MGT2|2	510	25	-3.66144	-12.6533	7.77473e-05	0.00351665		-	-
ci|000037716|Bact|Sample_MBC2|2	168	13.705	-5.63609	-49.7314	7.78525e-05	0.00351933		-	-
ci|000036288|Bact|Sample_MBC1|2	307	30.3837	-5.85396	-57.8386	7.78865e-05	0.00351933		-	-
ci|000010502|Bact|Sample_MBT1|2	289	17.8938	5.70244	52.0721	7.80025e-05	0.00352276		-	-
ci|000006239|Bact|Sample_MBT2|2	628	44.3166	5.92092	60.5862	7.80836e-05	0.00352461		-	-
Contig19502	322	65.8849	4.45088	21.87	7.83736e-05	0.00353589		-	-
ci|000007882|Bact|Sample_MBC1|2	1051	122.746	-6.06048	-66.7399	7.85171e-05	0.00354055		-	PF04970.8//LRAT//
ci|000036922|Bact|Sample_MBC1|2	184	18.2327	-5.72085	-52.7409	7.86282e-05	0.00354375		-	-
ci|000008234|Bact|Sample_MBT1|2	712	18.0121	4.39129	20.9851	7.87602e-05	0.00354788		-	-
ci|000011959|Bact|Sample_MBT1|2	436	54.4672	5.95435	62.0064	7.88846e-05	0.00355166		-	-
ci|000023188|Bact|Sample_MBT1|2	507	31.547	3.54945	11.7082	7.97755e-05	0.00358994		-	-
ci|000021355|Bact|Sample_MBT1|2	280	38.9742	3.42377	10.7314	8.00743e-05	0.00360154	emb AJ585375.1	-	-
ci|000029853|Bact|Sample_MBC2|2	2548	61.256	-5.09396	-34.1534	8.0237e-05	0.00360532		S238A_DANRE	PF00153.22//Mito_carr//
ci|000001161|Bact|Sample_MBT2|2	1672	128.047	6.05371	66.4274	8.02401e-05	0.00360532		-	-
ci|000001496|Bact|Sample_MBC2|2	1111	137.812	-5.19338	-36.5901	8.06746e-05	0.00362299		-	-
ci|000007794|Bact|Sample_MBT2|2	1392	84.4296	4.35554	20.4714	8.08493e-05	0.00362898		-	-
ci|000020301|Bact|Sample_MGT1|2	463	15.9813	4.8115	28.0806	8.13891e-05	0.00365135		TRIM2_AILME	PF01436.16//NHL//
ci|000013947|Bact|Sample_MGT1|2	1100	12.395	5.57758	47.755	8.15569e-05	0.00365702		-	PF01607.19//CBM_14//
ci|000005088|Bact|Sample_MBT1|2	465	75.6675	5.67028	50.9243	8.20589e-05	0.00367765		-	-
ci|000019028|Bact|Sample_MBT1|2	1087	74.3208	2.30071	4.927	8.21197e-05	0.0036785		-	PF03148.9//Tektin//;PF02996.12//Prefoldin//;PF13166.1//AAA_13//
ci|000016454|Bact|Sample_MGC2|2	1019	19.5431	4.95963	31.1169	8.2165e-05	0.00367866		-	PF09405.5//Btz//
ci|000020050|Bact|Sample_MBT1|2	921	12.3804	5.5754	47.6828	8.23495e-05	0.0036832		GIMA8_RAT	PF04548.11//AIG1//;PF01926.18//MMR_HSR1//;PF00350.18//Dynamin_N//
ci|000012345|Bact|Sample_MBT1|2	1860	299.155	5.4394	43.3932	8.23501e-05	0.0036832		-	-
ci|000023303|Bact|Sample_MBT2|2	707	28.7832	5.81696	56.3741	8.24861e-05	0.00368741		-	-
ci|000018821|Bact|Sample_MBT2|2	1596	64.4042	5.96819	62.6045	8.25879e-05	0.00369003		-	-
ci|000032464|Bact|Sample_MBT2|2	1216	107.789	5.57981	47.829	8.26287e-05	0.00369003		-	-
ci|000005659|Bact|Sample_MBC1|2	1753	118.362	-6.04269	-65.922	8.2673e-05	0.00369014		-	-
ci|000000548|Bact|Sample_MBT1|2	1328	130.696	6.04612	66.0791	8.29031e-05	0.00369854		-	-
ci|000002133|Bact|Sample_MBC1|2	2206	118.104	-6.04134	-65.8602	8.30114e-05	0.00370149		-	-
Contig7479	420	57.46	-5.95714	-62.1267	8.30851e-05	0.00370291		-	-
ci|000007628|Bact|Sample_MBT2|2	986	63.9256	5.96358	62.4048	8.37059e-05	0.00372868		TRPCG_DROME	PB018119//Pfam-B_18119//;PB002897//Pfam-B_2897//;PB005344//Pfam-B_5344//
ci|000009639|Bact|Sample_MGT2|2	817	21.0816	-5.74698	-53.7049	8.40435e-05	0.00374183		-	-
ci|000013735|Bact|Sample_MGT2|2	849	26.6564	3.49734	11.2928	8.41417e-05	0.00374431		EIF3H_XENTR	PB017894//Pfam-B_17894//;PB002601//Pfam-B_2601//
ci|000008998|Bact|Sample_MBT2|2	535	43.3627	2.84772	7.19861	8.43454e-05	0.00375147		-	-
ci|000029495|Bact|Sample_MBT1|2	809	32.989	5.84189	57.3566	8.46055e-05	0.00376114	gb KP670950.1	-	PB004891//Pfam-B_4891//
ci|000012062|Bact|Sample_MBC2|2	1770	298.846	-5.34033	-40.5134	8.47042e-05	0.00376363		-	-
ci|000014469|Bact|Sample_MBT2|2	959	42.4021	5.89222	59.393	8.4837e-05	0.003765		-	-
ci|000021052|Bact|Sample_MBT2|2	1160	34.1829	4.34768	20.3602	8.48384e-05	0.003765		-	-
ci|000005654|Bact|Sample_MBT1|2	1144	15.1664	5.6352	49.7007	8.48635e-05	0.003765		-	-
ci|000000395|Bact|Sample_MBT2|2	946	205.188	5.573	47.6038	8.50493e-05	0.00376942		-	-
ci|000004175|Bact|Sample_MBC2|2	510	113.876	-6.0311	-65.3948	8.50914e-05	0.00376942		-	-
ci|000002907|Bact|Sample_MBC2|2	721	113.876	-6.0311	-65.3948	8.50914e-05	0.00376942		-	-
Contig13750	776	141.125	2.38546	5.22511	8.5179e-05	0.0037714		-	-
Contig7664	613	113.624	-6.02972	-65.3323	8.54465e-05	0.00378134		-	-
ci|000013627|Bact|Sample_MBT2|2	561	12.4096	5.56792	47.4362	8.59976e-05	0.00380244		-	-
ci|000003246|Bact|Sample_MBC1|2	812	84.3717	-2.98327	-7.90775	8.60096e-05	0.00380244		B3GN7_MOUSE	PF01762.16//Galactosyl_T//
ci|000010135|Bact|Sample_MBC1|2	1704	115.525	-6.02764	-65.238	8.65148e-05	0.00382285		-	-
ci|000014888|Bact|Sample_MBC1|2	785	254.84	-2.58195	-5.98748	8.65634e-05	0.00382308		-	PB005067//Pfam-B_5067//;PB002965//Pfam-B_2965//
ci|000004129|Bact|Sample_MBT1|2	541	47.7139	5.12916	34.997	8.66315e-05	0.00382417		-	-
Contig23637	2019	25.5265	4.67953	25.6258	8.70907e-05	0.00384251		-	-
ci|000011425|Bact|Sample_MBT1|2	194	32.8353	3.44447	10.8865	8.7677e-05	0.00386644		-	-
Contig283	1292	412.986	-2.69836	-6.49065	8.77342e-05	0.00386703		-	-
ci|000007176|Bact|Sample_MBT1|2	812	63.8462	5.94813	61.7398	8.86831e-05	0.00390689		-	-
Contig31316	651	30.4155	2.98532	7.91902	8.87485e-05	0.00390782		TCRG1_HUMAN	PF01846.14//FF//
ci|000004136|Bact|Sample_MGC1|2	912	22.6349	-5.75268	-53.9173	8.91305e-05	0.00392268		-	-
[truncated: 2,524 more rows]

## Sheet: MGT_vs_MGC_DEGs
Sequence ID	Length (bp)	baseMean	log2FC	FC	p-value	Adjusted p-value	Blast_nucleotide	Blast_UniProt	Pfam
ci|000006456|Bact|Sample_MGT2|2	910	23389.2	7.09057	136.293	1.96315e-112	1.69614e-107	gb KM192132.1	COX1_ANAPL	-
ci|000007816|Bact|Sample_MGC1|2	539	7514.26	-7.48141	-178.701	1.66067e-82	7.17401e-78		-	-
ci|000001182|Bact|Sample_MBT2|2	578	3975.18	7.20711	147.76	6.6506e-66	1.91535e-61	gb DQ198231.2	-	PF00119.15//ATP-synt_A//
Contig22552	622	131252	-6.92503	-121.518	5.4852e-60	1.18479e-55	gb KM192130.1	-	-
Contig39610	1166	2205.27	7.92491	243.017	3.88514e-43	6.71344e-39	gb EU139221.1	RL23A_BOVIN	PF00276.15//Ribosomal_L23//;PF03939.8//Ribosomal_L23eN//
ci|000005084|Bact|Sample_MGT2|2	1848	12611.7	6.23043	75.084	1.91072e-37	2.7514e-33		-	PF00115.15//COX1//
Contig34888	529	608.032	8.47459	355.719	4.03617e-35	4.98173e-31		-	-
ci|000015505|Bact|Sample_MGT1|2	588	1046.84	5.05381	33.216	9.05138e-35	9.77538e-31	gb AY484747.1	-	-
ci|000014133|Bact|Sample_MGT2|2	949	411.922	6.95465	124.039	3.0888e-34	2.96522e-30		BGBP_PENMO	PF00722.16//Glyco_hydro_16//
Contig22742	1165	944.378	6.6093	97.6329	4.79582e-33	4.14354e-29	gb AY115479.1	-	-
Contig33832	507	514.55	6.69827	103.844	6.62558e-33	5.20403e-29		TU93_GEMSP	PF00050.16//Kazal_1//;PF07648.10//Kazal_2//
Contig26868	719	1916.17	-6.96135	-124.617	2.16179e-32	1.55647e-28	gb DQ469134.1	NU5M_MYTED	-
ci|000004031|Bact|Sample_MGT1|2	1024	888.447	5.18761	36.4441	3.14421e-31	2.08967e-27		-	PF01459.17//Porin_3//
ci|000016700|Bact|Sample_MGT1|2	750	12157	6.86448	116.523	2.31851e-30	1.43083e-26	gb DQ198231.2	COX1_MYTED	-
Contig28135	559	406.629	-5.12138	-34.8089	5.45808e-29	3.14382e-25	ref XM_009046337.1	RS10_SPOFR	PF03501.10//S10_plectin//
Contig30578	529	3132.77	-9.97379	-1005.57	2.05258e-28	1.10838e-24		-	PF06449.6//DUF1082//
ci|000022316|Bact|Sample_MBT1|2	340	280.82	6.67737	102.35	2.25868e-28	1.14793e-24		RL23A_BOVIN	PF00276.15//Ribosomal_L23//
Contig28105	1419	329.841	-7.73583	-213.165	2.59722e-26	1.24665e-22		DMBT1_RABIT	PF00530.13//SRCR//;PB014921//Pfam-B_14921//;PF15494.1//SRCR_2//
ci|000000372|Bact|Sample_MGC1|2	723	851.059	-6.14583	-70.8073	7.19239e-26	3.27061e-22	gb KM192132.1	-	-
Contig17884	1726	227.654	5.50988	45.5657	6.2095e-25	2.68247e-21		-	PF05731.6//TROVE//;PF13519.1//VWA_2//;PF09967.4//DUF2201//
ci|000009048|Bact|Sample_MBC1|2	703	359.366	-8.38647	-334.64	1.13528e-24	4.67081e-21		-	-
ci|000012420|Bact|Sample_MGT2|2	560	761.814	9.97241	1004.61	2.04038e-24	8.01302e-21		-	-
Contig26906	530	286.753	-8.12463	-279.099	1.47026e-23	5.52299e-20		-	-
ci|000018684|Bact|Sample_MBC2|2	643	2708.1	-7.79375	-221.897	5.92703e-23	2.13371e-19		CYB_MYTED	PF13631.1//Cytochrom_B_N_2//
ci|000010593|Bact|Sample_MBC1|2	458	403.464	8.29421	313.911	6.26157e-23	2.16397e-19		RL30_BRABE	PF01248.21//Ribosomal_L7Ae//
ci|000001186|Bact|Sample_MGT2|2	316	209.886	6.25827	76.547	7.10835e-23	2.36213e-19	gb EF434633.1	-	-
ci|000000728|Bact|Sample_MGC2|2	768	510.674	-9.66317	-810.781	8.67114e-23	2.77473e-19		-	-
Contig29976	1089	167.09	-6.83413	-114.098	6.31343e-21	1.94812e-17		FBCDB_XENLA	PF00147.13//Fibrinogen_C//
ci|000001089|Bact|Sample_MGT2|2	1106	224.571	5.34959	40.7743	1.03408e-20	3.0808e-17		-	-
ci|000000734|Bact|Sample_MGC2|2	1185	255.853	-9.01699	-518.065	4.16241e-20	1.19876e-16		-	PF00100.18//Zona_pellucida//
Contig35276	420	188.915	7.44563	174.324	6.35478e-20	1.77112e-16		-	-
Contig26843	984	230.167	-4.22978	-18.7625	7.67842e-20	2.07315e-16		-	-
Contig38903	506	510.91	9.28419	623.478	1.02235e-19	2.67667e-16	gb KP125934.1	-	PF10690.4//Myticin-prepro//
ci|000002253|Bact|Sample_MGC2|2	1188	255.053	-7.83359	-228.111	1.32581e-19	3.36907e-16		GIMA7_HUMAN	PF04548.11//AIG1//;PF01926.18//MMR_HSR1//
ci|000003979|Bact|Sample_MGC1|2	1136	233.951	-8.88142	-471.599	2.93516e-19	7.24556e-16		-	-
ci|000021317|Bact|Sample_MBC1|2	834	1818.89	-6.96907	-125.285	3.03909e-19	7.29374e-16	gb KM192131.1	-	-
ci|000022507|Bact|Sample_MBT2|2	1568	918.239	5.20254	36.823	3.3379e-19	7.79437e-16	gb KF220406.1	NU6M_MYTED	PF00380.14//Ribosomal_S9//
ci|000008655|Bact|Sample_MGC2|2	374	1501.18	-8.06573	-267.933	4.48305e-19	9.99719e-16	gb HM489866.1	-	-
ci|000004674|Bact|Sample_MGC2|2	660	174.128	-5.60572	-48.6957	4.57275e-19	9.99719e-16		-	-
ci|000000480|Bact|Sample_MGT2|2	858	563.323	6.66832	101.71	4.62838e-19	9.99719e-16		ASTA_ASTAS	PF01400.19//Astacin//
ci|000018470|Bact|Sample_MGT1|2	633	186.723	7.89724	238.399	5.47007e-19	1.12597e-15		PLC_HALLA	PF00059.16//Lectin_C//
ci|000023153|Bact|Sample_MBT1|2	605	4253.61	-6.84581	-115.025	5.47351e-19	1.12597e-15	gb DQ445475.1	COX1_MYTED	PF00115.15//COX1//
ci|000001983|Bact|Sample_MBC2|2	607	4924.53	-2.78295	-6.88258	8.85793e-19	1.7798e-15	ref XM_006608116.1	RL26L_HUMAN	PF00467.24//KOW//
ci|000004710|Bact|Sample_MBC2|2	1395	219.136	6.05781	66.6165	1.35469e-18	2.66009e-15		-	-
ci|000008308|Bact|Sample_MGT1|2	464	637.368	5.04079	32.9177	1.81881e-18	3.49208e-15		-	-
ci|000004147|Bact|Sample_MGT2|2	622	507.894	6.80764	112.022	2.47414e-18	4.64704e-15		-	-
Contig37325	1435	1424.1	4.14488	17.6902	3.88673e-18	7.14489e-15	gb DQ399833.1	NU4LM_MYTED	PF00361.15//Oxidored_q1//
ci|000001326|Bact|Sample_MGT1|2	969	176.022	6.95064	123.695	6.48595e-18	1.16746e-14	emb FN869561.1	FCN2_PIG	PF00147.13//Fibrinogen_C//
ci|000005149|Bact|Sample_MGC1|2	612	148.86	-6.00435	-64.1934	2.89808e-17	5.11003e-14		-	PF01833.19//TIG//
ci|000009215|Bact|Sample_MGC2|2	946	136.755	-7.115	-138.62	4.084e-17	7.05706e-14		-	PF00331.15//Glyco_hydro_10//
Contig34846	1746	187.294	8.45581	351.119	4.95731e-17	8.23982e-14		-	-
Contig28020	570	166.312	-8.4535	-350.556	4.95921e-17	8.23982e-14		-	-
Contig34642	545	178.497	8.42783	344.373	5.17955e-17	8.44354e-14		-	-
ci|000004999|Bact|Sample_MGT1|2	417	293.49	5.98259	63.2324	8.11244e-17	1.29797e-13		-	-
ci|000015516|Bact|Sample_MBT2|2	1338	1356.05	-4.92458	-30.3702	1.1873e-16	1.86511e-13	gb HM163169.1	RL17_IXOSC	PF00237.14//Ribosomal_L22//
ci|000004850|Bact|Sample_MGT1|2	1661	188.937	8.4027	338.426	1.52613e-16	2.35457e-13		GIMA4_HUMAN	PF04548.11//AIG1//;PF01926.18//MMR_HSR1//;PF03193.11//DUF258//
ci|000008910|Bact|Sample_MGC2|2	2024	269.821	-4.15976	-17.8736	2.14105e-16	3.24534e-13		-	-
ci|000006098|Bact|Sample_MGC2|2	1135	182.141	-8.41569	-341.487	2.53634e-16	3.77823e-13		-	-
ci|000005587|Bact|Sample_MGT2|2	1631	217.202	8.44128	347.6	2.77276e-16	4.0604e-13		GIMA4_HUMAN	PF04548.11//AIG1//;PF01926.18//MMR_HSR1//;PF00735.13//Septin//
ci|000018670|Bact|Sample_MGT1|2	869	187.866	5.28202	38.9088	3.18077e-16	4.58025e-13		-	-
ci|000013470|Bact|Sample_MGC2|2	1475	163.164	-8.33879	-323.762	3.72296e-16	5.27312e-13		-	PF00754.20//F5_F8_type_C//
ci|000001621|Bact|Sample_MBT1|2	787	171.286	8.29619	314.342	4.35793e-16	6.07291e-13		-	-
Contig28759	540	174.689	-8.35049	-326.398	5.6016e-16	7.6821e-13		-	-
ci|000014790|Bact|Sample_MGT2|2	593	574.097	8.05075	265.166	7.60211e-16	1.02627e-12	gb KM192129.1	-	-
Contig40465	779	146.335	8.18209	290.44	7.9586e-16	1.05787e-12		PLCL_MYTGA	PF00059.16//Lectin_C//
Contig34329	618	274.308	4.77722	27.4212	9.97548e-16	1.30587e-12		-	-
ci|000000685|Bact|Sample_MGC2|2	896	317.936	-6.85506	-115.765	1.88935e-15	2.43638e-12		SAP3_MOUSE	PF02221.10//E1_DerP2_DerF2//
Contig26425	1591	216.652	-8.36224	-329.067	2.62922e-15	3.34062e-12		LADD_ONCMY	PF00059.16//Lectin_C//
ci|000010694|Bact|Sample_MGC2|2	719	193.917	-7.30066	-157.659	2.88869e-15	3.61711e-12		-	-
ci|000008015|Bact|Sample_MGT2|2	538	113.377	6.73954	106.858	4.06123e-15	5.01266e-12		-	-
ci|000029164|Bact|Sample_MBT1|2	769	137.366	8.05317	265.611	4.61292e-15	5.61341e-12		-	-
Contig39466	714	127.546	6.23914	75.5386	5.59291e-15	6.71142e-12		HIP_MYTED	PF00386.16//C1q//
ci|000001205|Bact|Sample_MGT1|2	796	132.712	6.816	112.673	1.117e-14	1.32203e-11		-	-
Contig31570	1009	641.074	-8.08315	-271.189	1.16429e-14	1.35937e-11		-	PF01683.13//EB//
Contig32767	2372	138.833	7.99938	255.891	1.27731e-14	1.47144e-11		SDCB1_MOUSE	PF00595.19//PDZ//
ci|000010865|Bact|Sample_MGC1|2	764	124.199	-6.2797	-77.6921	1.33771e-14	1.52075e-11		CBLN1_BOVIN	PF00386.16//C1q//
ci|000001166|Bact|Sample_MGT1|2	712	126.687	7.92862	243.643	1.96009e-14	2.19935e-11		MMRN2_MOUSE	PF00386.16//C1q//
ci|000010991|Bact|Sample_MGC1|2	597	92.7311	-4.95708	-31.0621	2.69055e-14	2.98027e-11		DPOE3_BOVIN	-
ci|000003289|Bact|Sample_MGT2|2	1324	195.258	6.33897	80.9509	3.4956e-14	3.82299e-11		GIMA4_HUMAN	PF04548.11//AIG1//;PF01926.18//MMR_HSR1//
ci|000005557|Bact|Sample_MGT1|2	620	151.417	4.79641	27.7884	3.79225e-14	4.09558e-11		-	-
Contig8011	896	160.494	-4.01729	-16.1929	3.969e-14	4.23355e-11		RS9_PIG	PF00163.14//Ribosomal_S4//
Contig33582	844	227.72	6.97345	125.666	5.3812e-14	5.66988e-11		-	-
ci|000001012|Bact|Sample_MGT1|2	1036	135.343	7.89132	237.424	6.08967e-14	6.33906e-11		-	-
ci|000006415|Bact|Sample_MBC2|2	1220	100.846	-7.79556	-222.177	7.02283e-14	7.2234e-11		-	-
ci|000018911|Bact|Sample_MBT1|2	718	98.0522	-7.77818	-219.515	7.47225e-14	7.59523e-11		HS12A_HUMAN	PB005682//Pfam-B_5682//
Contig4768	880	4611.71	-6.48624	-89.6502	8.18679e-14	8.22477e-11	gb KM192131.1	-	-
ci|000015038|Bact|Sample_MGT1|2	993	117.475	7.80268	223.275	8.4455e-14	8.38716e-11		-	-
ci|000001026|Bact|Sample_MGT1|2	810	104.992	7.74164	214.026	9.3251e-14	9.15544e-11		-	-
ci|000005517|Bact|Sample_MGT1|2	632	175.829	5.0321	32.7199	9.76311e-14	9.43319e-11	emb FR715620.1	-	PF00386.16//C1q//
ci|000014005|Bact|Sample_MGT2|2	1134	131.954	6.78153	110.013	9.82636e-14	9.43319e-11		YR800_MIMIV	-
ci|000001825|Bact|Sample_MGT2|2	906	543.844	7.80965	224.357	1.00066e-13	9.50069e-11		-	-
ci|000013681|Bact|Sample_MGC2|2	1836	4089.03	-3.6342	-12.4166	1.04566e-13	9.82001e-11	gb AY618311.2	-	PF08246.7//Inhibitor_I29//
Contig21490	727	103.871	5.54224	46.5996	1.11581e-13	1.03661e-10		-	-
ci|000000260|Bact|Sample_MGT1|2	484	91.3743	6.44514	87.1328	1.30423e-13	1.19428e-10		-	-
ci|000008445|Bact|Sample_MGC2|2	730	98.5821	-7.74559	-214.613	1.31317e-13	1.19428e-10		-	PF10873.3//DUF2668//
ci|000007428|Bact|Sample_MGT1|2	420	104.881	7.71834	210.597	1.34971e-13	1.21473e-10		-	-
ci|000000311|Bact|Sample_MBT1|2	810	722.538	-5.74932	-53.792	1.44024e-13	1.28284e-10		-	-
ci|000013707|Bact|Sample_MGC2|2	562	114.639	-5.92241	-60.6491	1.74586e-13	1.53919e-10		-	-
ci|000013528|Bact|Sample_MGT2|2	745	140.849	5.54387	46.6521	1.88105e-13	1.64163e-10		CML16_ARATH	PF00036.27//EF-hand_1//;PF13202.1//EF-hand_5//;PF13405.1//EF-hand_6//;PF13499.1//EF-hand_7//;PF13833.1//EF-hand_8//
Contig11302	1065	106.093	5.944	61.5632	1.94682e-13	1.67537e-10		-	-
Contig37393	573	97.3325	6.49108	89.9515	1.9585e-13	1.67537e-10		-	-
ci|000008603|Bact|Sample_MGT1|2	488	100.472	7.66026	202.288	2.43711e-13	2.06435e-10		-	PF07645.10//EGF_CA//;PF00008.22//EGF//
ci|000004928|Bact|Sample_MGC1|2	597	98.7232	-7.69839	-207.705	2.77122e-13	2.32457e-10		-	-
ci|000018260|Bact|Sample_MGT1|2	464	89.339	5.31683	39.8588	3.58747e-13	2.98032e-10	gb DQ198231.2	ATP6_MYTED	PF00119.15//ATP-synt_A//
ci|000002565|Bact|Sample_MBC1|2	1475	93.944	-6.96729	-125.131	3.75224e-13	3.08752e-10		-	-
Contig24966	1101	262.499	-7.31135	-158.831	3.82755e-13	3.11978e-10		XYNA_PHACH	PF00331.15//Glyco_hydro_10//
Contig38067	779	93.9847	7.59498	193.338	4.08117e-13	3.29542e-10		BAF1_CAEBR	PF02961.9//BAF//
ci|000018297|Bact|Sample_MGT1|2	659	308.92	5.68977	51.6168	4.42493e-13	3.5399e-10		-	-
ci|000015937|Bact|Sample_MGC2|2	732	122.973	-4.47889	-22.2988	4.83032e-13	3.82876e-10		-	-
ci|000021741|Bact|Sample_MBT2|2	1010	748.638	-3.70792	-13.0676	4.91708e-13	3.8621e-10		KARG_LIOJA	PF00217.14//ATP-gua_Ptrans//
Contig40461	572	88.8204	6.00521	64.2314	5.42242e-13	4.22064e-10		-	-
Contig31561	1302	136.739	-3.90523	-14.9827	5.51693e-13	4.25587e-10		-	-
Contig5480	1130	195.117	-3.23441	-9.41143	5.99477e-13	4.58356e-10		-	-
ci|000012455|Bact|Sample_MGC1|2	602	114.919	-7.08041	-135.336	7.20016e-13	5.4569e-10		HSP70_ONCVO	PF00012.15//HSP70//
Contig39536	911	106.895	7.61601	196.176	7.45888e-13	5.60382e-10		-	-
ci|000012550|Bact|Sample_MGC1|2	874	131.536	-6.76468	-108.736	8.32531e-13	6.20085e-10		XP4_XENLA	PF00088.13//Trefoil//
ci|000005740|Bact|Sample_MGT2|2	1297	169.257	4.8348	28.5377	8.8369e-13	6.52564e-10		FCN2_PIG	PF00147.13//Fibrinogen_C//
Contig39127	591	88.1705	7.51061	182.356	9.30657e-13	6.81422e-10		-	-
ci|000000389|Bact|Sample_MGC1|2	480	76.5179	-5.96501	-62.4664	1.05232e-12	7.64031e-10	emb AJ938123.1	-	-
Contig16671	610	114.341	5.97586	62.938	1.11521e-12	8.02945e-10		TFF3_CANFA	PF00088.13//Trefoil//
Contig37486	4861	165.616	5.16725	35.9334	1.29265e-12	9.23007e-10		-	PF12796.2//Ank_2//;PF00023.25//Ank//;PF13637.1//Ank_4//;PF13606.1//Ank_3//;PF13857.1//Ank_5//;PF00013.24//KH_1//;PF13014.1//KH_3//;PB002349//Pfam-B_2349//
ci|000014241|Bact|Sample_MGC2|2	1862	132.154	-4.32513	-20.0445	1.31297e-12	9.29827e-10		-	PF07679.11//I-set//;PF00047.20//ig//;PF13895.1//Ig_2//;PF13927.1//Ig_3//
Contig36118	1256	11704.5	-6.19242	-73.1314	1.54888e-12	1.08798e-09		COX1_MYTED	-
Contig37949	717	91.7322	7.49413	180.284	1.56824e-12	1.09269e-09		-	-
Contig37318	694	116.936	7.59946	193.94	1.67249e-12	1.15601e-09		-	-
ci|000001014|Bact|Sample_MGT2|2	870	302.423	6.53639	92.8217	1.8232e-12	1.25018e-09		-	PF05478.6//Prominin//
ci|000003373|Bact|Sample_MBC2|2	696	79.0869	-7.46619	-176.826	1.88922e-12	1.28525e-09		-	-
Contig28562	1329	216.345	-7.87391	-234.576	1.99023e-12	1.34339e-09		-	-
ci|000004700|Bact|Sample_MGT1|2	573	84.7199	7.43502	173.047	2.16452e-12	1.44971e-09		-	-
ci|000002882|Bact|Sample_MGT2|2	722	108.374	7.54489	186.741	2.23505e-12	1.48543e-09		-	-
ci|000002954|Bact|Sample_MGT1|2	878	84.7533	6.2507	76.146	2.25864e-12	1.48965e-09		PLC_HALLA	PF00059.16//Lectin_C//
Contig35833	944	281.435	6.12756	69.9166	2.39659e-12	1.56866e-09		-	-
ci|000002123|Bact|Sample_MBC1|2	1009	106.815	-6.56533	-94.7026	2.55139e-12	1.65073e-09		-	-
Contig28807	1108	125.191	-7.64613	-200.315	2.56019e-12	1.65073e-09		-	-
ci|000013667|Bact|Sample_MGC2|2	931	73.9375	-7.40484	-169.464	2.90519e-12	1.8593e-09		-	-
Contig30504	520	123.229	-7.62923	-197.982	2.92797e-12	1.8601e-09		WSCD2_DANRE	PF01822.14//WSC//
ci|000015026|Bact|Sample_MGT1|2	606	95.8119	5.38164	41.6903	3.06969e-12	1.9359e-09		-	-
ci|000012237|Bact|Sample_MGC1|2	767	97.2835	-7.52048	-183.607	3.25408e-12	2.03731e-09		-	-
ci|000006647|Bact|Sample_MGT2|2	1057	74.7913	6.16465	71.737	3.28785e-12	2.04365e-09		-	-
ci|000001835|Bact|Sample_MGT1|2	602	188.417	5.751	53.8546	3.43294e-12	2.11859e-09		-	-
ci|000006547|Bact|Sample_MGT1|2	1861	116.524	7.54357	186.569	3.49092e-12	2.13909e-09		-	-
ci|000000950|Bact|Sample_MGT1|2	1970	238.527	7.80636	223.846	3.98795e-12	2.42645e-09		-	-
Contig8774	1851	85.0297	-4.30155	-19.7195	4.18142e-12	2.52636e-09		-	-
ci|000013105|Bact|Sample_MGT2|2	618	97.0361	7.43459	172.996	5.17402e-12	3.10438e-09		-	-
ci|000006130|Bact|Sample_MGT1|2	834	89.1857	7.39268	168.043	5.50626e-12	3.27591e-09		-	-
ci|000000721|Bact|Sample_MGC2|2	1146	144.805	-6.26774	-77.0509	5.53574e-12	3.27591e-09		-	-
Contig13741	666	80.4986	7.33324	161.26	6.58483e-12	3.87022e-09		-	-
ci|000000227|Bact|Sample_MGT1|2	1547	334.148	4.59417	24.1537	6.96318e-12	4.06495e-09		IF44L_HUMAN	PF03029.12//ATP_bind_1//;PF01926.18//MMR_HSR1//
Contig38833	610	92.7842	7.39043	167.781	7.18797e-12	4.16801e-09		C1QL4_MOUSE	PF00386.16//C1q//
ci|000002221|Bact|Sample_MGT1|2	455	73.9637	7.27376	154.746	8.79127e-12	5.06371e-09		-	-
ci|000007993|Bact|Sample_MBC1|2	917	83.7567	-6.29728	-78.6446	9.88438e-12	5.65563e-09		-	-
Contig258	924	99.8016	-4.0638	-16.7234	1.03312e-11	5.87243e-09		-	-
Contig30237	1369	65.7467	-7.25224	-152.455	1.16829e-11	6.5973e-09		-	-
ci|000017246|Bact|Sample_MGC2|2	436	101.9	-6.46433	-88.2993	1.17957e-11	6.61775e-09		-	-
ci|000021081|Bact|Sample_MGT1|2	1568	2636.38	7.81519	225.219	1.42308e-11	7.93243e-09		-	PF00100.18//Zona_pellucida//
Contig38003	507	76.8395	7.24929	152.144	1.5547e-11	8.61054e-09		-	-
ci|000012941|Bact|Sample_MBT1|2	602	74.1183	-7.26241	-153.533	2.08556e-11	1.14166e-08		-	-
ci|000008760|Bact|Sample_MGC2|2	229	109.883	-7.4236	-171.682	2.08778e-11	1.14166e-08		-	-
ci|000014420|Bact|Sample_MGC1|2	694	732.352	-5.93117	-61.0182	2.47584e-11	1.34535e-08	gb DQ198231.2	-	-
ci|000013744|Bact|Sample_MGT1|2	834	421.968	4.37136	20.6972	2.66373e-11	1.4384e-08		-	-
ci|000003743|Bact|Sample_MGC2|2	687	80.5185	-7.26915	-154.252	2.99429e-11	1.60686e-08		-	-
ci|000008367|Bact|Sample_MGT2|2	635	68.2776	7.14468	141.502	3.0996e-11	1.6531e-08		-	-
ci|000001209|Bact|Sample_MBC2|2	679	103.429	-4.97307	-31.4083	3.11908e-11	1.65328e-08		-	-
Contig1260	688	2932.64	-7.52278	-183.901	3.43948e-11	1.812e-08	gb FJ549752.1	NU2M_MYTED	PF00361.15//Oxidored_q1//
ci|000001211|Bact|Sample_MGT1|2	463	71.9876	7.1527	142.291	3.79536e-11	1.98737e-08	emb FR715599.1	HIP_MYTED	PF00386.16//C1q//
Contig34033	1509	95.7682	4.52771	23.0662	3.84097e-11	1.99913e-08		-	-
Contig9285	427	140.648	-7.45938	-175.994	3.87007e-11	2.00222e-08		-	-
Contig33062	702	238.159	2.87463	7.33415	4.21941e-11	2.15721e-08		-	-
Contig13872	764	83.276	7.20661	147.708	4.2196e-11	2.15721e-08		PNMT_HUMAN	PF01234.12//NNMT_PNMT_TEMT//
Contig35970	2346	3057.76	-5.2309	-37.5542	4.34292e-11	2.2072e-08		-	PF00361.15//Oxidored_q1//
ci|000013938|Bact|Sample_MGC2|2	591	68.0564	-7.15381	-142.4	5.20753e-11	2.63114e-08		-	-
ci|000001161|Bact|Sample_MGC2|2	524	76.7021	-7.19783	-146.812	5.61041e-11	2.81245e-08	gb KP125933.1	-	PF10690.4//Myticin-prepro//
ci|000007285|Bact|Sample_MGT2|2	828	116.816	7.31673	159.425	5.63147e-11	2.81245e-08		-	-
ci|000000576|Bact|Sample_MBT2|2	2149	65.4187	7.07373	134.711	6.10759e-11	3.0327e-08		-	-
ci|000000308|Bact|Sample_MBC1|2	1839	263.996	-3.91089	-15.0416	6.21191e-11	3.06687e-08		-	-
ci|000013701|Bact|Sample_MGC2|2	575	130.534	-6.29685	-78.6214	6.26759e-11	3.07678e-08		-	PF00036.27//EF-hand_1//;PF13405.1//EF-hand_6//;PF13499.1//EF-hand_7//;PF13833.1//EF-hand_8//;PF13202.1//EF-hand_5//
Contig39473	482	62.1438	7.03904	131.511	7.12114e-11	3.47604e-08		-	-
ci|000006132|Bact|Sample_MBC2|2	796	130.501	-5.70242	-52.0715	7.73914e-11	3.74154e-08		MUC1_XENLA	PF00088.13//Trefoil//
ci|000004287|Bact|Sample_MGC1|2	475	114.68	-4.97581	-31.4678	7.75165e-11	3.74154e-08	emb AJ271365.2	-	-
Contig8122	3170	79.436	-7.18241	-145.252	7.92071e-11	3.80189e-08		-	-
Contig16541	779	507.706	3.52443	11.5069	7.99017e-11	3.81405e-08		RL21_HUMAN	PF01157.13//Ribosomal_L21e//
ci|000010047|Bact|Sample_MGT1|2	1124	181.025	5.58964	48.1559	9.30106e-11	4.4154e-08		-	-
ci|000008782|Bact|Sample_MGT1|2	242	92.0242	7.17898	144.906	9.53367e-11	4.50109e-08		IELA_ANESU	PF00050.16//Kazal_1//;PF07648.10//Kazal_2//
ci|000007079|Bact|Sample_MGT1|2	1112	173.621	7.40082	168.993	9.78223e-11	4.59334e-08		GIMA4_MOUSE	PF04548.11//AIG1//;PF01926.18//MMR_HSR1//;PF00350.18//Dynamin_N//;PF03193.11//DUF258//
ci|000019435|Bact|Sample_MBT1|2	812	80.0861	5.76697	54.4542	1.0235e-10	4.77995e-08		-	-
Contig39268	1496	1819.98	4.87829	29.4111	1.11319e-10	5.17087e-08		NU4LM_MYTED	PF00361.15//Oxidored_q1//
Contig35898	909	95.2921	5.00683	32.1519	1.12288e-10	5.18798e-08		MVP_STRPU	PB014706//Pfam-B_14706//
Contig24266	323	63.9141	5.86074	58.111	1.13244e-10	5.20437e-08	gb AY497292.2	NU5M_MYTED	-
ci|000003156|Bact|Sample_MGC2|2	715	64.8704	-7.06785	-134.164	1.16653e-10	5.31757e-08		-	-
ci|000011184|Bact|Sample_MGT1|2	1037	127.122	6.39842	84.3563	1.16939e-10	5.31757e-08		VWDE_HUMAN	PB004683//Pfam-B_4683//;PB004908//Pfam-B_4908//
ci|000009603|Bact|Sample_MBT2|2	698	56.238	-5.86259	-58.1854	1.18056e-10	5.34026e-08		-	-
Contig16933	647	78.0855	7.09169	136.399	1.22906e-10	5.53069e-08		-	-
ci|000008782|Bact|Sample_MGC2|2	462	69.5305	-7.09125	-136.357	1.24039e-10	5.55279e-08		-	-
ci|000005891|Bact|Sample_MGT1|2	910	60.807	6.98244	126.452	1.29295e-10	5.75822e-08		-	-
ci|000004869|Bact|Sample_MGT2|2	541	76.8605	5.68006	51.2707	1.35377e-10	5.99817e-08		-	-
ci|000003551|Bact|Sample_MGC1|2	978	452.455	-4.25227	-19.0573	1.54975e-10	6.83146e-08		-	-
ci|000003424|Bact|Sample_MGC1|2	603	72.2744	-7.08351	-135.628	1.61257e-10	7.07231e-08		-	-
ci|000013616|Bact|Sample_MGC2|2	1075	55.3728	-6.96115	-124.599	1.89306e-10	8.26053e-08	ref XM_013549818.1	PSB5_HUMAN	PF00227.21//Proteasome//
ci|000015685|Bact|Sample_MGT1|2	298	55.9401	6.91505	120.68	1.90308e-10	8.26254e-08		-	-
ci|000019313|Bact|Sample_MBT1|2	395	52.4346	-6.93218	-122.122	2.0272e-10	8.75742e-08		-	-
ci|000009888|Bact|Sample_MGC2|2	860	381.795	-5.3977	-42.1571	2.04412e-10	8.76024e-08		C1QL3_HUMAN	PF00386.16//C1q//
Contig15070	1132	80.571	5.48502	44.7873	2.04814e-10	8.76024e-08		HS12A_HUMAN	PB005682//Pfam-B_5682//
Contig28709	420	56.0032	-6.95764	-124.296	2.09251e-10	8.90593e-08		-	-
Contig33080	958	187.077	2.68435	6.42791	2.20679e-10	9.34631e-08		MTX2_PIG	PF14497.1//GST_C_3//;PF13410.1//GST_C_2//;PF11801.3//Tom37_C//;PF00043.20//GST_C//
ci|000002478|Bact|Sample_MBC2|2	639	52.3885	-6.92391	-121.424	2.21882e-10	9.35142e-08		-	-
ci|000004068|Bact|Sample_MGT1|2	2184	454.525	3.23826	9.43655	2.38527e-10	1.00041e-07		NOG2_YARLI	PF01926.18//MMR_HSR1//;PB010552//Pfam-B_10552//;PB003398//Pfam-B_3398//
ci|000004037|Bact|Sample_MBC1|2	1166	67.5799	-7.01602	-129.429	2.5697e-10	1.07256e-07		-	PF07686.12//V-set//;PF07679.11//I-set//
Contig12950	3011	59.8151	6.91453	120.637	2.70806e-10	1.12487e-07		-	-
ci|000007384|Bact|Sample_MBT1|2	670	59.2011	5.79349	55.4643	3.26134e-10	1.34821e-07		-	-
ci|000001368|Bact|Sample_MGC1|2	448	97.7447	-4.75427	-26.9884	3.75316e-10	1.54414e-07		-	-
Contig32236	168	48.0584	-6.8426	-114.77	3.80544e-10	1.55823e-07		-	-
ci|000014945|Bact|Sample_MGT1|2	849	79.7573	4.31346	19.8829	4.15884e-10	1.69491e-07		-	-
ci|000001513|Bact|Sample_MGT2|2	1794	214.936	7.30202	157.807	4.30161e-10	1.74486e-07		IIGP1_MOUSE	PF05049.8//IIGP//;PF01926.18//MMR_HSR1//;PF02421.13//FeoB_N//
ci|000000847|Bact|Sample_MGC2|2	1281	58.4359	-6.91023	-120.278	4.45604e-10	1.79905e-07		-	-
ci|000010044|Bact|Sample_MGT1|2	643	78.1258	6.97463	125.769	4.61521e-10	1.85465e-07		-	-
ci|000005418|Bact|Sample_MGT1|2	681	176.599	3.82139	14.1369	4.76054e-10	1.90419e-07		-	-
ci|000017216|Bact|Sample_MGC2|2	1040	87.8835	-4.65137	-25.1305	5.07684e-10	2.02135e-07		-	-
ci|000005142|Bact|Sample_MGT1|2	857	100.899	7.05744	133.199	5.1233e-10	2.0305e-07		-	-
Contig31700	692	76.3298	-5.50069	-45.2765	5.35784e-10	2.11375e-07		PLCL_MYTGA	PF00059.16//Lectin_C//
ci|000007525|Bact|Sample_MGC1|2	594	69.6825	-6.95917	-124.428	5.47347e-10	2.14955e-07		-	-
Contig28838	359	165.667	-5.30422	-39.5119	5.8415e-10	2.28371e-07		FAT1_HUMAN	PF00008.22//EGF//;PF07974.8//EGF_2//;PF12661.2//hEGF//;PB014770//Pfam-B_14770//
ci|000004242|Bact|Sample_MBT1|2	484	50.7419	6.77346	109.4	6.32477e-10	2.46151e-07		-	-
Contig30282	536	55.8084	-4.33837	-20.2292	6.73911e-10	2.611e-07		-	-
ci|000015075|Bact|Sample_MGT2|2	958	135.425	6.13847	70.4471	7.7204e-10	2.97783e-07		NPC2_HUMAN	-
ci|000001319|Bact|Sample_MGC2|2	579	116.221	-7.09885	-137.077	7.7622e-10	2.98065e-07		-	-
Contig16453	1310	48.7035	-6.10559	-68.8599	8.74969e-10	3.34497e-07		-	PF00227.21//Proteasome//
Contig33992	352	48.2789	6.72197	105.563	9.03044e-10	3.4371e-07		-	-
ci|000013971|Bact|Sample_MGT2|2	708	57.3817	6.78946	110.619	9.36217e-10	3.54773e-07		-	-
ci|000006575|Bact|Sample_MBT2|2	396	184.851	4.5489	23.4076	9.60364e-10	3.62334e-07		ATP5E_HUMAN	PF04627.8//ATP-synt_Eps//
Contig38295	541	55.0666	5.68474	51.437	1.00004e-09	3.75661e-07		-	-
ci|000015316|Bact|Sample_MGT1|2	808	54.0683	5.62553	49.369	1.04638e-09	3.91369e-07		-	PF00811.13//Ependymin//
ci|000006471|Bact|Sample_MBC2|2	675	48.1277	-5.04243	-32.9552	1.05454e-09	3.92334e-07		-	-
Contig25700	325	44.3126	-6.72061	-105.464	1.05837e-09	3.92334e-07		-	-
ci|000000054|Bact|Sample_MGC1|2	2109	46.2448	-5.00042	-32.0094	1.06258e-09	3.92334e-07	gb EU344782.1	GBB2_RAT	PF00400.27//WD40//
Contig31445	1002	62.7415	-6.84499	-114.96	1.21602e-09	4.47075e-07		MDH_PYRHO	PF02615.9//Ldh_2//
ci|000008839|Bact|Sample_MGC1|2	620	176.648	-7.16026	-143.039	1.22257e-09	4.47581e-07		-	-
ci|000014076|Bact|Sample_MGC1|2	2035	5368.42	-5.30179	-39.4457	1.26346e-09	4.60598e-07		-	PF00115.15//COX1//
ci|000018430|Bact|Sample_MBT1|2	1294	53.1819	-4.72182	-26.3881	1.30396e-09	4.73365e-07		-	-
Contig39006	934	173.856	4.33969	20.2477	1.39312e-09	5.03616e-07		CD69_HUMAN	PF00059.16//Lectin_C//
ci|000000321|Bact|Sample_MGT1|2	907	99.2371	5.56323	47.2825	1.51271e-09	5.42764e-07		-	-
ci|000005941|Bact|Sample_MGT1|2	1003	76.1213	6.2787	77.6385	1.51398e-09	5.42764e-07	gb KP670949.1	-	-
ci|000000092|Bact|Sample_MGT2|2	1314	110.904	6.52539	92.1167	1.5954e-09	5.6959e-07		YFEX_ECOLI	PF04261.7//Dyp_perox//
ci|000003849|Bact|Sample_MGT1|2	1659	1563.11	7.0743	134.765	1.62237e-09	5.75237e-07		-	PF00100.18//Zona_pellucida//
ci|000005008|Bact|Sample_MGT1|2	509	60.8409	6.76146	108.493	1.62453e-09	5.75237e-07		-	-
ci|000007967|Bact|Sample_MBT2|2	567	63.9888	6.77766	109.719	1.67396e-09	5.90319e-07		-	-
ci|000009185|Bact|Sample_MGC2|2	820	83.099	-6.41324	-85.2269	1.69025e-09	5.93641e-07		-	-
ci|000013334|Bact|Sample_MGC2|2	707	112.607	-5.326	-40.113	1.69975e-09	5.94561e-07		-	-
ci|000012677|Bact|Sample_MGC1|2	982	44.4718	-6.67827	-102.414	1.7237e-09	6.00506e-07		-	-
Contig30462	449	45.557	-6.68806	-103.111	1.73507e-09	6.02042e-07		HS12A_HUMAN	PB005682//Pfam-B_5682//
ci|000020723|Bact|Sample_MBT1|2	882	47.2047	-6.69946	-103.93	1.77227e-09	6.12488e-07		-	PF15135.1//UPF0515//
ci|000013793|Bact|Sample_MGT2|2	598	57.7246	6.72818	106.019	1.86125e-09	6.40677e-07		-	-
Contig28980	1483	259.337	-2.76395	-6.79255	1.88778e-09	6.45658e-07		-	-
ci|000010428|Bact|Sample_MGT2|2	608	60.6057	6.74527	107.283	1.89066e-09	6.45658e-07		-	PF00386.16//C1q//
ci|000001005|Bact|Sample_MGT1|2	656	66.3763	5.80645	55.9647	2.03436e-09	6.91996e-07		-	-
ci|000003162|Bact|Sample_MGC1|2	680	67.0906	-6.81525	-112.614	2.08189e-09	7.05385e-07		-	-
ci|000017324|Bact|Sample_MBT1|2	1355	322.124	-4.20978	-18.5042	2.13185e-09	7.19491e-07	gb EF140762.1	-	PF00012.15//HSP70//
Contig34688	442	79.3097	4.02244	16.2508	2.20766e-09	7.42177e-07		-	-
ci|000011869|Bact|Sample_MGC1|2	713	260.764	-4.56314	-23.6397	2.24837e-09	7.52933e-07		-	-
ci|000007864|Bact|Sample_MGT2|2	498	51.9405	4.97781	31.5117	2.37143e-09	7.90035e-07		-	-
ci|000004210|Bact|Sample_MGC2|2	923	81.6661	-6.8683	-116.832	2.37745e-09	7.90035e-07		-	-
ci|000009878|Bact|Sample_MGT2|2	445	56.8069	6.69307	103.47	2.51953e-09	8.34042e-07		-	-
ci|000017372|Bact|Sample_MGC1|2	1128	1691.46	-2.54902	-5.85237	2.55238e-09	8.4169e-07	gb AY350787.1	-	-
ci|000005878|Bact|Sample_MGC2|2	714	67.8991	-6.79551	-111.084	2.64673e-09	8.69486e-07		-	-
ci|000010796|Bact|Sample_MGT1|2	510	46.199	6.60728	97.4963	2.66274e-09	8.70802e-07		-	-
Contig19834	3389	3590.72	-4.22684	-18.7243	2.67089e-09	8.70802e-07		NU4M_MYTED	PF00361.15//Oxidored_q1//
ci|000007204|Bact|Sample_MBT2|2	1011	75.2178	-5.43477	-43.2541	2.71131e-09	8.80656e-07		-	-
ci|000005157|Bact|Sample_MGT1|2	899	77.6781	6.79524	111.063	2.8011e-09	9.06413e-07		-	-
Contig40493	1152	114.947	3.11982	8.69279	2.85111e-09	9.19154e-07		U2AF2_MOUSE	PB008408//Pfam-B_8408//;PB000638//Pfam-B_638//;PB015975//Pfam-B_15975//;PF00076.17//RRM_1//;PF13893.1//RRM_5//
ci|000000446|Bact|Sample_MGT2|2	604	150.977	6.98973	127.092	2.87016e-09	9.21856e-07		C1QT3_HUMAN	PF00386.16//C1q//
ci|000025702|Bact|Sample_MBT2|2	650	96.4208	5.24137	37.8278	2.89619e-09	9.2677e-07		-	-
ci|000010673|Bact|Sample_MGT1|2	491	71.9118	3.64081	12.4736	2.96664e-09	9.45811e-07		-	-
ci|000014101|Bact|Sample_MGC1|2	296	2321.52	-6.6076	-97.5186	3.09922e-09	9.84446e-07	gb DQ198231.2	-	-
ci|000015914|Bact|Sample_MGT1|2	260	1368.46	7.0689	134.261	3.14545e-09	9.94391e-07		-	-
ci|000009605|Bact|Sample_MBC1|2	448	42.7727	6.56046	94.3834	3.15355e-09	9.94391e-07		-	-
Contig33878	1223	134.568	3.64534	12.5128	3.33196e-09	1.04683e-06		SC61B_DICDI	-
ci|000000638|Bact|Sample_MBC2|2	1010	42.5039	-6.59819	-96.8844	3.38983e-09	1.06115e-06		-	-
ci|000007894|Bact|Sample_MGC1|2	1040	93.5247	-5.61321	-48.949	3.45534e-09	1.07775e-06		-	PF08646.5//Rep_fac-A_C//
ci|000007314|Bact|Sample_MBT1|2	690	42.4182	6.54631	93.4622	3.54676e-09	1.10229e-06		-	-
ci|000001025|Bact|Sample_MBC1|2	2051	912.763	3.53559	11.5963	3.57719e-09	1.10776e-06	gb DQ416034.1	SC61A_HARAN	PF00344.15//SecY//;PF10559.4//Plug_translocon//
ci|000001786|Bact|Sample_MGT1|2	1394	151.753	6.96295	124.754	3.61659e-09	1.11596e-06		MFAP4_BOVIN	PF00147.13//Fibrinogen_C//;PF01683.13//EB//
ci|000006544|Bact|Sample_MGT1|2	678	73.4473	4.64416	25.0053	3.73947e-09	1.14977e-06		-	-
ci|000019176|Bact|Sample_MBC1|2	1112	48.1091	5.46726	44.2394	3.9635e-09	1.21434e-06		MLE_ARGIR	PB005796//Pfam-B_5796//;PF13499.1//EF-hand_7//;PF13405.1//EF-hand_6//;PF13833.1//EF-hand_8//
ci|000009643|Bact|Sample_MGC2|2	1241	194.225	-7.02661	-130.383	4.15971e-09	1.26995e-06		-	PF00100.18//Zona_pellucida//
ci|000001018|Bact|Sample_MGC1|2	773	78.0406	-6.78966	-110.635	4.26325e-09	1.29697e-06		VWDE_HUMAN	-
ci|000019445|Bact|Sample_MBT2|2	669	56.6386	6.63943	99.6934	4.29666e-09	1.30255e-06	gb KJ808668.1	G3P_COTJA	PF00044.19//Gp_dh_N//;PF02800.15//Gp_dh_C//
ci|000000589|Bact|Sample_MBT2|2	1129	44.7701	6.54456	93.3489	4.54755e-09	1.37379e-06		-	-
ci|000010908|Bact|Sample_MBC1|2	740	40.8559	6.50333	90.7191	4.78203e-09	1.43959e-06		-	-
ci|000006150|Bact|Sample_MBC2|2	888	37.2839	-6.50582	-90.8753	5.17777e-09	1.55331e-06		-	-
ci|000014113|Bact|Sample_MGC2|2	528	133.002	-6.27316	-77.3408	5.25611e-09	1.57136e-06		-	-
Contig28535	1128	43.7516	-5.48475	-44.7791	5.44371e-09	1.62183e-06		FCN1_HUMAN	PF00147.13//Fibrinogen_C//
ci|000003379|Bact|Sample_MGT2|2	323	62.6739	6.63813	99.6039	6.18708e-09	1.83697e-06		-	PF07127.6//Nodulin_late//
ci|000015334|Bact|Sample_MGT1|2	691	88.8309	3.41282	10.6503	6.27764e-09	1.85747e-06		-	PF05383.12//La//;PF14259.1//RRM_6//;PF00076.17//RRM_1//
ci|000014466|Bact|Sample_MGC2|2	622	57.461	-6.6471	-100.225	6.30841e-09	1.86021e-06		-	-
ci|000001629|Bact|Sample_MGT2|2	801	90.1781	6.75354	107.899	6.33496e-09	1.86168e-06		PCR7_ARATH	PF04749.12//PLAC8//
ci|000014304|Bact|Sample_MGT1|2	796	254.025	3.80183	13.9465	6.45427e-09	1.89031e-06		-	PF00044.19//Gp_dh_N//
ci|000005099|Bact|Sample_MGT2|2	835	63.3851	4.44193	21.7348	6.67494e-09	1.94723e-06		-	-
Contig391	1423	40.6722	-4.81702	-28.1882	6.69367e-09	1.94723e-06		-	PB009765//Pfam-B_9765//
ci|000013002|Bact|Sample_MGT2|2	325	41.7799	6.47543	88.9813	7.02723e-09	2.0374e-06		-	-
Contig15184	983	66.9738	6.64615	100.159	7.1082e-09	2.05398e-06		-	-
Contig14311	848	52.7634	-4.22903	-18.7528	7.47663e-09	2.15324e-06		-	-
ci|000007049|Bact|Sample_MGT2|2	1323	169.562	6.34767	81.4401	7.51777e-09	2.1579e-06		-	-
Contig32937	1251	69.1357	5.76171	54.256	8.33848e-09	2.38555e-06		-	PF13173.1//AAA_14//
ci|000001618|Bact|Sample_MGC1|2	536	254.758	-3.02012	-8.11236	9.15403e-09	2.61023e-06		TU92_POLAB	PF07648.10//Kazal_2//;PF00050.16//Kazal_1//
ci|000026233|Bact|Sample_MBC1|2	766	49.9265	-5.00669	-32.1486	9.37357e-09	2.66404e-06		-	PF05193.16//Peptidase_M16_C//
ci|000003837|Bact|Sample_MGT2|2	1132	121.854	5.63887	49.8276	9.82614e-09	2.77954e-06		GIMA7_HUMAN	PF04548.11//AIG1//
ci|000001512|Bact|Sample_MGC2|2	514	65.501	-6.1309	-70.0785	9.84431e-09	2.77954e-06		PLCL_MYTGA	PF00059.16//Lectin_C//
ci|000012616|Bact|Sample_MGT1|2	1199	5092.03	6.5306	92.45	9.94208e-09	2.798e-06		-	-
ci|000015847|Bact|Sample_MGT1|2	600	81.3784	3.73504	13.3156	9.99097e-09	2.80263e-06		MOXD1_DANRE	PF03351.12//DOMON//
ci|000014956|Bact|Sample_MGT1|2	745	58.1397	6.55504	94.0295	1.05928e-08	2.96183e-06		-	-
ci|000016609|Bact|Sample_MGT2|2	527	39.2067	6.39605	84.2174	1.22629e-08	3.41731e-06		ANM1_XENTR	PB009220//Pfam-B_9220//;PB001639//Pfam-B_1639//
ci|000002912|Bact|Sample_MBC2|2	1660	48.5329	-5.52535	-46.057	1.23009e-08	3.41731e-06		CASP3_RABIT	PF00656.17//Peptidase_C14//
Contig38863	822	91.3815	4.02326	16.2601	1.23766e-08	3.42732e-06		-	-
ci|000017184|Bact|Sample_MGT2|2	989	49.0857	4.47216	22.195	1.27158e-08	3.51001e-06		VIGLN_HUMAN	PF00013.24//KH_1//;PF13014.1//KH_3//
ci|000010420|Bact|Sample_MGT2|2	201	45.7397	6.44633	87.2044	1.32427e-08	3.64382e-06		-	-
ci|000010913|Bact|Sample_MBC2|2	706	37.7913	-6.41825	-85.5238	1.33807e-08	3.67008e-06		-	-
ci|000004485|Bact|Sample_MGC2|2	773	69.5242	-6.6231	-98.5719	1.35341e-08	3.70041e-06		C1QT4_MOUSE	PF00386.16//C1q//
ci|000002638|Bact|Sample_MGT1|2	1155	205.17	3.56406	11.8274	1.39062e-08	3.78089e-06		-	-
ci|000004844|Bact|Sample_MBC2|2	3582	49.9745	-5.54277	-46.6167	1.39159e-08	3.78089e-06	dbj AB016070.1	MYSP_ECHGR	PF01576.14//Myosin_tail_1//;PF00038.16//Filament//;PF00261.15//Tropomyosin//;PF11559.3//ADIP//
Contig26735	770	81.1712	-5.88972	-59.2902	1.40528e-08	3.80611e-06		-	-
ci|000011747|Bact|Sample_MGC2|2	2130	203.545	-6.86482	-116.551	1.42704e-08	3.85298e-06		-	PF00100.18//Zona_pellucida//
Contig2436	3206	7816.17	-3.53945	-11.6273	1.4771e-08	3.9757e-06	gb HQ864834.1	ATP6_MYTED	PF00119.15//ATP-synt_A//
ci|000005631|Bact|Sample_MGT2|2	849	52.9562	6.48573	89.6187	1.49011e-08	3.99826e-06		-	-
ci|000014311|Bact|Sample_MBC2|2	684	34.8087	-6.37446	-82.9668	1.51513e-08	4.0528e-06		-	-
ci|000008338|Bact|Sample_MGT1|2	634	97.0893	4.32475	20.0392	1.644e-08	4.38394e-06		-	-
Contig26850	536	33.6547	-6.34811	-81.4652	1.73021e-08	4.59964e-06	gb KP125933.1	-	PF10690.4//Myticin-prepro//
ci|000000996|Bact|Sample_MBC1|2	533	36.0758	6.32835	80.3568	1.75127e-08	4.62922e-06		-	-
Contig13645	1650	40.9475	-6.41871	-85.5507	1.75205e-08	4.62922e-06		-	-
ci|000018228|Bact|Sample_MGT1|2	4214	160.674	6.76738	108.939	1.78957e-08	4.71393e-06		DHHA_XENLA	PF01079.15//Hint//;PF01823.14//MACPF//;PF04548.11//AIG1//;PF01926.18//MMR_HSR1//
Contig8246	1657	95.4594	-6.67463	-102.156	1.80837e-08	4.74897e-06		SMCO3_MOUSE	PF15047.1//DUF4533//
ci|000001705|Bact|Sample_MBT1|2	1533	64.985	-5.71779	-52.629	1.86684e-08	4.88767e-06		-	-
ci|000015559|Bact|Sample_MGT1|2	540	106.811	3.42172	10.7162	1.87357e-08	4.89046e-06		-	PF00059.16//Lectin_C//;PF05473.7//Herpes_UL45//
ci|000004098|Bact|Sample_MGC1|2	711	730.041	-2.54025	-5.8169	1.89221e-08	4.921e-06		RL12_RAT	PF03946.9//Ribosomal_L11_N//
ci|000012303|Bact|Sample_MGC1|2	624	204.991	-6.82443	-113.334	1.89666e-08	4.921e-06		-	-
ci|000001600|Bact|Sample_MGT1|2	366	50.868	6.44409	87.0695	1.92581e-08	4.98167e-06		-	-
ci|000009459|Bact|Sample_MBT2|2	1002	36.1107	6.31823	79.795	1.94291e-08	5.00068e-06		-	-
ci|000003462|Bact|Sample_MGT2|2	261	35.338	6.30985	79.3332	1.94473e-08	5.00068e-06		-	-
ci|000012936|Bact|Sample_MBT1|2	948	47.4232	5.37397	41.4691	1.99089e-08	5.10418e-06		-	-
ci|000003635|Bact|Sample_MGT1|2	289	40.3034	6.35324	81.7554	2.07007e-08	5.28169e-06		-	-
ci|000002855|Bact|Sample_MGT2|2	674	54.4317	6.45872	87.9566	2.07235e-08	5.28169e-06		NPC2_HUMAN	PF02221.10//E1_DerP2_DerF2//
Contig26963	1476	50.3447	-6.47108	-88.7135	2.08112e-08	5.28844e-06		MDH_PYRAB	PF02615.9//Ldh_2//
ci|000003553|Bact|Sample_MBC1|2	536	34.8711	-6.34179	-81.1089	2.10012e-08	5.32108e-06		-	-
ci|000022781|Bact|Sample_MBC2|2	1225	1065.46	-3.59311	-12.068	2.11214e-08	5.33389e-06		-	-
Contig7886	707	66.6897	-4.7277	-26.496	2.11753e-08	5.33389e-06		-	-
Contig22559	847	3148.57	-6.28164	-77.7967	2.24845e-08	5.6472e-06		NU2M_MYTED	-
ci|000001943|Bact|Sample_MGT2|2	634	103.996	5.16386	35.8491	2.31205e-08	5.7901e-06	gb AF162336.1	MYTB_MYTED	PF10690.4//Myticin-prepro//
ci|000016113|Bact|Sample_MGC2|2	650	39.8857	-5.34786	-40.7255	2.41309e-08	6.02567e-06		-	-
ci|000015879|Bact|Sample_MGT1|2	1560	182.742	2.86269	7.2737	2.49851e-08	6.20546e-06		EF2_BETVU	PF03764.13//EFG_IV//;PF00679.19//EFG_C//
ci|000014166|Bact|Sample_MGT1|2	589	106.038	3.72538	13.2267	2.49945e-08	6.20546e-06		NOTC2_HUMAN	PF07645.10//EGF_CA//;PF00008.22//EGF//;PF07974.8//EGF_2//;PF14670.1//FXa_inhibition//
Contig197	2062	785.781	-6.45239	-87.5713	2.51974e-08	6.23791e-06	gb AY497292.2	CYB_MYTED	PF00032.12//Cytochrom_B_C//
Contig39321	429	71.4351	5.1496	35.4964	2.54565e-08	6.28405e-06		-	-
ci|000014249|Bact|Sample_MGT1|2	1325	147.801	4.23869	18.8788	2.55867e-08	6.29744e-06		-	-
ci|000012392|Bact|Sample_MGT2|2	1323	347.64	4.37694	20.7774	2.56565e-08	6.29744e-06		-	-
ci|000019076|Bact|Sample_MGT2|2	581	70.9407	3.45286	10.95	2.66908e-08	6.53274e-06		CPMD8_HUMAN	PF12248.3//Methyltransf_FA//;PB006524//Pfam-B_6524//
Contig33368	434	42.0573	6.33567	80.7659	2.82489e-08	6.89456e-06		-	-
ci|000007038|Bact|Sample_MBC2|2	689	52.5611	-5.55164	-46.9041	2.94864e-08	7.17633e-06		-	PF00057.13//Ldl_recept_a//
Contig32294	274	50.4289	-4.77486	-27.3764	2.96926e-08	7.2062e-06		-	-
ci|000023679|Bact|Sample_MGT2|2	211	38.8701	6.29921	78.7499	3.03762e-08	7.35148e-06		-	-
ci|000004351|Bact|Sample_MGC2|2	890	86.4873	-5.63624	-49.7366	3.08292e-08	7.44026e-06	gb DQ174099.1	-	PB005067//Pfam-B_5067//;PB002965//Pfam-B_2965//
ci|000025953|Bact|Sample_MGC2|2	226	34.2719	-5.64957	-50.1984	3.12294e-08	7.51277e-06		-	-
ci|000005102|Bact|Sample_MGT2|2	594	56.8714	6.42566	85.9637	3.13507e-08	7.51277e-06		-	-
ci|000000443|Bact|Sample_MGC2|2	1140	168.762	-4.75588	-27.0186	3.13905e-08	7.51277e-06		-	PB008262//Pfam-B_8262//;PF10473.4//CENP-F_leu_zip//
Contig11179	669	55.1797	-5.0403	-32.9064	3.26326e-08	7.78846e-06		-	-
Contig35220	256	47.2089	6.35835	82.0456	3.31188e-08	7.88273e-06		-	-
ci|000000204|Bact|Sample_MGC1|2	1808	231.951	-6.3799	-83.28	3.45269e-08	8.19529e-06		-	-
ci|000030668|Bact|Sample_MBT1|2	1782	34.6484	5.57591	47.6996	3.6103e-08	8.54591e-06		RO60_HUMAN	PF05731.6//TROVE//;PF09967.4//DUF2201//
ci|000027391|Bact|Sample_MGT2|2	273	32.7882	6.21051	74.0544	3.87283e-08	9.14231e-06		CO8A1_MOUSE	PF00386.16//C1q//
Contig35580	782	183.629	3.12547	8.72692	3.90129e-08	9.18441e-06		-	-
ci|000011617|Bact|Sample_MGC1|2	437	34.5048	-6.26967	-77.1542	3.95816e-08	9.29296e-06		-	-
ci|000020008|Bact|Sample_MBC1|2	1083	101.304	-3.3	-9.84918	3.97751e-08	9.30476e-06		-	-
Contig19069	512	36.2504	6.24468	75.8291	3.98472e-08	9.30476e-06		-	-
ci|000003455|Bact|Sample_MGC2|2	815	104.989	-3.07088	-8.40287	3.99685e-08	9.30792e-06		HIP_MYTED	PF00386.16//C1q//
ci|000006958|Bact|Sample_MBT1|2	448	32.4802	6.20157	73.5965	4.07895e-08	9.47359e-06		-	-
ci|000001341|Bact|Sample_MGT2|2	380	264.784	2.8136	7.03037	4.10614e-08	9.51116e-06	gb KJ002650.1	-	-
ci|000010509|Bact|Sample_MGC2|2	814	374.61	-2.15916	-4.46655	4.16625e-08	9.62459e-06	gb DQ263745.1	CTRB_BOVIN	PF00089.21//Trypsin//
ci|000002297|Bact|Sample_MGC1|2	276	33.0407	-6.24545	-75.8698	4.28577e-08	9.87038e-06		-	-
Contig37308	916	75.3086	3.68162	12.8315	4.29549e-08	9.87038e-06		CEEH2_CAEEL	PF12697.2//Abhydrolase_6//;PF00561.15//Abhydrolase_1//;PF12695.2//Abhydrolase_5//
ci|000000804|Bact|Sample_MGT2|2	1487	46.6075	6.32014	79.9011	4.45261e-08	1.02043e-05		GIMA4_HUMAN	PF04548.11//AIG1//;PF01926.18//MMR_HSR1//
ci|000012512|Bact|Sample_MGT1|2	1437	93.2308	5.79132	55.3811	4.92311e-08	1.12527e-05		-	-
Contig7590	889	129.455	-6.59419	-96.6157	5.2843e-08	1.20464e-05		-	-
ci|000015227|Bact|Sample_MGT1|2	596	41.2608	5.20896	36.9873	5.36169e-08	1.21907e-05		-	PF11790.3//Glyco_hydro_cc//
ci|000002792|Bact|Sample_MBT1|2	938	97.5543	5.44551	43.5774	5.44339e-08	1.23439e-05		-	-
ci|000006133|Bact|Sample_MGT2|2	823	81.9235	6.02031	64.9072	5.80099e-08	1.31204e-05		AMD_HUMAN	PF03712.10//Cu2_monoox_C//;PF01082.15//Cu2_monooxygen//
Contig32697	809	50.9781	6.3162	79.683	5.90651e-08	1.33242e-05		-	-
ci|000012844|Bact|Sample_MGC2|2	583	69.3319	-3.12002	-8.69401	5.99451e-08	1.34875e-05		-	-
ci|000012476|Bact|Sample_MGT2|2	722	222.748	2.60356	6.07786	6.02198e-08	1.35141e-05		-	-
ci|000016169|Bact|Sample_MGT1|2	972	216.537	2.50816	5.68894	6.24471e-08	1.39776e-05		-	-
ci|000000134|Bact|Sample_MGT2|2	717	87.0535	6.45852	87.9445	6.26723e-08	1.39918e-05	emb FR715635.1	-	PF00386.16//C1q//
ci|000002763|Bact|Sample_MGT2|2	499	56.6656	4.95752	31.0715	6.62448e-08	1.47513e-05		-	-
ci|000017496|Bact|Sample_MGT1|2	904	70.1815	4.33508	20.1832	6.71215e-08	1.4908e-05		-	-
ci|000001207|Bact|Sample_MBT2|2	644	30.7147	6.12049	69.5747	7.16825e-08	1.58803e-05		-	-
Contig28880	1362	239.69	-4.27613	-19.3751	7.5547e-08	1.66936e-05		-	PF00021.16//UPAR_LY6//
ci|000013775|Bact|Sample_MGC2|2	1372	41.8361	-4.75924	-27.0816	7.88065e-08	1.73694e-05		TTC29_XENLA	PF13424.1//TPR_12//;PF13414.1//TPR_11//;PF07719.12//TPR_2//;PF13181.1//TPR_8//;PF00515.23//TPR_1//;PF13176.1//TPR_7//;PF13428.1//TPR_14//;PF13432.1//TPR_16//;PF13174.1//TPR_6//;PF13374.1//TPR_10//
ci|000004429|Bact|Sample_MGC2|2	813	71.9126	-6.40571	-84.7834	8.12863e-08	1.78704e-05		-	-
Contig14095	690	447.879	4.70447	26.0728	8.36628e-08	1.83462e-05	gb HQ690235.1	RL7_PONAB	PF00327.15//Ribosomal_L30//;PF08079.7//Ribosomal_L30_N//
Contig5236	583	64.9399	3.72069	13.1838	8.39279e-08	1.83577e-05		-	-
ci|000007989|Bact|Sample_MBT2|2	508	27.2465	-6.09322	-68.2719	9.13198e-08	1.98702e-05		-	-
Contig28785	691	193.829	-4.5989	-24.2329	9.15026e-08	1.98702e-05		-	-
Contig18212	298	43.5664	5.2679	38.5296	9.1614e-08	1.98702e-05		-	-
ci|000004660|Bact|Sample_MGT1|2	407	55.1827	5.76909	54.534	9.18707e-08	1.98702e-05		-	-
Contig23	1860	81.9094	-4.99352	-31.8567	9.19928e-08	1.98702e-05		-	-
ci|000003369|Bact|Sample_MGC2|2	2242	162.12	-3.02177	-8.12166	9.39305e-08	2.02382e-05		-	-
ci|000023337|Bact|Sample_MGT2|2	400	48.844	6.24414	75.8007	9.54744e-08	2.05196e-05		-	-
ci|000017390|Bact|Sample_MGC2|2	424	102.701	-4.50837	-22.7591	1.00977e-07	2.16056e-05		-	-
ci|000013724|Bact|Sample_MGC2|2	1196	87.6414	-3.29018	-9.78231	1.01028e-07	2.16056e-05		FIBA_PARPA	PF00147.13//Fibrinogen_C//
ci|000001428|Bact|Sample_MBC2|2	1070	42.3022	-4.99203	-31.8237	1.06509e-07	2.27217e-05		HS12A_HUMAN	PB005682//Pfam-B_5682//;PF00012.15//HSP70//
ci|000005311|Bact|Sample_MBT2|2	827	35.1761	6.12355	69.7223	1.07177e-07	2.28077e-05		-	-
Contig2405	1486	26.7228	-6.06752	-67.0664	1.08034e-07	2.29338e-05		-	-
ci|000004688|Bact|Sample_MGC1|2	1458	152.962	-6.51154	-91.2368	1.0925e-07	2.3135e-05		GVIN1_MOUSE	-
ci|000012371|Bact|Sample_MGC1|2	678	40.1923	-6.20214	-73.6259	1.10364e-07	2.33137e-05		-	-
ci|000016313|Bact|Sample_MGC2|2	503	36.6029	-6.16954	-71.9806	1.13907e-07	2.40035e-05		-	-
ci|000004409|Bact|Sample_MGC2|2	447	43.256	-5.30409	-39.5084	1.19143e-07	2.50459e-05		-	-
ci|000003965|Bact|Sample_MBT2|2	1508	687.572	-3.04087	-8.22986	1.20058e-07	2.51769e-05		CATB_CHICK	PF00112.18//Peptidase_C1//;PF08127.8//Propeptide_C1//
ci|000012769|Bact|Sample_MGC1|2	502	33.3759	-5.10206	-34.3459	1.21236e-07	2.53623e-05		-	-
ci|000020622|Bact|Sample_MGC2|2	334	134.903	-5.99129	-63.6146	1.23002e-07	2.56696e-05		-	-
ci|000014103|Bact|Sample_MGC2|2	574	28.0459	-6.07007	-67.1851	1.2342e-07	2.56948e-05		-	-
Contig17340	582	49.2107	3.82319	14.1545	1.2493e-07	2.59467e-05		HS12B_HUMAN	PB005682//Pfam-B_5682//
ci|000014537|Bact|Sample_MBC2|2	500	26.7409	-6.04944	-66.2311	1.2738e-07	2.63921e-05		-	-
Contig33194	960	440.728	3.57235	11.8956	1.32248e-07	2.73352e-05		-	-
ci|000001647|Bact|Sample_MBT2|2	756	41.2474	5.20262	36.8253	1.34921e-07	2.7821e-05		-	-
ci|000000411|Bact|Sample_MGT2|2	594	87.6212	2.8918	7.42198	1.50346e-07	3.0928e-05		-	-
Contig5845	806	45.5639	-5.32553	-40.0999	1.52684e-07	3.13343e-05		-	PF13202.1//EF-hand_5//
ci|000000744|Bact|Sample_MBC1|2	557	26.3584	-6.01781	-64.7948	1.59863e-07	3.27299e-05		-	PF01541.19//GIY-YIG//
ci|000015733|Bact|Sample_MGT1|2	269	46.0211	6.1596	71.4867	1.61955e-07	3.30725e-05		-	-
ci|000005969|Bact|Sample_MGC2|2	524	452.434	-3.80191	-13.9473	1.62302e-07	3.30725e-05		-	-
ci|000001884|Bact|Sample_MBC2|2	599	25.3292	-5.99373	-63.7225	1.7469e-07	3.55131e-05		-	-
ci|000021745|Bact|Sample_MGC2|2	668	321.294	-2.26544	-4.808	1.77272e-07	3.59533e-05		-	-
ci|000029998|Bact|Sample_MGT1|2	228	28.2051	5.98296	63.2483	1.86103e-07	3.76559e-05		-	-
ci|000009205|Bact|Sample_MBC1|2	3155	27.194	-6.00846	-64.3766	1.91362e-07	3.86297e-05		-	-
ci|000023583|Bact|Sample_MGT1|2	107	28.4728	5.9809	63.1581	1.94642e-07	3.92002e-05		-	-
ci|000019231|Bact|Sample_MBT2|2	1042	31.0685	5.35767	41.0033	1.99337e-07	4.00525e-05		-	-
Contig8453	1416	98.4459	-5.11352	-34.6196	2.07408e-07	4.15773e-05		-	-
ci|000011943|Bact|Sample_MGC1|2	1729	306.398	-2.20138	-4.5992	2.10788e-07	4.21571e-05		GUN15_ARATH	PF00759.14//Glyco_hydro_9//
Contig18887	1156	29.2222	5.97825	63.0425	2.15002e-07	4.29007e-05		-	-
ci|000030194|Bact|Sample_MBT1|2	1248	103.602	2.97868	7.88264	2.21797e-07	4.41545e-05		-	-
ci|000002195|Bact|Sample_MGT1|2	599	32.7796	4.98651	31.7022	2.30684e-07	4.58181e-05		-	-
Contig1270	1322	31.4948	-5.01599	-32.3566	2.42396e-07	4.80339e-05		BBR_ARATH	PF13639.1//zf-RING_2//;PF12678.2//zf-rbx1//;PF13923.1//zf-C3HC4_2//;PF14634.1//zf-RING_5//;PF00097.20//zf-C3HC4//;PF13920.1//zf-C3HC4_3//
ci|000015951|Bact|Sample_MGT1|2	864	26.4279	5.9283	60.8972	2.44313e-07	4.8303e-05		-	-
ci|000022371|Bact|Sample_MGC1|2	213	26.012	-5.96277	-62.3694	2.45528e-07	4.84323e-05		-	-
ci|000015427|Bact|Sample_MGT1|2	705	72.4115	3.84988	14.4188	2.52421e-07	4.96331e-05		-	-
ci|000002740|Bact|Sample_MGT1|2	410	45.6635	6.09953	68.5712	2.52764e-07	4.96331e-05		-	-
ci|000003733|Bact|Sample_MBC1|2	785	55.1727	3.84762	14.3963	2.53906e-07	4.97443e-05		-	-
ci|000014369|Bact|Sample_MGT1|2	985	174.375	4.40919	21.247	2.54923e-07	4.98305e-05	tpg BK007886.1	FBCD1_MACFA	PF00147.13//Fibrinogen_C//
ci|000011675|Bact|Sample_MGC1|2	224	24.7432	-5.94063	-61.4196	2.56235e-07	4.99739e-05		-	-
ci|000028772|Bact|Sample_MBC2|2	935	95.4576	-4.10308	-17.185	2.71014e-07	5.27372e-05		-	-
ci|000000390|Bact|Sample_MGT2|2	494	68.6902	3.67448	12.7682	2.72596e-07	5.2926e-05		-	-
ci|000003114|Bact|Sample_MGT1|2	524	84.6759	4.27115	19.3083	2.7603e-07	5.34725e-05		-	-
ci|000001535|Bact|Sample_MGC2|2	853	945.998	-5.79629	-55.5721	2.79888e-07	5.40986e-05		-	-
Contig28993	1904	103.012	-3.25884	-9.57215	2.84174e-07	5.48044e-05		RFX4_DANRE	PF02257.10//RFX_DNA_binding//
Contig28005	604	23.8208	-5.91399	-60.2958	2.87989e-07	5.54164e-05		-	-
ci|000017805|Bact|Sample_MBT1|2	726	26.829	5.91066	60.1571	2.96345e-07	5.68976e-05		-	-
ci|000019063|Bact|Sample_MBC2|2	728	39.2443	-5.1714	-36.0368	2.97543e-07	5.7001e-05		-	-
ci|000003522|Bact|Sample_MGC2|2	2047	849.679	-2.83966	-7.15852	3.06133e-07	5.85169e-05	ref XM_011443768.1	TBB5_PONAB	PF00091.20//Tubulin//;PF03953.12//Tubulin_C//;PB000081//Pfam-B_81//;PF10644.4//Misat_Tub_SegII//
ci|000010648|Bact|Sample_MBT1|2	412	293.795	4.71777	26.3142	3.14946e-07	6.00684e-05	emb AJ007506.1	MT14_MYTED	PF00131.15//Metallothio//;PF12749.2//Metallothio_Euk//
ci|000000821|Bact|Sample_MBC1|2	738	30.4786	-5.98432	-63.3083	3.17231e-07	6.0371e-05		-	PF00112.18//Peptidase_C1//
ci|000005909|Bact|Sample_MGC2|2	503	43.1541	-6.08533	-67.8994	3.20314e-07	6.08237e-05		-	-
Contig15521	667	26.3527	5.89355	59.4478	3.24717e-07	6.15246e-05		-	-
ci|000013599|Bact|Sample_MGC2|2	698	309.22	-5.0541	-33.2228	3.29928e-07	6.23752e-05		Y1483_SYNY3	PF02469.17//Fasciclin//
ci|000008462|Bact|Sample_MGT1|2	345	734.786	5.97869	63.0617	3.37044e-07	6.35814e-05		RL14_LUMRU	PF01929.12//Ribosomal_L14e//
ci|000006545|Bact|Sample_MGT2|2	419	33.7491	4.98728	31.7191	3.47039e-07	6.53241e-05		-	-
ci|000004170|Bact|Sample_MGT2|2	1680	116.127	4.06275	16.7112	3.52901e-07	6.62833e-05		-	-
ci|000008006|Bact|Sample_MBT2|2	843	60.5226	3.74228	13.3825	3.55566e-07	6.6639e-05		-	-
Contig26931	2376	97.521	-3.44785	-10.912	3.57926e-07	6.69359e-05		CSDE1_CAVPO	PF00313.17//CSD//
ci|000013866|Bact|Sample_MGC2|2	1290	47.3792	-6.09264	-68.2447	3.62907e-07	6.77209e-05		BGBP_PENMO	PF00722.16//Glyco_hydro_16//
Contig23809	1798	630.547	2.93648	7.65541	3.6771e-07	6.84299e-05		ROAA_MOUSE	PF00076.17//RRM_1//;PF14259.1//RRM_6//;PB002199//Pfam-B_2199//;PF13893.1//RRM_5//
Contig23997	2493	259.039	-3.52243	-11.4909	3.68559e-07	6.84299e-05		-	-
ci|000002116|Bact|Sample_MGC2|2	838	137.947	-5.87718	-58.777	3.69082e-07	6.84299e-05		-	PB002028//Pfam-B_2028//
Contig35743	873	1942.74	2.96586	7.81289	3.73346e-07	6.90721e-05		CATL1_PIG	PF00112.18//Peptidase_C1//;PF08246.7//Inhibitor_I29//
ci|000018759|Bact|Sample_MBT1|2	445	24.0686	-5.8823	-58.9858	3.84327e-07	7.09518e-05		-	-
ci|000002619|Bact|Sample_MGT2|2	734	174.646	3.39324	10.5067	3.90189e-07	7.17615e-05		C1QL4_HUMAN	PF00386.16//C1q//
ci|000028617|Bact|Sample_MBC2|2	500	126.262	-6.27469	-77.423	3.90374e-07	7.17615e-05		-	-
ci|000014777|Bact|Sample_MGT2|2	1837	36.5182	5.97292	62.8099	3.99771e-07	7.3333e-05		POLN_CRPVC	PF00680.15//RdRP_1//
Contig14212	283	28.3217	-5.93087	-61.0057	4.02299e-07	7.36404e-05		-	-
ci|000007755|Bact|Sample_MGC1|2	771	98.2006	-6.22958	-75.0394	4.05016e-07	7.3981e-05		-	-
ci|000004386|Bact|Sample_MGT2|2	405	48.0194	6.04709	66.1235	4.10526e-07	7.48292e-05		-	-
ci|000013681|Bact|Sample_MBT2|2	623	25.6552	5.85581	57.9127	4.11883e-07	7.49184e-05		-	-
Contig40851	847	38.8008	4.50424	22.6941	4.43234e-07	8.04516e-05		EPDR2_HALAI	PF00811.13//Ependymin//
Contig4030	2281	36.5473	4.44693	21.8102	4.45177e-07	8.05886e-05	gb KP670949.1	-	-
ci|000008965|Bact|Sample_MBC1|2	579	27.7864	-5.91056	-60.1529	4.45854e-07	8.05886e-05		-	-
Contig11460	802	964.42	2.24303	4.73391	4.48936e-07	8.09763e-05		XP4_XENLA	PF00088.13//Trefoil//
ci|000020722|Bact|Sample_MBT2|2	621	43.2355	-6.03691	-65.6587	4.52344e-07	8.1421e-05		-	-
ci|000014364|Bact|Sample_MGT2|2	638	24.6973	5.8224	56.587	4.86218e-07	8.73362e-05		-	PF01187.13//MIF//
Contig31136	1564	87.7659	-6.17878	-72.4432	4.91968e-07	8.81858e-05		FRIY_LYMST	PF00210.19//Ferritin//;PF02915.12//Rubrerythrin//
Contig13005	1013	270.87	-2.00432	-4.01199	5.0806e-07	9.08817e-05		FCGBP_HUMAN	-
Contig13913	951	264.239	3.11405	8.65811	5.27509e-07	9.41659e-05	gb KM192127.1	NU4M_MYTED	PF00361.15//Oxidored_q1//
Contig39547	570	69.7453	3.09406	8.53896	5.43959e-07	9.69022e-05		-	PB005067//Pfam-B_5067//;PB002965//Pfam-B_2965//
ci|000004799|Bact|Sample_MBC1|2	1031	33.3806	-5.02389	-32.5343	5.51933e-07	9.81203e-05		-	-
ci|000003561|Bact|Sample_MGC1|2	1134	171.415	-4.41961	-21.4011	5.67466e-07	0.000100675		PLC_HALLA	PF00059.16//Lectin_C//
ci|000016746|Bact|Sample_MGT1|2	705	522.057	2.26426	4.80407	6.02569e-07	0.000106683		-	-
ci|000019590|Bact|Sample_MBC2|2	458	49.8273	-3.94182	-15.3676	6.08539e-07	0.000107331		-	-
Contig7283	2879	2544.99	-3.97962	-15.7756	6.08714e-07	0.000107331	gb GU570514.1	COX1_MYTED	PF00119.15//ATP-synt_A//
ci|000010499|Bact|Sample_MBT1|2	499	30.3014	-5.89637	-59.5642	6.13126e-07	0.000107889		-	-
ci|000005216|Bact|Sample_MGC2|2	511	41.8229	-5.98384	-63.2871	6.20186e-07	0.00010891		-	-
ci|000019067|Bact|Sample_MBT2|2	1913	115.333	-2.81587	-7.04144	6.40186e-07	0.000112194	gb EF140762.1	HSP7C_CHICK	PF00012.15//HSP70//
ci|000002204|Bact|Sample_MGT2|2	1614	232.3	3.61542	12.2561	6.45988e-07	0.000112981		IIGP5_HUMAN	PF05049.8//IIGP//;PF01926.18//MMR_HSR1//
Contig590	909	30.2797	-5.88352	-59.0359	6.67805e-07	0.000116561		-	-
ci|000005781|Bact|Sample_MGC2|2	358	44.9697	-5.20666	-36.9285	6.69332e-07	0.000116592		-	-
ci|000015986|Bact|Sample_MBT1|2	508	96.8842	6.12244	69.6688	6.76014e-07	0.000117519		-	-
ci|000012326|Bact|Sample_MBT2|2	410	23.6049	5.76547	54.3974	6.81125e-07	0.00011817		-	-
ci|000021174|Bact|Sample_MBC1|2	1432	49.5652	-5.01431	-32.319	6.90334e-07	0.000119527		KARG_LIOJA	PF00217.14//ATP-gua_Ptrans//
Contig10939	537	36.9882	-5.9343	-61.151	6.95376e-07	0.00012016		-	-
ci|000005460|Bact|Sample_MBC2|2	1063	30.7364	-5.88304	-59.0162	6.97512e-07	0.000120288		-	-
ci|000003740|Bact|Sample_MGT1|2	1553	51.2216	5.98511	63.343	7.065e-07	0.000121595		-	PF00100.18//Zona_pellucida//;PB014376//Pfam-B_14376//
ci|000015003|Bact|Sample_MGC2|2	679	114.417	-5.717	-52.6002	7.14486e-07	0.000122725		C1QL4_MOUSE	PF00386.16//C1q//
Contig40441	374	23.0069	5.75011	53.8216	7.18091e-07	0.0001231		HS12B_HUMAN	PB005682//Pfam-B_5682//
ci|000002686|Bact|Sample_MBC2|2	1234	41.0524	-5.95509	-62.0385	7.27443e-07	0.000124456		RN213_HUMAN	-
ci|000019113|Bact|Sample_MBT2|2	785	24.7787	5.76803	54.4941	7.56976e-07	0.000129253		-	-
Contig3652	623	51.8058	-5.28432	-38.9707	7.78037e-07	0.000132587		-	-
ci|000013861|Bact|Sample_MGT2|2	646	131.088	2.38057	5.20744	7.82653e-07	0.000133111		-	-
Contig29062	919	153.136	-4.26791	-19.2651	7.85869e-07	0.000133396		-	-
ci|000003069|Bact|Sample_MGC1|2	384	67.2037	-6.05215	-66.3559	7.91009e-07	0.000134005		-	-
Contig38511	1081	199.296	2.33199	5.03498	8.00898e-07	0.000135415		CCD53_MOUSE	PF10152.4//DUF2360//
ci|000011502|Bact|Sample_MGT1|2	651	81.8872	4.73949	26.7133	8.35733e-07	0.000141028		-	-
ci|000012721|Bact|Sample_MGC1|2	860	105.346	-4.68451	-25.7145	8.51662e-07	0.000143436		-	-
Contig41108	2457	2441.61	2.22955	4.68986	8.54828e-07	0.000143689		-	-
ci|000000515|Bact|Sample_MGT1|2	654	49.8509	5.9427	61.508	8.96657e-07	0.000150148		-	-
Contig35677	664	23.117	5.72361	52.8418	8.97409e-07	0.000150148		-	-
Contig38269	1268	36.1117	5.85893	58.0382	8.99138e-07	0.000150148		-	PF04970.8//LRAT//
ci|000006965|Bact|Sample_MGC1|2	600	112.86	-6.11395	-69.26	9.00204e-07	0.000150148		-	-
ci|000015254|Bact|Sample_MGT2|2	437	316.797	4.41265	21.2981	9.20732e-07	0.000153276		-	-
ci|000002168|Bact|Sample_MGC2|2	780	118.504	-6.11268	-69.1992	9.40029e-07	0.000156188		-	-
ci|000014135|Bact|Sample_MBC2|2	1568	20.7496	-5.71708	-52.6032	9.67936e-07	0.000160516		-	-
ci|000001452|Bact|Sample_MGC1|2	408	41.9929	-5.91758	-60.4461	9.72244e-07	0.000160921		-	-
ci|000004176|Bact|Sample_MGC1|2	751	67.532	-6.01731	-64.7727	9.83599e-07	0.000162489		-	-
ci|000003587|Bact|Sample_MGT2|2	299	34.986	4.36984	20.6753	9.88518e-07	0.00016299		-	-
ci|000017787|Bact|Sample_MBC2|2	727	26.2067	5.74725	53.7149	1.01992e-06	0.000167848		-	-
ci|000002912|Bact|Sample_MGT1|2	342	32.2117	5.24198	37.8436	1.0388e-06	0.00017063		-	-
ci|000020798|Bact|Sample_MBT2|2	953	134.566	5.86605	58.3254	1.04848e-06	0.000171892	gb AY823623.1	-	-
ci|000002801|Bact|Sample_MGC1|2	340	28.6645	-5.80489	-55.9044	1.05178e-06	0.000172108		-	-
ci|000002675|Bact|Sample_MGC2|2	1217	112.513	-6.08545	-67.9051	1.05382e-06	0.000172115		GIMA4_HUMAN	PF04548.11//AIG1//;PF01926.18//MMR_HSR1//
ci|000008370|Bact|Sample_MGC1|2	320	30.1287	-5.81812	-56.4194	1.05867e-06	0.000172581		-	-
ci|000003075|Bact|Sample_MGC2|2	615	70.7062	-6.00878	-64.3908	1.08996e-06	0.000177347		-	-
Contig2110	937	233.161	-2.19548	-4.58043	1.09533e-06	0.000177615	ref XM_009060082.1	DLRB2_BOVIN	PF03259.12//Robl_LC7//
ci|000009112|Bact|Sample_MGC2|2	600	74.1485	-4.34488	-20.3207	1.09572e-06	0.000177615		-	-
Contig20154	1377	62.2404	4.86199	29.0806	1.12254e-06	0.000181622	gb KP670950.1	-	PB004891//Pfam-B_4891//
Contig31054	758	108.678	-6.06736	-67.0589	1.1362e-06	0.000183154		-	-
ci|000014873|Bact|Sample_MGT2|2	2093	85.8126	2.78755	6.90456	1.13625e-06	0.000183154		NOL10_DANRE	PB006918//Pfam-B_6918//;PB011139//Pfam-B_11139//;PB019101//Pfam-B_19101//;PB001509//Pfam-B_1509//;PF08159.7//NUC153//;PB014764//Pfam-B_14764//;PB017282//Pfam-B_17282//
ci|000018036|Bact|Sample_MBC1|2	412	22.2417	-5.706	-52.2009	1.25328e-06	0.000201643		-	-
ci|000009897|Bact|Sample_MGT2|2	735	32.0631	5.7781	54.8759	1.25613e-06	0.000201726		MIF_PIG	PF01187.13//MIF//
ci|000006272|Bact|Sample_MGC2|2	550	177.924	-5.81136	-56.1557	1.27655e-06	0.000204625		-	PF06140.8//Ifi-6-16//
ci|000015069|Bact|Sample_MGT2|2	1173	242.887	3.02436	8.13624	1.29512e-06	0.000207216		RL7_YARLI	PF00327.15//Ribosomal_L30//
ci|000012628|Bact|Sample_MGT1|2	1254	132.842	6.05039	66.2747	1.31641e-06	0.000210235		-	PF00100.18//Zona_pellucida//
Contig14038	2527	125.426	2.45827	5.49558	1.33542e-06	0.000212876		-	-
ci|000006065|Bact|Sample_MGC1|2	1233	81.723	-3.25108	-9.52077	1.35267e-06	0.000215229		-	-
ci|000001843|Bact|Sample_MGC2|2	596	36.2222	-5.82872	-56.8356	1.3822e-06	0.000219523		-	-
ci|000010423|Bact|Sample_MBT2|2	877	21.4329	5.63921	49.8391	1.4185e-06	0.000224875		-	-
ci|000022218|Bact|Sample_MBC2|2	1003	20.4131	-5.66103	-50.5987	1.43199e-06	0.000226598		-	-
ci|000016192|Bact|Sample_MBC1|2	946	69.0348	-3.3842	-10.4411	1.43543e-06	0.000226727		-	PF00057.13//Ldl_recept_a//;PF12999.2//PRKCSH-like//
ci|000016763|Bact|Sample_MGT1|2	1357	6814.95	2.81406	7.0326	1.45867e-06	0.000229978	gb KC819158.1	-	-
ci|000000294|Bact|Sample_MGT2|2	1254	157.296	5.08672	33.9825	1.47193e-06	0.000231645		-	-
ci|000017708|Bact|Sample_MGT2|2	821	102.993	5.99624	63.8334	1.47614e-06	0.000231886		-	-
Contig27018	1045	138.126	2.62311	6.16075	1.48014e-06	0.000232092		-	-
ci|000007846|Bact|Sample_MGT2|2	594	108.398	3.91364	15.0703	1.49833e-06	0.000234519		-	PF01607.19//CBM_14//
ci|000016592|Bact|Sample_MGC1|2	384	31.3975	-5.77678	-54.8256	1.52111e-06	0.000237654		-	-
Contig6277	702	43.0914	-5.10697	-34.4628	1.54058e-06	0.000240261		-	-
ci|000010887|Bact|Sample_MGC1|2	786	38.7778	-5.051	-33.1514	1.60918e-06	0.000250507		-	-
Contig39335	1625	228.267	3.98475	15.8317	1.64521e-06	0.000255655		-	-
ci|000000430|Bact|Sample_MBT2|2	2007	456.061	-5.92243	-60.6499	1.6573e-06	0.000257072		-	PF00069.20//Pkinase//
ci|000013083|Bact|Sample_MGT2|2	573	55.2921	5.86722	58.3728	1.67102e-06	0.000258735		-	PF01683.13//EB//
Contig5201	1512	20.1635	-5.6342	-49.6664	1.6871e-06	0.000260758		CHCH2_MOUSE	PF06747.8//CHCH//
ci|000001480|Bact|Sample_MGT2|2	823	59.1142	5.87821	58.819	1.6968e-06	0.000261713		-	-
ci|000008694|Bact|Sample_MGT2|2	344	23.5196	5.03179	32.713	1.69934e-06	0.000261713		SMC1B_MOUSE	-
ci|000002371|Bact|Sample_MGT2|2	295	33.2888	5.74288	53.5523	1.71726e-06	0.000264002		-	-
ci|000016583|Bact|Sample_MGT2|2	716	242.9	2.30001	4.92463	1.72862e-06	0.000265233		-	PF00119.15//ATP-synt_A//
Contig37360	5279	490.638	3.40823	10.6165	1.7314e-06	0.000265233		-	PF11492.3//Dicistro_VP4//;PF08762.5//CRPV_capsid//
Contig1495	1162	44.1431	-3.56458	-11.8317	1.7788e-06	0.000272011		-	-
Contig8805	1247	28.8434	5.69303	51.7335	1.8482e-06	0.000282125		-	-
Contig38246	881	47.0432	3.4136	10.6561	1.90147e-06	0.000289744		-	-
Contig29747	485	49.9006	-5.84796	-57.5984	1.9225e-06	0.000292434		-	-
ci|000010801|Bact|Sample_MGC1|2	902	31.0631	-5.23835	-37.7484	1.94124e-06	0.000294764	emb FN677520.1	CSK2B_BOVIN	PF01214.13//CK_II_beta//
ci|000006426|Bact|Sample_MGC2|2	1948	191.793	-5.88541	-59.1134	1.96577e-06	0.000297966		-	-
ci|000014649|Bact|Sample_MGC2|2	644	52.9377	-4.45822	-21.9815	1.98761e-06	0.000300748		-	-
ci|000008726|Bact|Sample_MGT1|2	298	24.1215	5.61994	49.1779	2.14381e-06	0.000323816		-	-
ci|000009947|Bact|Sample_MGC2|2	332	25.0914	-5.66556	-50.7579	2.15531e-06	0.000324986		-	-
ci|000007917|Bact|Sample_MGT2|2	558	57.9351	5.83239	56.9804	2.17642e-06	0.000327597		VWDE_HUMAN	PB015595//Pfam-B_15595//;PB009446//Pfam-B_9446//
ci|000002122|Bact|Sample_MGT1|2	517	308.501	4.03409	16.3826	2.18354e-06	0.000328097		-	-
ci|000012819|Bact|Sample_MGT2|2	554	99.0759	2.67064	6.36714	2.22717e-06	0.000334071		-	-
ci|000001088|Bact|Sample_MGT1|2	1315	211.08	4.94185	30.7357	2.23418e-06	0.000334542		-	-
ci|000029579|Bact|Sample_MBC1|2	1259	90.4952	5.90214	59.8027	2.23942e-06	0.000334746		-	-
ci|000011558|Bact|Sample_MGC1|2	674	31.6441	-4.86606	-29.1629	2.25145e-06	0.000335964		-	-
Contig13017	844	19.7309	5.55031	46.8608	2.26111e-06	0.000336824		-	-
Contig33224	8790	1874.33	3.2974	9.8314	2.27939e-06	0.000338737		-	PF00680.15//RdRP_1//;PF11492.3//Dicistro_VP4//;PF08762.5//CRPV_capsid//;PF00073.15//Rhv//
Contig33649	316	45.2719	4.41279	21.3001	2.2818e-06	0.000338737		-	-
ci|000031376|Bact|Sample_MBC1|2	1859	83.0395	-3.17677	-9.04281	2.30626e-06	0.000341781		-	-
Contig38896	450	39.3008	5.73525	53.2699	2.36882e-06	0.000350451		-	-
Contig18639	1088	88.0036	5.88736	59.1934	2.3747e-06	0.000350721		GIMA4_HUMAN	PF04548.11//AIG1//;PF01926.18//MMR_HSR1//;PF03193.11//DUF258//
ci|000020785|Bact|Sample_MGT2|2	143	25.6329	5.6206	49.2005	2.41129e-06	0.000355517		-	-
Contig22900	749	127.517	2.48267	5.58932	2.44307e-06	0.000359589		-	-
Contig1950	768	86.7348	2.64908	6.27267	2.46452e-06	0.000362129	emb FR715612.1	CBLN1_MOUSE	PF00386.16//C1q//
ci|000021136|Bact|Sample_MBC1|2	707	49.6546	-4.91418	-30.1521	2.47956e-06	0.00036372		-	-
Contig23634	2893	53.54	-4.76897	-27.2648	2.51751e-06	0.000368587		-	-
ci|000004921|Bact|Sample_MGC2|2	640	74.7812	-3.37009	-10.3394	2.52126e-06	0.000368587		-	-
ci|000016600|Bact|Sample_MGT2|2	709	23.2281	5.5822	47.9083	2.57819e-06	0.000376273		NOG2_YEAST	PF08153.7//NGP1NT//
ci|000014332|Bact|Sample_MGC2|2	784	26.6803	-5.65289	-50.314	2.62553e-06	0.000382535		MORN2_HUMAN	PF02493.15//MORN//
Contig38431	1187	22.8728	4.95011	30.9122	2.63027e-06	0.00038258		-	-
Contig35768	1795	29.488	5.64352	49.9884	2.68953e-06	0.000390542		LR74A_RAT	PF13516.1//LRR_6//;PF00560.28//LRR_1//
ci|000005802|Bact|Sample_MBT2|2	1219	68.2809	3.55997	11.7939	2.79169e-06	0.000404693		-	-
ci|000020725|Bact|Sample_MBC1|2	595	19.4462	5.51668	45.7811	2.79635e-06	0.000404693		-	-
ci|000019369|Bact|Sample_MGT1|2	467	45.4889	5.73963	53.4321	2.82433e-06	0.000408059		-	-
ci|000004358|Bact|Sample_MBT1|2	753	273.843	2.62443	6.16639	2.83589e-06	0.000409045		-	-
ci|000001780|Bact|Sample_MGT1|2	1121	130.327	5.90101	59.7559	2.85454e-06	0.000411049		-	-
ci|000005247|Bact|Sample_MBC1|2	1246	76.0682	-3.42785	-10.7618	2.89865e-06	0.000416707		-	-
ci|000002321|Bact|Sample_MBC2|2	1872	47.6985	-5.76831	-54.5047	2.91058e-06	0.000417555		IIGP1_MOUSE	PF05049.8//IIGP//;PF01926.18//MMR_HSR1//
ci|000004793|Bact|Sample_MGC2|2	819	25.7217	-5.62735	-49.4311	2.91422e-06	0.000417555		-	PF00147.13//Fibrinogen_C//
Contig9908	265	26.1306	-4.40573	-21.1961	2.92871e-06	0.000417676	gb EU684176.1	-	-
ci|000014254|Bact|Sample_MGC2|2	550	2301.28	-5.31404	-39.7819	2.93327e-06	0.000417676	gb FJ890849.1	NU6M_MYTED	PF00499.15//Oxidored_q3//
ci|000004315|Bact|Sample_MGT1|2	625	38.7168	5.69762	51.8985	2.93411e-06	0.000417676		-	-
ci|000004736|Bact|Sample_MBC1|2	380	28.5819	5.62198	49.2475	2.9344e-06	0.000417676		-	-
ci|000003932|Bact|Sample_MGT1|2	776	19.063	5.50264	45.3377	2.95614e-06	0.000419179		-	-
ci|000008194|Bact|Sample_MGC1|2	187	18.6026	-5.53247	-46.2849	2.95858e-06	0.000419179		-	-
ci|000004723|Bact|Sample_MGC2|2	1934	175.014	-3.64944	-12.5485	2.96096e-06	0.000419179		-	PF00589.17//Phage_integrase//
ci|000009693|Bact|Sample_MBC2|2	697	18.8766	-5.5357	-46.3886	2.96437e-06	0.000419179		-	-
ci|000005816|Bact|Sample_MGT2|2	340	27.3349	5.60727	48.748	2.98098e-06	0.000420839		-	-
ci|000000095|Bact|Sample_MGT2|2	786	34.5344	4.85599	28.9601	3.02174e-06	0.000425898		-	-
ci|000009536|Bact|Sample_MGT2|2	804	54.8507	5.7627	54.2933	3.0725e-06	0.000432346		-	-
ci|000014128|Bact|Sample_MGT2|2	1308	22.7634	5.55004	46.8522	3.09324e-06	0.000434558		-	-
ci|000003423|Bact|Sample_MGC1|2	1277	158.992	-3.769	-13.6327	3.10714e-06	0.000435134		-	-
ci|000004323|Bact|Sample_MGT1|2	1294	746.783	5.55107	46.8854	3.11054e-06	0.000435134		CATB_PIG	PF00112.18//Peptidase_C1//
ci|000004965|Bact|Sample_MBT1|2	757	2070.51	-4.95971	-31.1188	3.11245e-06	0.000435134	gb DQ198231.2	NU2M_MYTED	-
ci|000000020|Bact|Sample_MBC2|2	4064	35.9229	-5.69632	-51.8519	3.14272e-06	0.000438655		-	PF01823.14//MACPF//;PF14295.1//PAN_4//
ci|000015810|Bact|Sample_MGC2|2	1244	18.798	-5.5266	-46.0969	3.1542e-06	0.000439548		-	-
ci|000018741|Bact|Sample_MGT1|2	208	18.8132	5.48779	44.8736	3.19357e-06	0.000444318		EXT2_DROME	-
ci|000002311|Bact|Sample_MGC2|2	1399	230.625	-4.40331	-21.1606	3.20778e-06	0.000445577		FCN1_MOUSE	PF00147.13//Fibrinogen_C//
ci|000005657|Bact|Sample_MGT1|2	252	26.1019	5.58079	47.8613	3.27481e-06	0.000454158		-	-
ci|000003300|Bact|Sample_MGT2|2	350	29.2634	5.61077	48.8663	3.28291e-06	0.000454436		-	-
ci|000025934|Bact|Sample_MBT2|2	554	27.4493	5.59388	48.2977	3.28734e-06	0.000454436		-	-
ci|000013761|Bact|Sample_MGC2|2	813	98.0449	-5.85396	-57.8387	3.3166e-06	0.000457749		-	-
ci|000000391|Bact|Sample_MBC2|2	489	41.4069	-5.71703	-52.6013	3.33216e-06	0.000459163		-	-
Contig30363	1073	36.05	-4.44114	-21.7228	3.37365e-06	0.00046414		-	PF08005.7//PHR//
Contig16694	2635	87.5938	-5.40025	-42.2317	3.52277e-06	0.000483886	ref XM_009054413.1	SET_RAT	PF00956.13//NAP//
ci|000011584|Bact|Sample_MGC1|2	2277	60.894	-5.77678	-54.8258	3.53503e-06	0.000484798		DCOR_BOVIN	PF02784.11//Orn_Arg_deC_N//
ci|000000671|Bact|Sample_MGT1|2	412	31.6478	4.72763	26.4946	3.67191e-06	0.000502217		-	-
ci|000002235|Bact|Sample_MGT1|2	714	64.682	5.22498	37.4004	3.67667e-06	0.000502217		HIP_MYTED	PF00386.16//C1q//
ci|000023162|Bact|Sample_MBT2|2	473	18.353	-5.49634	-45.1403	3.67948e-06	0.000502217		-	-
Contig10222	6266	143.096	-4.07769	-16.8852	3.73794e-06	0.000509392		-	PF00041.16//fn3//;PF13754.1//Big_3_4//
Contig28385	1178	115.801	-5.1196	-34.7659	3.7806e-06	0.000513675		SCP_MIZYE	-
ci|000012498|Bact|Sample_MGT1|2	592	129.992	3.57962	11.9556	3.78126e-06	0.000513675		-	-
ci|000010669|Bact|Sample_MGC2|2	880	80.9411	-5.02093	-32.4675	3.7962e-06	0.000513924		-	-
ci|000003320|Bact|Sample_MGT1|2	438	47.5043	5.69828	51.9222	3.79783e-06	0.000513924		CYTA_HUMAN	-
ci|000000393|Bact|Sample_MGC2|2	268	29.1836	-5.6179	-49.1085	3.80094e-06	0.000513924		-	-
ci|000001419|Bact|Sample_MBC2|2	979	39.1352	-5.68175	-51.3307	3.82887e-06	0.000516891		IRC20_YEAST	PF13920.1//zf-C3HC4_3//;PF13923.1//zf-C3HC4_2//;PF00097.20//zf-C3HC4//;PF13639.1//zf-RING_2//;PF12861.2//zf-Apc11//
ci|000008984|Bact|Sample_MBC2|2	1265	17.7408	-5.47767	-44.5598	3.9051e-06	0.00052636		-	-
ci|000002375|Bact|Sample_MGC2|2	807	90.1363	-5.81143	-56.1585	3.92336e-06	0.000527998		-	-
ci|000003774|Bact|Sample_MGT1|2	921	98.9209	4.17678	18.0858	3.93094e-06	0.000528195		-	-
ci|000003072|Bact|Sample_MGT1|2	734	93.1901	5.79897	55.6755	3.95607e-06	0.000530746		-	-
ci|000015716|Bact|Sample_MBC1|2	847	18.2743	-5.4842	-44.762	3.99391e-06	0.000534992		MAX_DANRE	PF00010.21//HLH//
ci|000003015|Bact|Sample_MGC2|2	477	80.4742	-4.27839	-19.4054	4.01813e-06	0.000537404		-	-
ci|000001338|Bact|Sample_MGT2|2	474	53.4335	5.70884	52.3038	4.06003e-06	0.000542168	gb AF162336.1	MYTB_MYTED	PF10690.4//Myticin-prepro//
ci|000022530|Bact|Sample_MGT1|2	1100	170.169	5.4845	44.7714	4.20807e-06	0.000561069		GIMA4_HUMAN	PF04548.11//AIG1//;PF01926.18//MMR_HSR1//
ci|000017393|Bact|Sample_MBC1|2	2254	45.5161	-4.43229	-21.5899	4.21778e-06	0.000561498		-	-
ci|000002236|Bact|Sample_MGT1|2	504	18.2904	5.43752	43.3367	4.2903e-06	0.000569491		-	PF13964.1//Kelch_6//
ci|000008406|Bact|Sample_MGC1|2	373	37.4314	-5.65304	-50.3194	4.291e-06	0.000569491		BDEF_BRABE	-
Contig27982	153	16.9693	-5.45081	-43.7379	4.30835e-06	0.000570662		-	-
ci|000010696|Bact|Sample_MGC1|2	2483	187.648	-5.62855	-49.4722	4.31304e-06	0.000570662	gb AY497292.2	COX2_MYTED	PF00032.12//Cytochrom_B_C//
Contig36738	2319	165.11	3.38958	10.4801	4.32436e-06	0.000571284		-	PF00153.22//Mito_carr//
ci|000002248|Bact|Sample_MGT2|2	501	112.566	5.79873	55.6663	4.42666e-06	0.000583906		-	-
ci|000010103|Bact|Sample_MBC2|2	746	77.1129	4.45077	21.8683	4.43625e-06	0.000584081		-	-
ci|000001787|Bact|Sample_MGC2|2	417	44.5395	-5.68195	-51.338	4.4415e-06	0.000584081		-	-
Contig20389	980	18.6682	5.43673	43.313	4.50078e-06	0.000590978		-	-
ci|000011992|Bact|Sample_MGC1|2	641	48.633	-2.97215	-7.84707	4.54872e-06	0.000596365		-	-
ci|000004015|Bact|Sample_MGC1|2	962	99.1095	-4.88251	-29.4972	4.55903e-06	0.000596812		-	-
ci|000005813|Bact|Sample_MBC1|2	931	17.8294	-5.45574	-43.8874	4.58559e-06	0.000599323		-	-
ci|000016866|Bact|Sample_MBC2|2	398	27.0312	-5.56773	-47.4302	4.59555e-06	0.000599323		-	-
ci|000014451|Bact|Sample_MGT2|2	856	18.1686	5.42539	42.9739	4.59902e-06	0.000599323		-	-
ci|000000424|Bact|Sample_MBC2|2	1231	57.7773	-5.16797	-35.9514	4.62323e-06	0.000601569		-	-
ci|000015131|Bact|Sample_MGC1|2	521	107.187	-2.82062	-7.06466	4.63247e-06	0.000601866		-	PF15023.1//DUF4523//
ci|000002029|Bact|Sample_MGT1|2	975	68.4933	3.47341	11.1071	4.71378e-06	0.00061151		-	-
Contig38518	721	34.0847	5.58636	48.0464	4.8307e-06	0.000625738		-	-
ci|000011823|Bact|Sample_MGC2|2	437	75.8607	-4.20337	-18.4222	4.90445e-06	0.00063434		-	-
Contig9316	417	28.094	5.53712	46.4345	4.91808e-06	0.000635152		-	-
ci|000007002|Bact|Sample_MGC2|2	1672	21.4079	-5.49539	-45.1105	5.00294e-06	0.000645148		AT1B1_ARTSF	PF00287.13//Na_K-ATPase//
ci|000004924|Bact|Sample_MGC2|2	1507	54.6312	-5.14537	-35.3925	5.01316e-06	0.000645502		-	-
ci|000001365|Bact|Sample_MGC1|2	258	21.7869	-5.49586	-45.1251	5.10159e-06	0.000655911		-	-
ci|000023313|Bact|Sample_MBC2|2	658	19.1	-5.45968	-44.0077	5.14164e-06	0.000660078		-	-
ci|000017746|Bact|Sample_MBT1|2	706	85.1759	3.561	11.8023	5.16362e-06	0.000661916		-	-
Contig8779	2803	58.3826	-5.69734	-51.8884	5.23394e-06	0.000669937		-	-
Contig10688	340	20.9286	-5.47857	-44.5877	5.36147e-06	0.000685245		-	-
ci|000000751|Bact|Sample_MGT2|2	718	176.056	2.64759	6.26621	5.43071e-06	0.000693069		-	PF00386.16//C1q//
Contig21120	968	47.3316	-4.0396	-16.4452	5.46319e-06	0.000696187		CECR5_HUMAN	PB003607//Pfam-B_3607//;PF13242.1//Hydrolase_like//
Contig17886	2585	196.851	2.39646	5.26511	5.51102e-06	0.000700535		RO60_HUMAN	PF05731.6//TROVE//
ci|000009475|Bact|Sample_MGT2|2	988	962.515	4.12528	17.4515	5.51354e-06	0.000700535	gb FJ890850.1	ATP6_MYTED	PF00119.15//ATP-synt_A//
ci|000014598|Bact|Sample_MGC1|2	1103	23.0988	-4.56722	-23.7067	5.56522e-06	0.000706064		-	-
ci|000009964|Bact|Sample_MGC2|2	772	52.8388	-5.66992	-50.9116	5.58337e-06	0.000707328		-	PF04970.8//LRAT//
Contig22403	1996	133.658	3.11756	8.6792	5.59857e-06	0.000708215		RSH4A_MOUSE	PF04712.7//Radial_spoke//
ci|000003856|Bact|Sample_MGT1|2	746	48.387	5.63231	49.6015	5.62768e-06	0.000710857		-	-
ci|000021258|Bact|Sample_MGT2|2	1712	55.82	4.7014	26.0173	5.65344e-06	0.000713067		TRI45_BOVIN	PF00643.19//zf-B_box//
ci|000014431|Bact|Sample_MBT1|2	984	16.6492	-5.40364	-42.331	5.69882e-06	0.000715885		-	-
ci|000000855|Bact|Sample_MBT2|2	1460	43.3883	3.41433	10.6614	5.70039e-06	0.000715885		-	-
ci|000009008|Bact|Sample_MGC1|2	484	56.6944	-2.69667	-6.48305	5.70063e-06	0.000715885		-	-
Contig28600	798	61.0132	-5.18639	-36.4131	5.70895e-06	0.000715889		-	-
ci|000000105|Bact|Sample_MGT1|2	818	113.553	5.74789	53.7386	5.71913e-06	0.000716127		-	-
ci|000000265|Bact|Sample_MGC1|2	1386	169.808	-5.19891	-36.7305	5.76239e-06	0.000720499		-	PF00386.16//C1q//
ci|000000101|Bact|Sample_MBC2|2	2716	26.063	-5.02542	-32.5688	5.80148e-06	0.000724338		-	PF01607.19//CBM_14//
ci|000023563|Bact|Sample_MBT1|2	833	18.2152	5.39205	41.9921	5.8123e-06	0.000724642		-	-
Contig34437	741	70.1778	3.64986	12.5521	5.92233e-06	0.000737296		DPP3_NEMVE	PF03571.10//Peptidase_M49//
ci|000002782|Bact|Sample_MGC1|2	883	303.068	-3.11451	-8.66088	5.96158e-06	0.000741114		SYCP3_BOVIN	PF04803.7//Cor1//
ci|000009507|Bact|Sample_MBC2|2	908	36.322	-4.62917	-24.7468	5.97016e-06	0.000741114		-	-
ci|000019694|Bact|Sample_MGT1|2	461	112.24	4.12803	17.4848	6.02518e-06	0.000746872		-	-
ci|000020500|Bact|Sample_MGT1|2	234	19.9288	5.41163	42.5659	6.07478e-06	0.000751941		-	-
Contig26505	786	317.98	-1.83122	-3.55837	6.1384e-06	0.000758729		-	PB005067//Pfam-B_5067//;PB002965//Pfam-B_2965//
ci|000009876|Bact|Sample_MBT2|2	684	40.3306	-4.50638	-22.7276	6.21436e-06	0.000767021		-	-
ci|000016673|Bact|Sample_MBT2|2	898	17.9623	-5.41187	-42.5731	6.23655e-06	0.000768661		OXLA_VIPAA	PF01593.19//Amino_oxidase//
ci|000027189|Bact|Sample_MGC2|2	146	15.9664	-5.37471	-41.4906	6.39946e-06	0.000787617		-	-
ci|000002147|Bact|Sample_MGC2|2	625	290.143	-5.58193	-47.8993	6.49223e-06	0.000797898		-	PF04089.9//BRICHOS//
ci|000019567|Bact|Sample_MBT1|2	715	120.195	2.85518	7.23595	6.50502e-06	0.000798335		EF1D_XENLA	PF00736.14//EF1_GNE//;PF10587.4//EF-1_beta_acid//
ci|000014993|Bact|Sample_MGT2|2	457	37.4538	5.55512	47.0172	6.54988e-06	0.0008027	gb AF162336.1	-	PF10690.4//Myticin-prepro//
ci|000000014|Bact|Sample_MBC1|2	868	22.8333	5.43636	43.302	6.60104e-06	0.000807823		-	-
ci|000012137|Bact|Sample_MGC1|2	1100	247.144	-2.03	-4.08404	6.85319e-06	0.000836921		-	PF03639.8//Glyco_hydro_81//
Contig9124	1587	46.1935	-5.01008	-32.2244	6.85818e-06	0.000836921		-	-
ci|000003091|Bact|Sample_MGT1|2	2540	28.0707	5.48225	44.7014	6.88301e-06	0.000838766	gb KC429331.1	-	-
ci|000013781|Bact|Sample_MGT1|2	1106	32.1246	5.5133	45.6741	6.89412e-06	0.000838937		GIMA4_HUMAN	PF04548.11//AIG1//;PF01926.18//MMR_HSR1//
ci|000006909|Bact|Sample_MGT2|2	2262	109.719	5.70327	52.1022	6.98661e-06	0.000848996		-	-
ci|000007960|Bact|Sample_MGT2|2	1127	112.82	4.71717	26.3032	7.00216e-06	0.000849691		-	PF08450.7//SGL//
ci|000001753|Bact|Sample_MGC2|2	726	95.9076	-3.41161	-10.6414	7.17736e-06	0.000869729		C1QL4_MOUSE	PF00386.16//C1q//
ci|000003704|Bact|Sample_MBC2|2	1082	33.2161	-5.53696	-46.4291	7.26224e-06	0.000878782		-	-
ci|000010073|Bact|Sample_MGT1|2	285	16.7164	5.33284	40.3036	7.29912e-06	0.000882009		-	-
ci|000007789|Bact|Sample_MGT1|2	880	99.9622	5.68333	51.387	7.35255e-06	0.000885843		-	-
Contig28030	1562	114.492	-5.70739	-52.251	7.36442e-06	0.000885843		-	-
ci|000010151|Bact|Sample_MBC2|2	1851	29.0356	-5.05482	-33.2394	7.36569e-06	0.000885843		-	PF13832.1//zf-HC5HC2H_2//;PF12796.2//Ank_2//;PF00023.25//Ank//;PF13637.1//Ank_4//;PF13771.1//zf-HC5HC2H//;PF13606.1//Ank_3//;PF13857.1//Ank_5//
ci|000000115|Bact|Sample_MGC1|2	792	107.118	-5.70129	-52.0306	7.37186e-06	0.000885843		-	-
ci|000022281|Bact|Sample_MGT2|2	819	105.069	5.34442	40.6285	7.64689e-06	0.000917616	gb KP670950.1	-	PB004891//Pfam-B_4891//
ci|000011381|Bact|Sample_MBC1|2	2082	21.5484	5.39755	42.1527	7.66707e-06	0.000918761		-	-
ci|000004383|Bact|Sample_MGT1|2	1065	67.5941	5.62488	49.3465	7.77474e-06	0.000930374		GIMA7_HUMAN	PF04548.11//AIG1//;PF01926.18//MMR_HSR1//;PF02421.13//FeoB_N//
ci|000010908|Bact|Sample_MBT2|2	614	18.012	5.34304	40.5897	7.88428e-06	0.000942177		-	-
ci|000000689|Bact|Sample_MGT2|2	2499	195.641	4.85513	28.9428	8.10099e-06	0.000965457		CED3_CAEEL	PF00656.17//Peptidase_C14//
ci|000017918|Bact|Sample_MGC1|2	1710	460.767	-3.31962	-9.98402	8.10144e-06	0.000965457		S2538_SHEEP	PF00153.22//Mito_carr//
ci|000012283|Bact|Sample_MGC1|2	1523	15.4428	-5.32903	-40.1974	8.13188e-06	0.00096775		CN10A_XENLA	PB013284//Pfam-B_13284//;PB004122//Pfam-B_4122//
ci|000011938|Bact|Sample_MBT1|2	1354	94.2994	5.65366	50.3408	8.24121e-06	0.000979411		-	-
ci|000007911|Bact|Sample_MGC1|2	1053	66.6063	-5.00052	-32.0115	8.26831e-06	0.000980614		-	-
Contig40105	1608	1794.7	3.77771	13.7153	8.27402e-06	0.000980614		NU3M_MYTED	-
ci|000001360|Bact|Sample_MGT1|2	577	45.4307	5.54899	46.8179	8.33634e-06	0.000986646		-	-
ci|000004588|Bact|Sample_MGT1|2	1724	59.0386	4.38449	20.8864	8.35902e-06	0.000987446		CNO11_HUMAN	PF10155.4//DUF2363//;PB000897//Pfam-B_897//
Contig18796	2112	981.642	2.19249	4.57094	8.36596e-06	0.000987446		-	PF01335.16//DED//
ci|000024900|Bact|Sample_MGC2|2	178	19.2067	-5.38538	-41.7984	8.38062e-06	0.000987827		-	-
ci|000004181|Bact|Sample_MGC1|2	1041	77.5414	-5.64124	-49.9093	8.4166e-06	0.000990716		-	-
ci|000008590|Bact|Sample_MGC2|2	410	42.3071	-5.22023	-37.2774	8.44068e-06	0.000992199		PXDN_DROME	PF07679.11//I-set//;PF13927.1//Ig_3//;PF13895.1//Ig_2//
ci|000014828|Bact|Sample_MGT1|2	786	17.9707	5.33193	40.2782	8.45774e-06	0.000992854		PLC_HALLA	PF00059.16//Lectin_C//
ci|000000224|Bact|Sample_MGT2|2	413	21.8923	5.38261	41.7184	8.62729e-06	0.00101021		-	-
ci|000001619|Bact|Sample_MGC1|2	1339	104.334	-4.69626	-25.9248	8.62939e-06	0.00101021		SC61B_CANFA	PF03911.11//Sec61_beta//
ci|000008854|Bact|Sample_MBC2|2	1122	19.2755	-5.38017	-41.6477	8.64068e-06	0.00101021		-	-
ci|000019003|Bact|Sample_MGT2|2	314	23.3062	4.48252	22.3549	8.7987e-06	0.0010273		-	-
ci|000000988|Bact|Sample_MGC1|2	796	118.059	-5.51571	-45.7502	8.89579e-06	0.00103569		NPC2_BOVIN	PF02221.10//E1_DerP2_DerF2//
ci|000005356|Bact|Sample_MGC1|2	1901	410.802	-5.544	-46.6562	8.89999e-06	0.00103569		-	PF00100.18//Zona_pellucida//
ci|000013706|Bact|Sample_MGC1|2	566	53.0315	-5.5809	-47.865	8.9066e-06	0.00103569		-	-
Contig32855	3004	218.316	2.75122	6.73287	8.92323e-06	0.00103623		-	-
ci|000004115|Bact|Sample_MGT1|2	1184	44.5715	2.90507	7.49055	9.01003e-06	0.00104491		COX5B_MOUSE	PF01215.14//COX5B//
ci|000007269|Bact|Sample_MBT1|2	557	20.9867	4.809	28.0319	9.03415e-06	0.0010463		-	-
ci|000013296|Bact|Sample_MBC1|2	679	65.7314	-5.16108	-35.78	9.09849e-06	0.00105234		-	-
ci|000008763|Bact|Sample_MGT1|2	1055	88.8631	5.62404	49.3181	9.22053e-06	0.00106503		-	-
Contig8942	633	88.41	5.62147	49.2302	9.31072e-06	0.00107401		DEFI_MYTGA	-
ci|000005621|Bact|Sample_MGT2|2	251	1681.23	2.00255	4.00708	9.33588e-06	0.00107548	gb DQ268867.1	-	-
ci|000014886|Bact|Sample_MGT2|2	1220	187.639	5.15167	35.5474	9.42072e-06	0.00108381		-	-
ci|000002233|Bact|Sample_MGT1|2	1225	87.7305	5.61758	49.0976	9.44877e-06	0.00108559		-	PF00100.18//Zona_pellucida//
ci|000011841|Bact|Sample_MGT1|2	567	61.2517	5.56906	47.4737	9.62153e-06	0.00110397		-	-
Contig30053	276	24.8502	-4.94521	-30.8075	9.65722e-06	0.0011066		-	-
ci|000004460|Bact|Sample_MGT1|2	587	30.8505	4.13688	17.5924	9.74045e-06	0.00111466		-	-
ci|000020003|Bact|Sample_MBC2|2	515	16.0369	5.27667	38.7647	9.77298e-06	0.0011169		-	PF05731.6//TROVE//
Contig34494	1175	279.02	1.92256	3.79094	9.84576e-06	0.00112373		-	-
Contig7320	695	17.5273	-5.32987	-40.2208	1.01017e-05	0.00115142		-	-
ci|000005860|Bact|Sample_MGC1|2	310	58.4712	-5.56871	-47.4622	1.01464e-05	0.00115499		-	-
ci|000002953|Bact|Sample_MGC1|2	2878	57.4537	-4.72498	-26.4461	1.02524e-05	0.00116552		-	-
ci|000010711|Bact|Sample_MBC2|2	883	27.4551	-4.14158	-17.6498	1.02831e-05	0.00116747		-	PF00086.13//Thyroglobulin_1//
ci|000010558|Bact|Sample_MGT2|2	750	24.0706	5.37662	41.5455	1.03564e-05	0.00117425		-	PF00643.19//zf-B_box//
ci|000006079|Bact|Sample_MBT2|2	513	52.5827	2.79025	6.91751	1.03828e-05	0.0011757		-	-
ci|000025954|Bact|Sample_MBT2|2	505	64.2712	-4.77471	-27.3736	1.04092e-05	0.00117716		-	PB003460//Pfam-B_3460//
ci|000013685|Bact|Sample_MBC2|2	472	18.1396	-5.33364	-40.326	1.0444e-05	0.00117954		-	-
ci|000023501|Bact|Sample_MBC2|2	611	15.6906	-5.29297	-39.2052	1.05348e-05	0.00118825		-	-
ci|000019123|Bact|Sample_MGT1|2	690	24.8238	4.46678	22.1124	1.0556e-05	0.00118909		-	PF00008.22//EGF//
ci|000001516|Bact|Sample_MBT2|2	994	15.7448	-5.29395	-39.2319	1.0602e-05	0.00119271		-	-
ci|000014081|Bact|Sample_MGC1|2	1337	505.968	-3.80411	-13.9686	1.06967e-05	0.0012018	gb AF315170.1	-	PF00361.15//Oxidored_q1//
ci|000000861|Bact|Sample_MGC1|2	346	15.034	-5.2773	-38.7817	1.07913e-05	0.00121085		-	-
ci|000014421|Bact|Sample_MGC1|2	337	92.3368	4.43288	21.5989	1.083e-05	0.00121244		-	-
ci|000010348|Bact|Sample_MGT2|2	470	33.1787	5.44083	43.4363	1.08335e-05	0.00121244		-	-
Contig14584	1023	16.8545	-5.30909	-39.6458	1.08526e-05	0.001213		-	-
ci|000017927|Bact|Sample_MBC2|2	915	16.9594	-5.3033	-39.487	1.12827e-05	0.00125945		-	-
Contig29612	1775	188.075	-3.17419	-9.02666	1.13087e-05	0.00126072		-	PF13855.1//LRR_8//;PF00560.28//LRR_1//;PF12799.2//LRR_4//
ci|000005236|Bact|Sample_MGT1|2	741	309.394	5.00883	32.1964	1.13277e-05	0.00126122		-	-
ci|000012849|Bact|Sample_MBC1|2	647	14.6795	-5.26328	-38.4065	1.13475e-05	0.0012618		-	-
Contig34373	793	119.524	2.72213	6.59845	1.13875e-05	0.00126461		-	-
ci|000003273|Bact|Sample_MGT2|2	747	60.16	5.53259	46.2888	1.14044e-05	0.00126487		IF44L_HUMAN	-
ci|000001137|Bact|Sample_MGC2|2	624	73.4715	-4.40682	-21.2122	1.15869e-05	0.00128345		-	-
ci|000003003|Bact|Sample_MGC1|2	688	65.8987	-5.55586	-47.0414	1.16311e-05	0.0012867		-	-
ci|000010085|Bact|Sample_MGC2|2	556	88.6097	-5.58652	-48.0519	1.16698e-05	0.00128933		-	PF00337.17//Gal-bind_lectin//
ci|000006743|Bact|Sample_MGT2|2	780	26.9717	4.56884	23.7333	1.17082e-05	0.00129192		-	-
ci|000000350|Bact|Sample_MGC2|2	1342	136.231	-4.75528	-27.0073	1.17656e-05	0.0012966		-	-
ci|000015187|Bact|Sample_MGC2|2	757	62.589	-3.40102	-10.5636	1.1923e-05	0.00131228		ACTP_CONCN	-
Contig27725	1178	16.0632	-5.27872	-38.8197	1.2004e-05	0.00131951		-	-
ci|000020810|Bact|Sample_MBT1|2	308	15.5373	5.23424	37.6412	1.21385e-05	0.0013326		-	-
ci|000020485|Bact|Sample_MBT2|2	662	42.1449	3.57025	11.8782	1.24354e-05	0.00136346		NH2L1_XENLA	PF01248.21//Ribosomal_L7Ae//
ci|000013159|Bact|Sample_MBC1|2	459	16.3915	-5.27529	-38.7275	1.26849e-05	0.00138905		-	-
ci|000017064|Bact|Sample_MGT1|2	602	133.793	4.9154	30.1774	1.27823e-05	0.00139627		-	PB004256//Pfam-B_4256//;PF00107.21//ADH_zinc_N//
ci|000019336|Bact|Sample_MBC2|2	1074	79.7519	-3.48758	-11.2167	1.27831e-05	0.00139627		-	-
ci|000002730|Bact|Sample_MGT2|2	1057	115.347	4.8283	28.4096	1.28543e-05	0.00140227		-	PF00651.26//BTB//
ci|000004837|Bact|Sample_MBC1|2	505	15.0259	-5.24967	-38.0459	1.29206e-05	0.00140772		-	-
ci|000006849|Bact|Sample_MBT2|2	488	29.8155	-4.67261	-25.5033	1.29792e-05	0.00141233		-	-
Contig14578	884	61.5468	4.79658	27.7916	1.3005e-05	0.00141335		-	-
ci|000021900|Bact|Sample_MBT2|2	550	61.2863	-4.58177	-23.9469	1.32442e-05	0.00143754		-	-
Contig50	2410	15.167	-5.24535	-37.9322	1.34101e-05	0.00145373		-	-
ci|000003818|Bact|Sample_MBC2|2	495	14.5909	-5.23526	-37.6677	1.34292e-05	0.00145398		-	-
ci|000004612|Bact|Sample_MGT1|2	777	73.0071	5.52251	45.9665	1.35044e-05	0.00145886		-	-
ci|000000327|Bact|Sample_MGT2|2	2243	454.776	-1.88123	-3.68388	1.35081e-05	0.00145886		-	PB001733//Pfam-B_1733//
Contig7007	775	51.0881	-5.49177	-44.9973	1.35687e-05	0.00146284		-	-
ci|000011678|Bact|Sample_MGT1|2	897	113.125	2.79023	6.91741	1.3594e-05	0.00146284		-	-
ci|000006916|Bact|Sample_MGC1|2	1172	304.991	-2.24863	-4.75232	1.35958e-05	0.00146284		-	-
Contig28406	716	244.601	-4.92131	-30.3014	1.36906e-05	0.00147122		VMO1_CHICK	PF03762.12//VOMI//;PB007166//Pfam-B_7166//
ci|000005350|Bact|Sample_MGT2|2	1093	21.689	5.30271	39.4707	1.37957e-05	0.00148066		-	PF00557.19//Peptidase_M24//
ci|000023423|Bact|Sample_MGC1|2	196	19.4084	-5.30411	-39.5089	1.38475e-05	0.00148424		-	-
Contig9549	671	20.909	-4.12504	-17.4486	1.38633e-05	0.00148424		-	-
Contig30775	2504	307.498	-1.59675	-3.02461	1.38838e-05	0.00148459		-	PF00069.20//Pkinase//;PF07714.12//Pkinase_Tyr//
ci|000001159|Bact|Sample_MGT2|2	989	231.455	2.11175	4.32214	1.39269e-05	0.00148735		-	-
ci|000006980|Bact|Sample_MGT1|2	526	131.16	-2.51044	-5.69796	1.39887e-05	0.00149097		-	-
Contig31176	944	2537.22	-4.02499	-16.2795	1.39952e-05	0.00149097	gb FJ890850.1	-	-
ci|000006345|Bact|Sample_MGT2|2	207	17.1059	5.23363	37.6253	1.44392e-05	0.00153636		-	-
Contig20535	1615	48.2382	-4.3963	-21.058	1.44879e-05	0.00153965		-	-
ci|000004761|Bact|Sample_MBC1|2	263	14.9816	-5.22847	-37.4909	1.46804e-05	0.0015564		-	-
ci|000007715|Bact|Sample_MGT1|2	775	42.8394	3.80685	13.9951	1.46815e-05	0.0015564		-	-
Contig33592	570	130.691	4.35822	20.5095	1.47075e-05	0.00155725		-	-
ci|000002425|Bact|Sample_MGC2|2	598	17.0055	-5.26166	-38.3635	1.47361e-05	0.00155836		-	-
ci|000011883|Bact|Sample_MGC1|2	607	39.9759	-4.83278	-28.4977	1.51276e-05	0.00159782		-	-
ci|000005720|Bact|Sample_MGC2|2	424	57.18	-4.28869	-19.5445	1.51568e-05	0.00159894		-	PB002965//Pfam-B_2965//
ci|000005946|Bact|Sample_MBC1|2	270	1163.95	5.3371	40.4228	1.51912e-05	0.00160062	gb FJ549799.1	-	-
ci|000007244|Bact|Sample_MBT1|2	353	20.4166	-4.40516	-21.1877	1.52707e-05	0.00160703		-	-
ci|000013732|Bact|Sample_MGT1|2	1365	206.938	1.82851	3.55169	1.53109e-05	0.0016093		TITIN_HUMAN	PF07679.11//I-set//;PF13895.1//Ig_2//;PF13927.1//Ig_3//;PF07686.12//V-set//;PF00047.20//ig//
ci|000003326|Bact|Sample_MGT2|2	523	46.6284	4.28471	19.4906	1.56562e-05	0.0016436		-	-
ci|000017944|Bact|Sample_MGC2|2	460	3520.12	-3.55785	-11.7766	1.58824e-05	0.00166532		-	-
ci|000010033|Bact|Sample_MGT1|2	481	48.7935	5.43541	43.2735	1.59313e-05	0.00166785		-	-
ci|000004488|Bact|Sample_MBC1|2	615	13.8095	-5.19211	-36.5578	1.59451e-05	0.00166785		GIMA7_HUMAN	PF04548.11//AIG1//
ci|000007667|Bact|Sample_MGC1|2	1634	232.676	-3.82706	-14.1926	1.59997e-05	0.00167153		-	-
ci|000019273|Bact|Sample_MBT2|2	3764	17.7819	-4.71185	-26.2064	1.60477e-05	0.00167452		-	PF00090.14//TSP_1//
Contig8029	272	55.9598	-5.46619	-44.2065	1.62758e-05	0.00169628		-	-
ci|000001312|Bact|Sample_MGT2|2	1128	103.788	5.34124	40.5391	1.62977e-05	0.00169651		-	-
ci|000005671|Bact|Sample_MGT2|2	817	70.4239	5.47713	44.543	1.64172e-05	0.00170689		-	-
ci|000004577|Bact|Sample_MGT1|2	683	47.2909	5.13085	35.0381	1.64581e-05	0.00170909		-	-
ci|000016599|Bact|Sample_MGC2|2	607	16.4801	-5.23349	-37.6217	1.64956e-05	0.00171093		-	-
ci|000005417|Bact|Sample_MGT2|2	304	15.6537	5.18726	36.4351	1.65508e-05	0.00171459		-	-
ci|000010283|Bact|Sample_MBT2|2	536	20.8104	-4.10736	-17.2361	1.66235e-05	0.00172007		-	-
ci|000002899|Bact|Sample_MBT2|2	2096	54.824	-5.45474	-43.857	1.69832e-05	0.00175519		-	-
ci|000009690|Bact|Sample_MGT2|2	1023	240.622	4.55066	23.4362	1.71727e-05	0.00177172		-	-
ci|000008222|Bact|Sample_MBC2|2	1395	32.357	-3.14407	-8.84012	1.71843e-05	0.00177172		-	-
ci|000016223|Bact|Sample_MGT1|2	715	14.8228	5.16504	35.8782	1.73042e-05	0.00178196		FABP2_AMBME	-
ci|000029025|Bact|Sample_MBT2|2	179	22.6111	5.27283	38.6617	1.74045e-05	0.00179016		-	-
ci|000007206|Bact|Sample_MGT1|2	1374	93.0101	4.77794	27.4349	1.77952e-05	0.00182816		-	PF08005.7//PHR//;PF00643.19//zf-B_box//
ci|000012762|Bact|Sample_MBC2|2	816	16.0469	-5.21497	-37.1417	1.7821e-05	0.00182864		FUCL7_ANGJA	PF00754.20//F5_F8_type_C//
ci|000015838|Bact|Sample_MBT1|2	2086	17.9009	5.21063	37.0303	1.79012e-05	0.00183469		-	-
ci|000012857|Bact|Sample_MGC2|2	812	69.4374	-5.46774	-44.2541	1.81206e-05	0.00185497		-	-
ci|000004806|Bact|Sample_MGC2|2	430	31.9889	-5.35884	-41.0366	1.83626e-05	0.00187753		-	-
ci|000000595|Bact|Sample_MGT2|2	884	82.6782	3.45455	10.9629	1.87154e-05	0.00190905		-	-
ci|000006590|Bact|Sample_MGC1|2	326	146.861	-5.4131	-42.6095	1.87269e-05	0.00190905		-	-
ci|000002738|Bact|Sample_MGC2|2	1557	80.884	-3.03334	-8.187	1.87372e-05	0.00190905		MANA_MYTED	-
ci|000002438|Bact|Sample_MGC1|2	1013	65.0982	-2.96277	-7.7962	1.88496e-05	0.00191824		-	-
ci|000012672|Bact|Sample_MGT1|2	1307	101.751	5.48094	44.6607	1.8994e-05	0.00193066		-	PF00100.18//Zona_pellucida//
ci|000009007|Bact|Sample_MBT1|2	1132	47.4139	-5.13264	-35.0815	1.91333e-05	0.00194176		-	-
ci|000005666|Bact|Sample_MGT1|2	656	63.7798	5.20747	36.9491	1.91482e-05	0.00194176		-	-
ci|000017645|Bact|Sample_MGT1|2	256	19.3075	5.21774	37.2131	1.91805e-05	0.00194276		RS12_CHICK	-
ci|000022147|Bact|Sample_MGT1|2	452	48.0767	4.87375	29.3187	1.92596e-05	0.00194849		-	-
ci|000001480|Bact|Sample_MGC2|2	371	27.7194	-5.32311	-40.0327	1.92929e-05	0.00194958		-	PF00386.16//C1q//
ci|000000666|Bact|Sample_MGT1|2	533	105.865	5.33176	40.2735	1.95433e-05	0.00197257		-	-
ci|000015750|Bact|Sample_MGT2|2	641	106.647	5.47623	44.5154	1.97175e-05	0.00198722		-	-
ci|000001443|Bact|Sample_MBT1|2	527	15.2293	5.15138	35.5402	1.97344e-05	0.00198722		-	-
Contig36156	1039	123.12	3.23422	9.41018	2.01706e-05	0.00202877		-	-
Contig3547	933	26.7572	-4.57402	-23.8187	2.03024e-05	0.00203966		-	-
ci|000007216|Bact|Sample_MGT2|2	545	14.6894	5.13591	35.1612	2.03874e-05	0.00204582		-	-
ci|000021863|Bact|Sample_MGC1|2	184	18.0329	-5.21901	-37.2459	2.04622e-05	0.00205095		-	-
Contig37562	395	2013.47	-1.83653	-3.57151	2.06915e-05	0.00207153		TU91_LOPOL	PF00050.16//Kazal_1//;PF07648.10//Kazal_2//
ci|000005761|Bact|Sample_MGC2|2	200	15.3279	-5.17723	-36.1828	2.07856e-05	0.00207854		-	-
ci|000006812|Bact|Sample_MGT1|2	1119	96.3147	5.45523	43.8719	2.08714e-05	0.0020847		-	-
Contig31268	687	41.8705	-3.53518	-11.593	2.10465e-05	0.00209976		-	-
Contig37896	476	112.104	2.65997	6.32019	2.11632e-05	0.00210898	emb FR873267.1	BDEF_BRABE	PF14862.1//Defensin_big//
ci|000017792|Bact|Sample_MBC1|2	498	29.6054	-4.94065	-30.7102	2.12155e-05	0.00211174	emb AJ783715.1	-	-
Contig30124	547	92.8792	-5.45749	-43.9407	2.13156e-05	0.00211563		-	-
ci|000006226|Bact|Sample_MGT1|2	840	28.2273	5.2835	38.9486	2.13378e-05	0.00211563		-	-
ci|000015147|Bact|Sample_MGC2|2	1372	63.6857	-5.42317	-42.9078	2.13415e-05	0.00211563		-	-
Contig7374	390	49.1446	-5.3928	-42.0141	2.13524e-05	0.00211563		-	-
ci|000004567|Bact|Sample_MGT1|2	640	58.0573	5.39652	42.1226	2.15459e-05	0.00213235		-	-
Contig35361	1076	117.853	1.98744	3.96533	2.1687e-05	0.00214049		-	-
ci|000005572|Bact|Sample_MGT2|2	809	85.5957	4.83898	28.6205	2.16965e-05	0.00214049		AIF1L_HUMAN	PF00036.27//EF-hand_1//;PF13499.1//EF-hand_7//;PF13833.1//EF-hand_8//;PF13405.1//EF-hand_6//;PF13202.1//EF-hand_5//
Contig30113	348	84.5038	-2.25376	-4.76925	2.17064e-05	0.00214049		-	-
ci|000010850|Bact|Sample_MBC1|2	761	54.2622	-3.8823	-14.7465	2.17272e-05	0.00214049		-	-
ci|000012838|Bact|Sample_MGC1|2	247	23.6055	-5.26777	-38.5262	2.17647e-05	0.00214174		-	-
ci|000008336|Bact|Sample_MGC1|2	533	59.6957	-5.41061	-42.5358	2.18819e-05	0.00215083		RN213_HUMAN	-
Contig21885	356	15.0883	-5.16402	-35.8529	2.19399e-05	0.00215408		-	PF01607.19//CBM_14//
ci|000013672|Bact|Sample_MGC2|2	1693	62.727	-5.41515	-42.6699	2.19785e-05	0.00215542		-	-
ci|000004756|Bact|Sample_MGT1|2	255	19.4515	5.1948	36.6261	2.21607e-05	0.00217082		-	-
ci|000005903|Bact|Sample_MGT2|2	1677	313.002	3.20983	9.2524	2.2193e-05	0.00217152		CD109_HUMAN	PF07678.9//A2M_comp//;PF07677.9//A2M_recep//;PF10569.4//Thiol-ester_cl//;PF13249.1//Prenyltrans_2//;PF13243.1//Prenyltrans_1//
ci|000000051|Bact|Sample_MGC1|2	449	108.054	-4.97972	-31.5533	2.22417e-05	0.00217382	gb AY861684.1	-	-
ci|000028961|Bact|Sample_MBC2|2	1176	15.0603	-5.15957	-35.7426	2.22935e-05	0.00217643		-	-
ci|000002005|Bact|Sample_MBT1|2	620	15.7629	-5.17087	-36.0237	2.24975e-05	0.00219386		-	-
ci|000003054|Bact|Sample_MGT1|2	438	80.6326	4.53988	23.2616	2.27129e-05	0.00221237		-	-
ci|000009850|Bact|Sample_MGC2|2	249	16.6772	-5.18262	-36.3182	2.27872e-05	0.00221329		NPC2_DROME	PF02221.10//E1_DerP2_DerF2//
ci|000028850|Bact|Sample_MBC2|2	544	207.909	-2.48406	-5.59471	2.27976e-05	0.00221329		-	-
ci|000014890|Bact|Sample_MGT2|2	888	48.2795	3.80723	13.9987	2.27992e-05	0.00221329		-	PF13202.1//EF-hand_5//;PF00036.27//EF-hand_1//;PF13405.1//EF-hand_6//;PF13833.1//EF-hand_8//;PF13499.1//EF-hand_7//
ci|000016450|Bact|Sample_MGT1|2	752	15.4325	5.13064	35.033	2.28667e-05	0.00221735		-	-
ci|000017066|Bact|Sample_MGT1|2	570	67.7725	3.50024	11.3156	2.29157e-05	0.00221961		HMCN1_HUMAN	PF07679.11//I-set//;PF13895.1//Ig_2//;PF00047.20//ig//;PF13927.1//Ig_3//;PF07686.12//V-set//
ci|000013703|Bact|Sample_MGT2|2	1343	34.8923	5.3081	39.6185	2.30063e-05	0.00222589		-	PF00100.18//Zona_pellucida//
ci|000023213|Bact|Sample_MBT1|2	525	19.7565	-4.35331	-20.4398	2.30571e-05	0.00222831		-	-
ci|000022327|Bact|Sample_MGT2|2	1857	108.077	4.91546	30.1787	2.31202e-05	0.00223191		-	PF13441.1//Gly-zipper_YMGG//;PF13488.1//Gly-zipper_Omp//;PF13436.1//Gly-zipper_OmpA//;PB014639//Pfam-B_14639//;PB000532//Pfam-B_532//;PF05433.10//Rick_17kDa_Anti//
ci|000013042|Bact|Sample_MGC2|2	1332	1615.36	-2.79382	-6.93463	2.31641e-05	0.00223366		MPEG1_BOVIN	-
ci|000005303|Bact|Sample_MGT1|2	833	56.0186	5.37636	41.5381	2.31972e-05	0.00223411		-	PF00147.13//Fibrinogen_C//
ci|000007507|Bact|Sample_MBT1|2	1011	43.5452	3.01793	8.10007	2.32205e-05	0.00223411		-	PF05821.6//NDUF_B8//
Contig16570	870	31.7316	-3.2164	-9.29465	2.33173e-05	0.00224093		-	-
ci|000018344|Bact|Sample_MGC2|2	467	23.1298	-4.46506	-22.0859	2.33932e-05	0.00224573		-	-
ci|000003311|Bact|Sample_MBT2|2	1447	37.2797	-4.32013	-19.9751	2.35127e-05	0.00225361		CAPSL_MOUSE	PF13405.1//EF-hand_6//;PF13499.1//EF-hand_7//;PF00036.27//EF-hand_1//;PF13202.1//EF-hand_5//;PF13833.1//EF-hand_8//
ci|000017376|Bact|Sample_MGC2|2	1055	60.5701	-5.39654	-42.1231	2.35275e-05	0.00225361		-	-
Contig2378	545	28.3749	4.00929	16.1033	2.37902e-05	0.00227557		-	-
ci|000004050|Bact|Sample_MBC2|2	758	14.7763	-5.14349	-35.3465	2.38095e-05	0.00227557		-	-
ci|000000223|Bact|Sample_MBT2|2	269	17.8776	5.15945	35.7395	2.41138e-05	0.00230211		-	-
Contig13379	936	24.7516	4.78945	27.6546	2.45847e-05	0.00234447		-	-
ci|000026484|Bact|Sample_MBC1|2	584	16.897	-5.17033	-36.0102	2.47013e-05	0.00235299		-	PF00118.19//Cpn60_TCP1//
ci|000006112|Bact|Sample_MGT1|2	434	89.9377	3.08378	8.4783	2.48083e-05	0.00236058		-	-
ci|000028944|Bact|Sample_MBC2|2	299	23.125	-3.92499	-15.1893	2.50058e-05	0.00237676		-	-
Contig8387	1626	62.6151	4.56725	23.7072	2.50918e-05	0.00238232		RIBC1_BOVIN	PF05914.7//RIB43A//
ci|000004832|Bact|Sample_MGT1|2	678	47.2676	5.06413	33.4546	2.52019e-05	0.00239014		-	-
Contig39269	839	156.23	1.90652	3.74903	2.58777e-05	0.00245155		-	-
ci|000002801|Bact|Sample_MGT2|2	897	90.4522	5.39897	42.194	2.61383e-05	0.00247352		-	PF00041.16//fn3//
ci|000003808|Bact|Sample_MGC2|2	667	57.215	-5.36578	-41.2345	2.63221e-05	0.00248819		-	-
ci|000001782|Bact|Sample_MGT1|2	565	84.083	5.3907	41.953	2.63784e-05	0.00249079		PLCL_MYTGA	PF00059.16//Lectin_C//;PB015196//Pfam-B_15196//
ci|000017327|Bact|Sample_MBT2|2	797	13.8935	5.07818	33.782	2.64103e-05	0.00249107		-	-
ci|000003601|Bact|Sample_MGT1|2	323	29.702	4.30222	19.7287	2.64957e-05	0.00249641		-	-
Contig6984	515	398.61	-4.73021	-26.5421	2.65829e-05	0.00250189	gb FJ549752.1	NU2M_MYTED	PF00361.15//Oxidored_q1//
ci|000005077|Bact|Sample_MBC2|2	1169	129.153	-2.86474	-7.28404	2.70113e-05	0.00253944		COTL1_HUMAN	PF00241.15//Cofilin_ADF//
ci|000028044|Bact|Sample_MBT1|2	168	12.8952	-5.08132	-33.8555	2.79021e-05	0.00262034		-	-
ci|000002964|Bact|Sample_MGT1|2	1145	104.565	5.13108	35.0436	2.79583e-05	0.00262277		DMBT1_HUMAN	PF00530.13//SRCR//;PB014921//Pfam-B_14921//;PF15494.1//SRCR_2//
Contig19001	915	81.1383	5.3735	41.4556	2.80632e-05	0.00262975		-	-
ci|000009292|Bact|Sample_MBT2|2	532	13.2678	-5.08487	-33.939	2.85352e-05	0.00267108		-	-
ci|000010039|Bact|Sample_MGT2|2	469	53.4899	4.68934	25.8008	2.86547e-05	0.00267847		-	-
ci|000013526|Bact|Sample_MGC2|2	952	12800.8	1.18063	2.26676	2.86761e-05	0.00267847		ASTA_ASTAS	PF01400.19//Astacin//
Contig13847	165	25.0562	5.20254	36.823	2.88366e-05	0.00269055		-	-
ci|000000725|Bact|Sample_MBC2|2	734	12.8247	-5.07154	-33.6268	2.94189e-05	0.00274193		-	-
Contig15068	654	24.3661	-3.7569	-13.5188	2.94848e-05	0.0027451		-	-
ci|000007191|Bact|Sample_MGT1|2	501	128.946	5.28007	38.8562	3.01106e-05	0.00280035		-	-
Contig31532	411	18.9408	-5.15951	-35.7412	3.04889e-05	0.00283249		-	-
ci|000027002|Bact|Sample_MGT2|2	161	18.7512	4.61368	24.4825	3.05237e-05	0.00283267		-	-
ci|000012170|Bact|Sample_MBC2|2	1247	35.4698	-5.27208	-38.6415	3.062e-05	0.00283856		-	-
ci|000006464|Bact|Sample_MGT2|2	791	21.0133	4.25499	19.0932	3.09317e-05	0.00286438		-	-
ci|000025593|Bact|Sample_MGT2|2	339	34.1895	5.24469	37.9149	3.10127e-05	0.00286881		-	-
ci|000000896|Bact|Sample_MGT2|2	1240	324.649	4.90576	29.9765	3.16554e-05	0.00292513		SCP_MIZYE	-
ci|000006088|Bact|Sample_MGT2|2	906	61.6238	5.31627	39.8435	3.21122e-05	0.00296417		-	-
ci|000003115|Bact|Sample_MBC1|2	975	14.9562	5.06424	33.4571	3.21956e-05	0.00296669		-	-
ci|000004001|Bact|Sample_MGT2|2	1166	374.633	4.58356	23.9767	3.22082e-05	0.00296669		RS25_DROME	PF03297.10//Ribosomal_S25//
ci|000003855|Bact|Sample_MGT1|2	1411	74.5694	5.33232	40.2893	3.25153e-05	0.00299179		-	-
ci|000001346|Bact|Sample_MGC1|2	2040	91.3048	-5.35743	-40.9967	3.2646e-05	0.00300062		-	-
ci|000006164|Bact|Sample_MGC2|2	1440	119.446	-3.99557	-15.951	3.29057e-05	0.00302128		-	PF05199.8//GMC_oxred_C//
ci|000002301|Bact|Sample_MGC1|2	625	34.3339	-5.25104	-38.0821	3.30841e-05	0.00303443		-	-
ci|000000828|Bact|Sample_MGC2|2	682	97.3097	-4.97723	-31.4989	3.32041e-05	0.0030416		-	PF13359.1//DDE_Tnp_4//
ci|000008181|Bact|Sample_MGT1|2	771	73.6634	5.32621	40.119	3.32326e-05	0.0030416		-	PF04089.9//BRICHOS//
Contig26901	964	307.917	-3.32804	-10.0425	3.33546e-05	0.00304787		SCP_MIZYE	PF13499.1//EF-hand_7//;PF00036.27//EF-hand_1//;PF13405.1//EF-hand_6//
ci|000000202|Bact|Sample_MGT1|2	927	88.0415	5.04635	33.0448	3.33718e-05	0.00304787		-	-
ci|000012960|Bact|Sample_MGC2|2	2105	160.821	-4.42278	-21.4481	3.38898e-05	0.00309191		TBB2B_MOUSE	PF00091.20//Tubulin//;PF10644.4//Misat_Tub_SegII//
ci|000001383|Bact|Sample_MBC2|2	388	50.265	-5.29515	-39.2645	3.39664e-05	0.00309563		-	-
ci|000003890|Bact|Sample_MGC1|2	242	15.1932	-5.08778	-34.0076	3.40394e-05	0.00309902		-	-
ci|000000823|Bact|Sample_MBC2|2	803	291.742	-3.22631	-9.35871	3.4295e-05	0.003119		-	-
ci|000004285|Bact|Sample_MGT1|2	740	14.2713	5.0402	32.9041	3.44331e-05	0.00312827		FADJ_VIBC3	PB004574//Pfam-B_4574//;PF00725.17//3HCDH//;PB008396//Pfam-B_8396//;PB010561//Pfam-B_10561//
ci|000002696|Bact|Sample_MGT1|2	661	71.8513	5.31369	39.7724	3.47505e-05	0.00315197		-	PF04089.9//BRICHOS//
ci|000002273|Bact|Sample_MGC2|2	1399	58.5018	-4.91954	-30.2642	3.4767e-05	0.00315197		-	PF00821.13//PEPCK//
ci|000003553|Bact|Sample_MGC1|2	973	59.614	-4.60858	-24.3961	3.50267e-05	0.00317219		-	-
ci|000006800|Bact|Sample_MBC2|2	555	49.3064	-5.28477	-38.983	3.52459e-05	0.0031887		-	-
ci|000012064|Bact|Sample_MGC1|2	1917	236.734	-4.86651	-29.1719	3.54671e-05	0.00320249		DDX5_PANTR	PF00270.24//DEAD//;PB002677//Pfam-B_2677//
ci|000017437|Bact|Sample_MBT1|2	1191	12.5407	-5.03367	-32.7555	3.54732e-05	0.00320249		-	-
ci|000001522|Bact|Sample_MGC2|2	1238	310.678	-2.0418	-4.11758	3.55095e-05	0.00320249		-	-
ci|000002522|Bact|Sample_MGC2|2	606	49.0667	-5.28203	-38.909	3.55944e-05	0.0032068		-	-
ci|000002626|Bact|Sample_MGT2|2	415	58.2897	5.28574	39.0092	3.58348e-05	0.0032251		FABG_AQUAE	PF13561.1//adh_short_C2//;PB003926//Pfam-B_3926//;PB002773//Pfam-B_2773//;PB018348//Pfam-B_18348//
Contig27064	1605	35.3903	-3.23427	-9.41049	3.60511e-05	0.00323885		CISY_MACFA	PF00285.16//Citrate_synt//
Contig18031	687	32.4706	4.58098	23.9338	3.60626e-05	0.00323885		TEKT4_XENLA	PF03148.9//Tektin//
ci|000018248|Bact|Sample_MGT2|2	271	19.3541	5.10443	34.4022	3.62507e-05	0.00325236		-	-
ci|000018824|Bact|Sample_MGT1|2	782	70.0392	5.30075	39.4172	3.63892e-05	0.00326096		-	PF07679.11//I-set//;PF13895.1//Ig_2//;PF13927.1//Ig_3//;PF00047.20//ig//;PF07686.12//V-set//
ci|000009547|Bact|Sample_MGC2|2	214	17.7426	-5.11211	-34.586	3.6422e-05	0.00326096		-	-
ci|000005447|Bact|Sample_MBC2|2	1485	16.7017	-5.097	-34.2256	3.65132e-05	0.00326574		-	-
Contig31834	746	82.3403	-3.09049	-8.51784	3.66211e-05	0.003272		RPM1_CAEEL	PF08005.7//PHR//
ci|000003987|Bact|Sample_MGC1|2	1667	42.4512	-2.69235	-6.46364	3.6989e-05	0.00329821		CCNB2_MESAU	PF02984.14//Cyclin_C//;PF00134.18//Cyclin_N//
ci|000009446|Bact|Sample_MGC2|2	627	31.9003	-5.21705	-37.1954	3.69907e-05	0.00329821		-	-
ci|000005016|Bact|Sample_MGT1|2	676	17.1748	5.07285	33.6573	3.71595e-05	0.00330984		-	-
ci|000017751|Bact|Sample_MBC2|2	1896	57.4572	-4.88687	-29.5866	3.74692e-05	0.00333399		-	-
ci|000001697|Bact|Sample_MGC1|2	687	304.723	-4.96325	-31.1953	3.76027e-05	0.00334242		-	-
ci|000006947|Bact|Sample_MGT1|2	647	44.4665	5.242	37.8443	3.77534e-05	0.00335237		-	-
ci|000016871|Bact|Sample_MBC2|2	529	25.1583	-5.17053	-36.0151	3.82444e-05	0.00339248		-	-
Contig11846	861	31.4209	-5.20741	-36.9476	3.83058e-05	0.00339252		-	-
Contig7006	1052	32.6706	-2.94445	-7.69783	3.83234e-05	0.00339252		PLMN_MACMU	PF00051.13//Kringle//
ci|000021386|Bact|Sample_MBC1|2	903	13.4008	-5.03569	-32.8015	3.83984e-05	0.00339568		-	-
ci|000019478|Bact|Sample_MGT2|2	393	25.5926	5.15007	35.5078	3.85238e-05	0.00340329		-	-
ci|000000895|Bact|Sample_MBC2|2	1175	41.3328	-2.99875	-7.99304	3.86018e-05	0.0034067		-	-
ci|000003827|Bact|Sample_MBT2|2	546	13.5452	5.00661	32.147	3.86495e-05	0.00340742		-	-
ci|000002680|Bact|Sample_MGT1|2	577	77.324	5.1271	34.9471	3.92094e-05	0.00345314		-	PF01541.19//GIY-YIG//
Contig16682	2175	55.5223	-3.88011	-14.7241	3.92829e-05	0.00345314		-	PF05827.7//ATP-synt_S1//;PF01299.12//Lamp//
ci|000014916|Bact|Sample_MGT1|2	2067	217.002	1.83795	3.57501	3.92879e-05	0.00345314		AMPN_HUMAN	PF11838.3//ERAP1_C//
ci|000007429|Bact|Sample_MGT2|2	1850	24.9098	4.40204	21.142	3.98126e-05	0.0034957		-	-
Contig31142	916	2867.52	2.06329	4.17937	4.03968e-05	0.00354322		-	PF07386.6//DUF1499//
ci|000005021|Bact|Sample_MGT1|2	2527	108.139	2.44246	5.43568	4.04358e-05	0.00354322		-	PB001266//Pfam-B_1266//
ci|000011748|Bact|Sample_MGC2|2	310	121.666	-5.02017	-32.4506	4.05228e-05	0.00354451		-	-
ci|000014745|Bact|Sample_MGT2|2	1152	106.401	2.85426	7.23133	4.05326e-05	0.00354451		-	-
ci|000004117|Bact|Sample_MBC1|2	413	14.4915	5.01564	32.3489	4.05839e-05	0.00354541		-	-
ci|000024013|Bact|Sample_MBT2|2	666	383.365	-4.71761	-26.3113	4.06282e-05	0.00354569		-	PF03953.12//Tubulin_C//
ci|000000224|Bact|Sample_MBT2|2	478	21.59	-4.69434	-25.8903	4.06759e-05	0.00354628		-	-
ci|000015347|Bact|Sample_MGT1|2	665	65.7354	5.26854	38.5468	4.07856e-05	0.00354901		-	-
Contig7664	613	55.7645	-5.2645	-38.439	4.07894e-05	0.00354901		-	-
Contig25111	833	166.626	-4.90848	-30.0331	4.0844e-05	0.00355018		-	PF00026.18//Asp//
ci|000005837|Bact|Sample_MGC2|2	1645	45.7116	-5.2419	-37.8417	4.10951e-05	0.00356841		-	PF00100.18//Zona_pellucida//
ci|000019965|Bact|Sample_MGT1|2	812	51.2502	5.23878	37.7599	4.14525e-05	0.00359584		-	-
Contig36751	1858	149.317	2.97351	7.85444	4.1609e-05	0.00360471		-	-
ci|000012808|Bact|Sample_MBC2|2	774	12.6917	-5.00884	-32.1968	4.16382e-05	0.00360471		-	PF13903.1//Claudin_2//;PF00822.15//PMP22_Claudin//;PF10242.4//L_HGMIC_fpl//
Contig27131	673	18.665	-4.26065	-19.1683	4.16993e-05	0.00360639		-	-
ci|000003503|Bact|Sample_MGC2|2	504	44.753	-5.22978	-37.5249	4.29112e-05	0.00370748		-	-
Contig20049	1291	161.897	2.76152	6.7811	4.35787e-05	0.0037614		-	-
Contig24	567	35.2301	-5.19501	-36.6315	4.37654e-05	0.00377374		-	-
ci|000001018|Bact|Sample_MGC2|2	1072	190.107	-5.12442	-34.8821	4.39403e-05	0.00378459		FCN1_HUMAN	PF00147.13//Fibrinogen_C//
ci|000018039|Bact|Sample_MBT1|2	3436	42.4903	4.24719	18.9902	4.39789e-05	0.00378459		-	-
ci|000018710|Bact|Sample_MBC2|2	612	13.5617	-5.01522	-32.3393	4.40594e-05	0.00378775		-	-
ci|000017489|Bact|Sample_MGT1|2	665	65.0039	2.35104	5.10193	4.41064e-05	0.00378802		XP4_XENLA	PF00088.13//Trefoil//
ci|000004012|Bact|Sample_MGT2|2	1447	316.345	1.7316	3.32095	4.41807e-05	0.00379064		IF_MOUSE	PF01122.14//Cobalamin_bind//
ci|000001068|Bact|Sample_MGT1|2	732	85.9056	3.77904	13.7279	4.45276e-05	0.00381661		FGL1_BOVIN	PF00147.13//Fibrinogen_C//
Contig26894	2486	47.7816	-3.54591	-11.6795	4.50287e-05	0.00385574		AT_OCEGH	PB000355//Pfam-B_355//
ci|000008522|Bact|Sample_MGT1|2	1015	193.38	2.74997	6.72703	4.51625e-05	0.00385942		CLC4E_HUMAN	PF00059.16//Lectin_C//
ci|000013649|Bact|Sample_MGC1|2	938	12.1763	-4.98291	-31.6232	4.51909e-05	0.00385942		-	-
ci|000013561|Bact|Sample_MBC1|2	548	14.6156	-4.47467	-22.2336	4.52057e-05	0.00385942		-	-
ci|000015468|Bact|Sample_MGT2|2	1049	16.7227	5.0276	32.618	4.5863e-05	0.00390854		-	PF00057.13//Ldl_recept_a//;PF00431.15//CUB//
ci|000012358|Bact|Sample_MGT2|2	2227	941.916	4.17447	18.0568	4.58766e-05	0.00390854		-	PF00069.20//Pkinase//;PF07714.12//Pkinase_Tyr//
ci|000016921|Bact|Sample_MGT1|2	554	241.215	2.49814	5.64958	4.59203e-05	0.00390854		-	-
ci|000005454|Bact|Sample_MGT2|2	1234	77.0254	4.22461	18.6953	4.59621e-05	0.00390854		-	PF00009.22//GTP_EFTU//;PF01926.18//MMR_HSR1//;PF00735.13//Septin//;PF02492.14//cobW//;PF03029.12//ATP_bind_1//
ci|000018645|Bact|Sample_MGT2|2	728	15.0324	4.99937	31.9859	4.6641e-05	0.00396238		-	-
ci|000015088|Bact|Sample_MBC2|2	940	299.763	-1.84482	-3.59209	4.68693e-05	0.0039747		-	-
ci|000019231|Bact|Sample_MBC2|2	1504	33.7768	-4.02549	-16.2853	4.68781e-05	0.0039747		-	-
Contig22799	717	28.8306	-4.07222	-16.8213	4.70267e-05	0.0039834		-	-
ci|000003639|Bact|Sample_MBC2|2	180	18.0927	4.51366	22.8426	4.70932e-05	0.00398511		-	-
ci|000015947|Bact|Sample_MGC2|2	555	70.2947	-4.07095	-16.8066	4.74854e-05	0.00401437		-	-
ci|000015144|Bact|Sample_MBC2|2	849	113.814	-4.15107	-17.7662	4.78641e-05	0.00404244		-	-
Contig2499	716	51.221	-5.21852	-37.2333	4.80086e-05	0.00405068		-	-
ci|000018326|Bact|Sample_MBC2|2	599	18.6882	-4.23305	-18.8051	4.83379e-05	0.00407123		-	-
ci|000022809|Bact|Sample_MBC2|2	1480	13.3706	4.96408	31.2131	4.83734e-05	0.00407123		-	PF00643.19//zf-B_box//
ci|000008734|Bact|Sample_MBC1|2	1232	16.178	-5.03706	-32.8326	4.83936e-05	0.00407123		-	-
ci|000004608|Bact|Sample_MGC1|2	376	12.5489	-4.97609	-31.4739	4.89324e-05	0.004109		-	-
ci|000005079|Bact|Sample_MBC1|2	2609	179.421	2.1364	4.39665	4.89376e-05	0.004109		-	-
Contig922	778	22.8935	-4.36516	-20.6084	5.02337e-05	0.00421031		-	-
ci|000014877|Bact|Sample_MGC2|2	308	22.3454	-3.47152	-11.0926	5.02417e-05	0.00421031		-	-
ci|000007801|Bact|Sample_MGT2|2	610	20.3499	4.23882	18.8804	5.03357e-05	0.00421265		-	-
ci|000010648|Bact|Sample_MGT1|2	203	12.9292	4.94816	30.8705	5.04131e-05	0.00421265		-	-
Contig29137	1154	185.993	-2.65301	-6.28976	5.04248e-05	0.00421265		-	-
Contig15583	1309	48.83	3.83787	14.2993	5.05033e-05	0.00421265		-	-
ci|000010582|Bact|Sample_MBC2|2	1147	28.5424	-3.4149	-10.6656	5.05889e-05	0.00421265		-	-
ci|000000212|Bact|Sample_MBT1|2	2664	183.484	-1.64153	-3.11996	5.05983e-05	0.00421265		TEKT3_HUMAN	PF03148.9//Tektin//
ci|000005649|Bact|Sample_MGT2|2	583	266.589	2.80991	7.0124	5.06109e-05	0.00421265	emb FR873276.1	NEURM_APLCA	PF14865.1//Macin//
ci|000000943|Bact|Sample_MGT2|2	656	98.8218	5.10577	34.4342	5.07367e-05	0.00421905		-	-
Contig22894	977	239.036	-1.80427	-3.49252	5.18815e-05	0.00431011		-	PF05405.9//Mt_ATP-synt_B//
Contig2394	1835	68.5803	-2.70867	-6.53718	5.25462e-05	0.00436113		-	-
ci|000016251|Bact|Sample_MGT1|2	270	42.77	4.87754	29.3959	5.31069e-05	0.00439998		-	-
ci|000019968|Bact|Sample_MBC2|2	748	12.8428	-4.96798	-31.2976	5.31161e-05	0.00439998		PLCL_MYTGA	-
ci|000014568|Bact|Sample_MGC2|2	854	12.2649	-4.95461	-31.0089	5.34112e-05	0.00442019		-	-
ci|000013672|Bact|Sample_MGC1|2	891	13.8177	-4.98159	-31.5942	5.38058e-05	0.00444858	ref XM_013552618.1	SEC13_BOVIN	PF00400.27//WD40//
ci|000003835|Bact|Sample_MGC2|2	994	309.575	-4.66173	-25.3117	5.46444e-05	0.00451359	gb AF240816.1	EF2_CAEEL	PF00009.22//GTP_EFTU//;PF01926.18//MMR_HSR1//
ci|000018231|Bact|Sample_MGT1|2	526	19.3933	5.0243	32.5436	5.53155e-05	0.00456467		-	-
ci|000009205|Bact|Sample_MBC2|2	2156	16.5063	-5.01351	-32.3011	5.59167e-05	0.00460987		CASP1_SPOFR	PF00656.17//Peptidase_C14//
ci|000001377|Bact|Sample_MGT1|2	1010	76.8229	5.20674	36.9306	5.60432e-05	0.0046159		PCSK5_HUMAN	PF01483.15//P_proprotein//;PF00082.17//Peptidase_S8//
Contig20642	931	25.2478	5.07125	33.6201	5.61791e-05	0.00462268		-	-
Contig26940	897	2372.91	-4.14332	-17.6711	5.64759e-05	0.00464268		NU3M_MYTED	PF00507.14//Oxidored_q4//
ci|000017781|Bact|Sample_MGC1|2	1629	46.9615	-5.17097	-36.0261	5.67311e-05	0.00465923		-	PF00209.13//SNF//
ci|000016527|Bact|Sample_MGC2|2	738	39.0013	-5.14971	-35.4992	5.69744e-05	0.00467477		-	-
ci|000001439|Bact|Sample_MGC2|2	639	159.016	-2.27103	-4.82669	5.71958e-05	0.00468848	gb KP125901.1	LECG_THANI	PF00059.16//Lectin_C//
ci|000003080|Bact|Sample_MGT1|2	515	54.8628	5.17212	36.0549	5.72565e-05	0.00468901		-	-
Contig37642	1710	109.873	3.78077	13.7444	5.78339e-05	0.00473181		-	PF00619.16//CARD//
ci|000021349|Bact|Sample_MBT2|2	600	117.97	2.16961	4.49902	5.79021e-05	0.00473291		RL35A_HUMAN	PF01247.13//Ribosomal_L35Ae//
ci|000002607|Bact|Sample_MGC1|2	407	46.3935	-5.16421	-35.8578	5.8088e-05	0.00473703		-	-
ci|000007262|Bact|Sample_MGT1|2	1114	36.312	5.1203	34.7828	5.81153e-05	0.00473703		C1QRF_HUMAN	PF00386.16//C1q//
ci|000005861|Bact|Sample_MGT2|2	1018	302.216	1.6749	3.19298	5.8117e-05	0.00473703	gb HQ851399.1	TBB4_XENLA	PF00091.20//Tubulin//
ci|000013438|Bact|Sample_MGT1|2	664	54.4098	5.16757	35.9413	5.81741e-05	0.00473722		-	-
ci|000017958|Bact|Sample_MBT1|2	2361	20.7022	-3.77085	-13.6502	5.9596e-05	0.00484843	gb JF894129.1	-	-
ci|000001143|Bact|Sample_MGC2|2	1140	292.207	-2.61904	-6.1434	5.97346e-05	0.00485514		NAPEP_HUMAN	PF12706.2//Lactamase_B_2//;PF13483.1//Lactamase_B_3//;PB000155//Pfam-B_155//
ci|000016274|Bact|Sample_MBC1|2	416	24.5871	3.41981	10.702	6.02205e-05	0.00489003		-	-
ci|000015008|Bact|Sample_MGC1|2	1036	29.6659	-4.27963	-19.4222	6.04417e-05	0.00490338		AGRB2_MOUSE	PF02793.17//HRM//;PF12003.3//DUF3497//
ci|000006165|Bact|Sample_MGC2|2	455	82.5297	-5.20047	-36.7702	6.07935e-05	0.0049273		-	-
ci|000028805|Bact|Sample_MGT2|2	177	15.6552	4.43087	21.5687	6.09571e-05	0.00493593		-	-
Contig10653	366	24.8127	-3.72786	-13.2494	6.12034e-05	0.00495123		-	-
ci|000014634|Bact|Sample_MGC1|2	747	15.9384	-4.9876	-31.7261	6.14867e-05	0.00496842		GUNB_CELFI	PF00759.14//Glyco_hydro_9//
Contig35314	371	52.8242	5.15104	35.5317	6.16384e-05	0.00496842		-	-
ci|000007659|Bact|Sample_MGT1|2	715	52.8242	5.15104	35.5317	6.16384e-05	0.00496842		-	PF00386.16//C1q//
Contig39261	2363	1692.3	2.52272	5.74663	6.16459e-05	0.00496842		PINK1_MOUSE	PF00069.20//Pkinase//;PF07714.12//Pkinase_Tyr//
Contig5116	732	12.6375	-4.93484	-30.5868	6.18152e-05	0.00497422		-	-
ci|000023827|Bact|Sample_MBC2|2	615	24.3643	-3.39342	-10.508	6.1833e-05	0.00497422		EIF3M_DANRE	PF01399.22//PCI//
ci|000030432|Bact|Sample_MBT1|2	783	82.5679	-2.30318	-4.93543	6.19439e-05	0.00497851		-	-
ci|000006081|Bact|Sample_MGC1|2	341	30.1187	-5.09651	-34.2139	6.21328e-05	0.00498904		-	-
ci|000014122|Bact|Sample_MGT1|2	644	52.1446	5.14395	35.3577	6.31733e-05	0.00506788		-	-
ci|000005441|Bact|Sample_MGT1|2	730	79.8707	4.45192	21.8857	6.41619e-05	0.00514242		-	-
ci|000001268|Bact|Sample_MGC2|2	929	224.266	-2.35806	-5.12679	6.43455e-05	0.00515235		PNCA_ECOLI	PF00857.15//Isochorismatase//
Contig4886	2523	479.456	1.8263	3.54626	6.45251e-05	0.00516195		-	PF12489.3//ARA70//
ci|000012287|Bact|Sample_MBC1|2	810	12.0348	4.8842	29.5318	6.50249e-05	0.00519281		-	-
ci|000014886|Bact|Sample_MBC2|2	2784	36.6047	-5.11201	-34.5835	6.50311e-05	0.00519281		-	-
ci|000027033|Bact|Sample_MBT2|2	588	11.1028	-4.89465	-29.7466	6.51054e-05	0.00519395		-	-
Contig31070	490	73.093	-4.76016	-27.0989	6.55358e-05	0.00522346		-	PF01201.17//Ribosomal_S8e//
ci|000006287|Bact|Sample_MBC2|2	340	12.9658	-4.92877	-30.4584	6.59021e-05	0.00524781		-	-
ci|000007335|Bact|Sample_MGC1|2	280	18.2988	-5.00111	-32.0247	6.60273e-05	0.00525294		-	-
ci|000014549|Bact|Sample_MGC2|2	701	18.1728	-4.18147	-18.1446	6.67158e-05	0.00530283		-	PF00386.16//C1q//
Contig29820	455	78.5475	-3.4498	-10.9268	6.7666e-05	0.00537341		-	-
ci|000020358|Bact|Sample_MBC2|2	641	268.198	-4.62348	-24.6494	6.79562e-05	0.00539151	ref XM_009060418.1	TBA1_CHICK	PF03953.12//Tubulin_C//
Contig4851	2183	1388.05	-3.29672	-9.82679	6.81663e-05	0.00540321		-	PF00012.15//HSP70//
ci|000008347|Bact|Sample_MGT2|2	1709	412.764	1.84412	3.59035	6.83492e-05	0.00540929		-	PF00059.16//Lectin_C//
ci|000012790|Bact|Sample_MGC1|2	276	33.5998	-3.04756	-8.26813	6.83682e-05	0.00540929		-	-
ci|000000984|Bact|Sample_MGT1|2	485	145.833	5.01027	32.2285	6.84544e-05	0.00541115		-	-
ci|000002502|Bact|Sample_MGT1|2	702	67.9889	5.14829	35.4642	6.85465e-05	0.00541348		UP5_HALAI	-
ci|000001566|Bact|Sample_MGC2|2	671	13.2334	-4.92677	-30.4161	6.87321e-05	0.00542318	gb KP125933.1	-	PF10690.4//Myticin-prepro//
ci|000023144|Bact|Sample_MGT1|2	1090	206.254	3.25505	9.54703	6.88018e-05	0.00542373		-	-
Contig24018	862	67.9108	-4.85951	-29.0308	6.88662e-05	0.00542386		GIMA7_HUMAN	PF04548.11//AIG1//;PF01926.18//MMR_HSR1//;PF00350.18//Dynamin_N//
ci|000003652|Bact|Sample_MGC2|2	2574	178.088	-3.30769	-9.90176	6.90441e-05	0.00542947		-	-
ci|000028242|Bact|Sample_MGC2|2	173	14.1478	-4.9407	-30.7113	6.90632e-05	0.00542947		-	-
ci|000009184|Bact|Sample_MGC2|2	650	73.7969	-3.25246	-9.52988	6.92638e-05	0.00543751		-	-
ci|000004094|Bact|Sample_MGC1|2	1034	783.911	-4.15585	-17.8252	6.92913e-05	0.00543751		-	-
Contig36871	773	61.3783	2.49626	5.64221	6.95514e-05	0.00545297		-	-
Contig3681	895	23.8244	-4.09615	-17.1027	6.96494e-05	0.0054557		-	-
ci|000022279|Bact|Sample_MBC2|2	341	17.0317	-4.14708	-17.7173	6.98016e-05	0.00546267		-	-
ci|000001533|Bact|Sample_MBC2|2	623	74.8608	-5.15818	-35.7082	7.02708e-05	0.00549441		-	-
Contig26401	570	74.2341	-3.34049	-10.1295	7.09746e-05	0.0055443		-	-
ci|000001677|Bact|Sample_MGT1|2	809	62.1719	4.11587	17.3381	7.10848e-05	0.0055443		-	-
ci|000001296|Bact|Sample_MBC2|2	964	11.0404	-4.87665	-29.3776	7.11076e-05	0.0055443		-	-
ci|000006370|Bact|Sample_MBC2|2	756	17.49	-4.14947	-17.7466	7.11655e-05	0.0055443		-	-
ci|000001005|Bact|Sample_MGC1|2	775	265.995	-4.32227	-20.0047	7.12554e-05	0.0055463		-	-
ci|000016134|Bact|Sample_MGT1|2	259	11.8083	4.86254	29.0919	7.13371e-05	0.00554766		-	-
ci|000020473|Bact|Sample_MGT2|2	1383	34.7007	5.06758	33.5346	7.15618e-05	0.00555803		-	PF00386.16//C1q//
ci|000002501|Bact|Sample_MBC1|2	1104	17.7308	-4.97855	-31.5278	7.1599e-05	0.00555803		-	-
ci|000000407|Bact|Sample_MGC2|2	1274	187.572	-4.47869	-22.2956	7.18035e-05	0.00556789		-	PF13855.1//LRR_8//
ci|000021904|Bact|Sample_MGC2|2	1166	1724.98	-4.19515	-18.3175	7.19156e-05	0.00556789		-	-
ci|000002911|Bact|Sample_MGT2|2	448	70.2207	5.13901	35.2368	7.19193e-05	0.00556789		-	-
ci|000005891|Bact|Sample_MGT2|2	418	37.15	2.78891	6.91105	7.20164e-05	0.00557041		-	-
ci|000030993|Bact|Sample_MBC1|2	1111	18.6828	4.1438	17.677	7.22983e-05	0.00558721		-	-
ci|000024711|Bact|Sample_MGC1|2	144	12.0695	-4.89412	-29.7356	7.24995e-05	0.00559775		-	-
ci|000007500|Bact|Sample_MGT2|2	525	34.4626	5.06317	33.4322	7.26781e-05	0.00560653		-	PF13920.1//zf-C3HC4_3//;PF13923.1//zf-C3HC4_2//
ci|000018091|Bact|Sample_MGT1|2	426	15.5249	4.37653	20.7714	7.29812e-05	0.00562489		-	-
Contig179	587	71.347	-2.20196	-4.60104	7.32269e-05	0.0056388		-	-
ci|000010233|Bact|Sample_MGT1|2	487	32.6878	5.05328	33.2038	7.35961e-05	0.00566218		-	-
ci|000011750|Bact|Sample_MGC1|2	1146	266.02	-3.05651	-8.31958	7.44394e-05	0.00572197		PLCL_MYTGA	PF00059.16//Lectin_C//;PF05473.7//Herpes_UL45//
ci|000027109|Bact|Sample_MGT1|2	208	18.7021	4.95738	31.0685	7.45504e-05	0.00572541		-	-
ci|000023635|Bact|Sample_MBC1|2	600	21.4703	-4.29922	-19.6877	7.479e-05	0.00573545		-	-
ci|000004993|Bact|Sample_MGT2|2	581	97.6706	2.25768	4.78222	7.4814e-05	0.00573545		-	PF00857.15//Isochorismatase//
ci|000012627|Bact|Sample_MBC1|2	1292	19.9046	-4.23323	-18.8075	7.5416e-05	0.00577648		-	-
Contig19533	1458	21.2271	-4.99968	-31.9928	7.56206e-05	0.0057819		-	-
ci|000004921|Bact|Sample_MGC1|2	235	21.2271	-4.99968	-31.9928	7.56206e-05	0.0057819		-	-
Contig20701	486	19.9676	4.13604	17.5822	7.57516e-05	0.00578679		-	-
ci|000000632|Bact|Sample_MGT2|2	1155	99.1332	4.08636	16.987	7.61308e-05	0.00581062		-	-
ci|000009845|Bact|Sample_MGC2|2	1043	70.547	-5.1321	-35.0683	7.6786e-05	0.00585546		-	PF01436.16//NHL//;PF08450.7//SGL//
ci|000007966|Bact|Sample_MGC1|2	415	40.1462	-5.08231	-33.8787	7.72048e-05	0.0058822		-	-
Contig29096	388	91.7421	-2.3801	-5.20573	7.73464e-05	0.0058878		-	PB008295//Pfam-B_8295//;PB002965//Pfam-B_2965//
ci|000000496|Bact|Sample_MGC2|2	454	44.469	-5.09107	-34.0852	7.784e-05	0.00592016		-	-
Contig39116	684	94.6286	2.71309	6.55726	7.88242e-05	0.00598974		UBIM_HUMAN	PF04758.9//Ribosomal_S30//;PF00240.18//ubiquitin//
ci|000011990|Bact|Sample_MGT1|2	509	373.254	4.3024	19.731	7.8957e-05	0.00599456		-	-
ci|000009294|Bact|Sample_MGC1|2	658	417.799	-4.67604	-25.564	7.9069e-05	0.00599779		-	-
ci|000003554|Bact|Sample_MGT2|2	758	42.5145	3.70994	13.0859	7.92694e-05	0.00600771		PLCL_MYTGA	PF00059.16//Lectin_C//;PF05966.7//Chordopox_A33R//
ci|000029274|Bact|Sample_MBT1|2	513	13.9919	4.88331	29.5136	7.93899e-05	0.00601158		-	-
ci|000005953|Bact|Sample_MGT2|2	932	92.383	4.77739	27.4244	7.95299e-05	0.0060169		-	-
ci|000001623|Bact|Sample_MBT2|2	511	13.324	4.87129	29.2688	7.96928e-05	0.00602396		-	-
Contig28963	1982	293.01	-2.36321	-5.14514	8.06407e-05	0.00609028		-	PF00643.19//zf-B_box//
ci|000031241|Bact|Sample_MGT1|2	170	11.785	4.83916	28.624	8.08005e-05	0.00609661		-	-
Contig35667	2326	629.845	-3.59703	-12.1008	8.08657e-05	0.00609661	gb EF140762.1	-	PF00012.15//HSP70//
ci|000006618|Bact|Sample_MGC2|2	851	67.6712	-5.11313	-34.6104	8.18964e-05	0.00616894		-	-
ci|000015939|Bact|Sample_MGC2|2	927	11.4048	-4.85851	-29.0106	8.20584e-05	0.00617575	gb DQ403122.1	-	PF00285.16//Citrate_synt//
ci|000005906|Bact|Sample_MGT1|2	368	36.7534	5.04305	32.9693	8.23254e-05	0.00618716		-	-
ci|000027786|Bact|Sample_MBC2|2	246	52.1172	-5.0916	-34.0976	8.23979e-05	0.00618716	emb AJ005454.1	-	-
Contig19547	1844	100.135	2.65468	6.29707	8.24248e-05	0.00618716		-	PF07534.11//TLD//
ci|000004428|Bact|Sample_MBT1|2	280	11.5701	4.83064	28.4557	8.25305e-05	0.00618972		-	-
ci|000002593|Bact|Sample_MGC1|2	522	84.8179	-5.12264	-34.8393	8.3301e-05	0.00624208		-	-
ci|000017865|Bact|Sample_MBC2|2	1612	42.1928	-4.00291	-16.0323	8.35709e-05	0.00625688	ref XM_008851505.1	EI3EB_DANRE	PB003311//Pfam-B_3311//;PF09440.5//eIF3_N//;PF01399.22//PCI//
ci|000002587|Bact|Sample_MGC1|2	528	91.6621	-4.51193	-22.8153	8.41302e-05	0.00629331		-	-
ci|000007004|Bact|Sample_MGC1|2	870	143.053	-2.10771	-4.31007	8.46505e-05	0.00632675		-	-
ci|000015331|Bact|Sample_MGC2|2	762	10.9698	-4.84177	-28.6759	8.53277e-05	0.00637185		-	-
ci|000006726|Bact|Sample_MGC2|2	461	39.7091	-3.6166	-12.266	8.66188e-05	0.0064626		-	-
Contig33182	1797	391.357	1.83057	3.55678	8.68094e-05	0.0064626	ref XM_011434787.1	TCPH_TETPY	PF00118.19//Cpn60_TCP1//
ci|000017682|Bact|Sample_MGC2|2	621	28.6338	-4.20541	-18.4483	8.6845e-05	0.0064626		RL13_ICTPU	PF01294.13//Ribosomal_L13e//
ci|000016039|Bact|Sample_MGT1|2	1079	11.3553	4.81638	28.1757	8.69011e-05	0.0064626		TREA_DROME	PF01204.13//Trehalase//
Contig4171	1354	82.2622	-5.11004	-34.5363	8.69169e-05	0.0064626		MB212_HUMAN	PF03281.9//Mab-21//
ci|000009401|Bact|Sample_MGT2|2	1089	213.988	3.82924	14.214	8.70734e-05	0.00646866		-	-
ci|000013243|Bact|Sample_MGT2|2	756	98.3136	2.69189	6.46158	8.74784e-05	0.00649317		HS12B_HUMAN	PB005682//Pfam-B_5682//
ci|000004756|Bact|Sample_MGC1|2	228	22.4073	-4.97441	-31.4375	8.85463e-05	0.00656679		-	-
ci|000009570|Bact|Sample_MGT2|2	1190	45.9173	5.04881	33.1012	8.92751e-05	0.00661517		-	-
Contig28021	503	88.7158	-2.76452	-6.79522	8.961e-05	0.00663429	gb KF110679.1	-	-
ci|000014696|Bact|Sample_MGT2|2	314	257.79	4.86855	29.2131	9.01295e-05	0.00666704	gb AY497292.2	-	-
Contig30207	1928	90.7293	-3.14953	-8.87365	9.06106e-05	0.00669689		-	-
Contig23097	1898	156.014	-1.8853	-3.69429	9.07805e-05	0.00670371		TCPH_CHICK	PF00118.19//Cpn60_TCP1//
ci|000004335|Bact|Sample_MGT1|2	1336	194.231	1.56974	2.96851	9.11567e-05	0.00672574		DRAM2_RAT	PF10277.4//Frag1//;PF06197.8//DUF998//
ci|000005171|Bact|Sample_MGT1|2	453	29.5166	4.98867	31.7497	9.20472e-05	0.00678566		-	-
Contig26935	841	26.9461	-3.97767	-15.7542	9.22572e-05	0.00679071		-	PF00086.13//Thyroglobulin_1//
Contig24773	2531	208.209	-3.41221	-10.6458	9.2273e-05	0.00679071	gb JQ429384.1	IDHC_MICME	PF00180.15//Iso_dh//
ci|000003065|Bact|Sample_MGC2|2	408	62.6384	-5.07712	-33.7572	9.25077e-05	0.00680219		-	-
ci|000013586|Bact|Sample_MBC2|2	596	24.9768	-3.54129	-11.6422	9.29968e-05	0.00682983		-	PF00036.27//EF-hand_1//;PF13405.1//EF-hand_6//;PF13202.1//EF-hand_5//;PF13499.1//EF-hand_7//
ci|000012505|Bact|Sample_MBC1|2	1076	178.067	-2.76778	-6.81059	9.30417e-05	0.00682983		-	-
ci|000016309|Bact|Sample_MGT2|2	540	13.1504	4.83751	28.5915	9.33418e-05	0.00684604		-	-
Contig23032	416	221.17	2.12448	4.36046	9.36315e-05	0.0068568		-	-
ci|000002606|Bact|Sample_MGT1|2	704	94.598	4.75691	27.0378	9.36471e-05	0.0068568		-	-
ci|000021498|Bact|Sample_MBC2|2	746	22.8217	-3.15261	-8.89262	9.39431e-05	0.00687139		CISY2_AEDAE	PB009877//Pfam-B_9877//;PF00285.16//Citrate_synt//
Contig33083	2273	25.1989	4.31803	19.946	9.40056e-05	0.00687139		MIC60_MOUSE	PF09731.4//Mitofilin//
ci|000022757|Bact|Sample_MBC1|2	896	11.2176	-4.82651	-28.3743	9.45208e-05	0.00690322		-	-
ci|000014936|Bact|Sample_MGT2|2	1118	251.689	4.71866	26.3304	9.46408e-05	0.00690614		-	-
ci|000019554|Bact|Sample_MBC2|2	868	12.1582	-4.84412	-28.7228	9.48048e-05	0.00691227		-	-
ci|000018672|Bact|Sample_MGT1|2	705	89.6635	2.47264	5.55057	9.49243e-05	0.00691515		-	-
ci|000002360|Bact|Sample_MBC2|2	851	16.4638	-4.09373	-17.0741	9.50645e-05	0.00691953		DFP3_ANTMY	PF02014.11//Reeler//
Contig24819	940	1798.42	-4.53252	-23.1433	9.53006e-05	0.00692836	gb KF220395.1	NU6M_MYTED	-
ci|000000392|Bact|Sample_MGC2|2	1249	19.7927	-4.22021	-18.6384	9.53462e-05	0.00692836		-	-
ci|000009771|Bact|Sample_MGT1|2	1673	465.414	2.45468	5.4819	9.56001e-05	0.00694097		-	-
ci|000014306|Bact|Sample_MGT1|2	766	103.7	2.88937	7.40949	9.59031e-05	0.00695712		-	-
ci|000008127|Bact|Sample_MBC2|2	2503	19.2393	-4.9316	-30.5182	9.60773e-05	0.00696391		-	-
ci|000005768|Bact|Sample_MGT1|2	611	41.725	5.01817	32.4055	9.73298e-05	0.00704878		-	-
ci|000007677|Bact|Sample_MGC1|2	831	17.2072	-4.90742	-30.011	9.8104e-05	0.0070989		-	-
ci|000021288|Bact|Sample_MBT2|2	580	14.1608	-4.37317	-20.7231	9.86938e-05	0.0071356		-	-
Contig38873	2514	29.0808	-2.86574	-7.28909	9.92892e-05	0.00716992		-	PF01585.18//G-patch//;PF12656.2//G-patch_2//
ci|000000139|Bact|Sample_MBC2|2	1961	10.5611	-4.80304	-27.9164	9.93344e-05	0.00716992		-	PF07686.12//V-set//;PF00047.20//ig//;PF13895.1//Ig_2//;PF13927.1//Ig_3//;PF07679.11//I-set//
ci|000005466|Bact|Sample_MGT2|2	897	21.1793	3.65324	12.5815	9.97627e-05	0.00719482		CS060_BOVIN	PF14966.1//DNA_repr_REX1B//
ci|000003361|Bact|Sample_MGC1|2	631	237.193	-4.81608	-28.1698	0.000100028	0.00720796		-	-
ci|000012161|Bact|Sample_MGC1|2	384	3639.94	-1.97982	-3.94443	0.000100507	0.0072364	gb FJ549899.1	-	-
ci|000005831|Bact|Sample_MGC2|2	3151	880.523	-4.55203	-23.4584	0.000101343	0.00729055		KLHL5_HUMAN	PF01344.20//Kelch_1//;PF13964.1//Kelch_6//;PF07646.10//Kelch_2//;PF13418.1//Kelch_4//;PF07707.10//BACK//;PF00651.26//BTB//;PF13415.1//Kelch_3//;PF13854.1//Kelch_5//
Contig30179	1210	230.486	-2.60317	-6.07621	0.000101557	0.00729985		GIMA4_HUMAN	PF04548.11//AIG1//
ci|000016284|Bact|Sample_MGT1|2	1055	57.8161	3.59793	12.1083	0.000101885	0.00731735	dbj AB102754.1	-	-
ci|000002020|Bact|Sample_MBT1|2	1202	86.3249	5.06427	33.4578	0.000102066	0.00732002		-	-
ci|000001911|Bact|Sample_MGT2|2	970	14.1263	4.83576	28.5567	0.000102092	0.00732002		-	PF00008.22//EGF//
Contig14345	379	24.187	-4.95449	-31.0063	0.000102242	0.00732474		-	-
ci|000004933|Bact|Sample_MBC2|2	1000	37.7364	-2.64954	-6.27468	0.000102652	0.00734266		-	PF00876.13//Innexin//
Contig40157	906	71.8474	2.72572	6.61491	0.000102663	0.00734266		HS12A_HUMAN	PB005682//Pfam-B_5682//
ci|000000074|Bact|Sample_MGT1|2	655	117.557	2.83691	7.14486	0.000102759	0.00734266		-	-
ci|000015850|Bact|Sample_MGC2|2	799	26.264	-3.43562	-10.8199	0.000102832	0.00734266		PGRP1_BOSIN	PF01510.20//Amidase_2//
ci|000000895|Bact|Sample_MGC1|2	740	65.328	-4.20653	-18.4625	0.000103749	0.00739692		-	-
ci|000004330|Bact|Sample_MGT1|2	815	600.856	4.34516	20.3246	0.000103764	0.00739692		-	PF01549.19//ShK//
ci|000022740|Bact|Sample_MBC1|2	517	10.9337	-4.80197	-27.8958	0.000104078	0.00740852		-	-
Contig31111	1337	16.6148	-4.09171	-17.0501	0.000104098	0.00740852		-	-
ci|000008773|Bact|Sample_MGC2|2	161	58.085	-5.0413	-32.9292	0.00010434	0.00741833		-	-
Contig32857	1040	2506.66	2.28152	4.86189	0.000104407	0.00741833		-	PF00347.18//Ribosomal_L6//
Contig2786	2255	462.157	2.10789	4.31062	0.000105119	0.00746276		-	PF05827.7//ATP-synt_S1//;PF01299.12//Lamp//
ci|000026763|Bact|Sample_MBC1|2	273	10.2952	-4.78654	-27.599	0.000105238	0.00746505	emb AJ308548.1	-	-
Contig28879	1162	57.6057	-5.03725	-32.837	0.000105767	0.00749645		-	-
ci|000004027|Bact|Sample_MGT1|2	867	35.2554	3.29177	9.7931	0.00010633	0.0075302		-	-
Contig34389	1959	27.7045	4.94661	30.8374	0.000106486	0.00753507		-	PF13516.1//LRR_6//
ci|000011077|Bact|Sample_MGC1|2	2602	27.3045	-3.34451	-10.1578	0.000106933	0.0075605	gb EU332531.1	CYB_DROSU	PF00116.15//COX2//
ci|000011959|Bact|Sample_MBT1|2	436	15.0896	4.84041	28.6489	0.000107071	0.00756406		-	-
ci|000011271|Bact|Sample_MGT1|2	792	66.047	4.30141	19.7175	0.000107171	0.00756494		-	-
ci|000021842|Bact|Sample_MGC1|2	191	18.3874	-4.89988	-29.8545	0.000107329	0.0075699		-	-
ci|000002995|Bact|Sample_MBC2|2	585	70.9034	-5.04665	-33.0517	0.000107488	0.00757494		-	-
ci|000016132|Bact|Sample_MGT1|2	1048	74.3158	4.5161	22.8814	0.000107755	0.00758755		-	-
ci|000005319|Bact|Sample_MGT1|2	1332	32.2231	4.96297	31.1891	0.000108242	0.00761561		-	PF04970.8//LRAT//
ci|000015775|Bact|Sample_MGT1|2	563	17.5579	4.86788	29.1997	0.000108337	0.00761615		-	-
Contig34099	814	39.4599	4.98547	31.6794	0.00010876	0.00763965		-	-
Contig37845	799	84.4938	2.61242	6.11528	0.000109292	0.00767077		EQST_ACTEQ	PF00086.13//Thyroglobulin_1//
ci|000001486|Bact|Sample_MGT2|2	1299	124.862	4.7144	26.2529	0.00010941	0.00767282		-	PF00386.16//C1q//
ci|000000721|Bact|Sample_MGT2|2	955	25.2745	3.80217	13.9498	0.000109682	0.00768564		-	-
ci|000000377|Bact|Sample_MGT2|2	928	157.835	4.63577	24.8603	0.000109958	0.0076907		-	-
ci|000005014|Bact|Sample_MGC2|2	870	56.1677	-5.0254	-32.5683	0.000110019	0.0076907		-	PF00756.15//Esterase//
ci|000018993|Bact|Sample_MBC2|2	1554	222.021	-4.51718	-22.8985	0.000110021	0.0076907	ref XM_006034277.1	ATPA_CAEEL	PF00006.20//ATP-synt_ab//;PF00306.22//ATP-synt_ab_C//;PF02874.18//ATP-synt_ab_N//;PB000029//Pfam-B_29//
Contig23762	1250	399.053	-4.0588	-16.6656	0.000110777	0.00773725		PACRG_MOUSE	PF10274.4//ParcG//
ci|000020948|Bact|Sample_MGT1|2	362	17.3314	4.85853	29.011	0.000111939	0.00780629		-	-
Contig9450	1614	15.9503	-3.74304	-13.3896	0.000111946	0.00780629		-	-
ci|000007553|Bact|Sample_MGC2|2	419	68.4866	-3.06152	-8.3485	0.000112247	0.00782097		-	-
ci|000016602|Bact|Sample_MGT2|2	689	40.6779	4.97957	31.55	0.000112905	0.00786049		-	-
ci|000005502|Bact|Sample_MBT2|2	1374	60.1574	2.49988	5.65637	0.000113159	0.00787186		-	-
ci|000008652|Bact|Sample_MBC2|2	777	20.1355	-4.90175	-29.8933	0.000113935	0.00791488		-	-
ci|000006900|Bact|Sample_MGT2|2	510	85.4742	5.03488	32.7831	0.000113999	0.00791488		-	-
ci|000007473|Bact|Sample_MGT1|2	727	50.7739	4.99826	31.9614	0.000114052	0.00791488		-	-
ci|000005022|Bact|Sample_MGT1|2	4006	375.465	4.50399	22.69	0.000114324	0.00792708		-	PF00078.22//RVT_1//
ci|000013887|Bact|Sample_MGC1|2	1471	26.6463	-3.92626	-15.2027	0.000114412	0.00792708		-	-
Contig34039	356	90.1101	2.08631	4.2466	0.000114814	0.00794855		-	-
ci|000000179|Bact|Sample_MGT2|2	847	84.7598	5.03138	32.7036	0.000115329	0.00797727		-	-
ci|000013153|Bact|Sample_MGT1|2	759	79.0764	5.02722	32.6096	0.000115413	0.00797727		GIMA7_HUMAN	PF04548.11//AIG1//
ci|000002186|Bact|Sample_MBT1|2	498	14.905	3.9067	14.9981	0.000116851	0.00806556		-	-
ci|000010013|Bact|Sample_MGT1|2	868	50.0944	4.99097	31.8003	0.000116877	0.00806556		-	PF08005.7//PHR//
ci|000004010|Bact|Sample_MGT2|2	1940	68.8872	4.43361	21.6097	0.000117712	0.00811669		-	-
ci|000009048|Bact|Sample_MGC1|2	413	11.9185	-4.79507	-27.7627	0.000118679	0.00817682		-	-
ci|000019723|Bact|Sample_MGT2|2	324	175.404	4.22791	18.7382	0.000118818	0.00817709	emb AM236589.2	H90A1_DANRE	PF00183.13//HSP90//
Contig40394	1124	70.3642	2.96726	7.82048	0.000118872	0.00817709		-	-
ci|000021079|Bact|Sample_MBC1|2	942	1048.34	-4.6082	-24.3897	0.000120556	0.00828633	gb EU050636.1	RL8_XENTR	PF03947.13//Ribosomal_L2_C//;PF00181.18//Ribosomal_L2//;PB004150//Pfam-B_4150//
Contig19755	1281	43.6971	2.69549	6.47774	0.000120676	0.008288		-	-
ci|000008629|Bact|Sample_MGT1|2	1051	31.2825	2.79709	6.95039	0.000121054	0.00830736		-	-
ci|000005783|Bact|Sample_MGT2|2	600	322.443	1.75915	3.38498	0.00012132	0.00831896		-	-
Contig19487	636	24.5758	-3.88033	-14.7264	0.000121435	0.00832027		FUCL6_ANGJA	PF00754.20//F5_F8_type_C//
ci|000004016|Bact|Sample_MGT1|2	571	20.2528	4.86685	29.1788	0.000122494	0.00838616		-	-
ci|000001376|Bact|Sample_MGC1|2	752	5480.41	-1.45704	-2.74545	0.000123533	0.00844585	ref XM_006608116.1	RL26L_HUMAN	PF00467.24//KOW//
ci|000005864|Bact|Sample_MBT2|2	554	51.1984	3.08606	8.49171	0.000123561	0.00844585		-	-
Contig599	1456	64.3722	-5.00388	-32.0861	0.000123875	0.00845786		-	-
ci|000010651|Bact|Sample_MBT1|2	515	52.3333	-4.9898	-31.7746	0.000123933	0.00845786		-	-
ci|000002781|Bact|Sample_MGT1|2	531	140.116	3.91004	15.0328	0.00012468	0.00850161		-	PF01607.19//CBM_14//
ci|000007907|Bact|Sample_MGT2|2	221	13.1737	4.78034	27.4806	0.00012477	0.00850161		-	-
ci|000007240|Bact|Sample_MGT1|2	728	189.914	1.61383	3.06064	0.000125477	0.00854046		AATM_BOVIN	PF00155.16//Aminotran_1_2//
ci|000001860|Bact|Sample_MGC2|2	735	99.3135	-3.61637	-12.2641	0.000125538	0.00854046		-	PB005067//Pfam-B_5067//
ci|000020998|Bact|Sample_MBT1|2	544	16.8334	-4.06658	-16.7557	0.000125814	0.00855247		-	-
ci|000014701|Bact|Sample_MGT2|2	920	37.3768	3.10878	8.62655	0.000125944	0.00855458		-	-
ci|000003319|Bact|Sample_MGT1|2	621	74.3197	4.99981	31.9957	0.000126373	0.00856294		-	-
ci|000001420|Bact|Sample_MGT1|2	532	62.8704	3.34477	10.1596	0.000126385	0.00856294		-	-
ci|000002600|Bact|Sample_MGC1|2	276	63.5203	-4.99779	-31.9511	0.000126394	0.00856294		-	-
ci|000011970|Bact|Sample_MBC2|2	902	116.519	-4.32198	-20.0008	0.000126463	0.00856294		-	-
ci|000027855|Bact|Sample_MGC2|2	407	34.6432	-4.94799	-30.867	0.000126661	0.0085696		-	-
ci|000012536|Bact|Sample_MGC2|2	619	51.6143	-4.98276	-31.6199	0.000126874	0.00857173		-	-
Contig11986	1769	133.74	-3.68135	-12.8291	0.000126995	0.00857173		-	-
ci|000003483|Bact|Sample_MGC2|2	918	116.084	-3.17845	-9.05336	0.000127084	0.00857173		ACTP_ACACA	PF00241.15//Cofilin_ADF//
ci|000023669|Bact|Sample_MBT2|2	625	160.616	-1.74755	-3.35787	0.000127135	0.00857173		-	-
ci|000014626|Bact|Sample_MGC2|2	1208	368.408	-3.41027	-10.6315	0.000127189	0.00857173	gb EF080941.1	-	PF00100.18//Zona_pellucida//
Contig15774	896	10.2066	-4.7462	-26.8378	0.000128287	0.00863903		-	-
ci|000001555|Bact|Sample_MBC2|2	882	18.7193	-4.86426	-29.1265	0.000128397	0.00863967		-	-
Contig9727	786	25.6195	-4.9086	-30.0357	0.000128719	0.0086546		-	-
ci|000010468|Bact|Sample_MGC1|2	464	40.7585	-4.95925	-31.1087	0.000128847	0.00865646		-	-
ci|000004664|Bact|Sample_MGC2|2	767	50.8953	-4.9756	-31.4633	0.000129935	0.00872279		-	-
ci|000005261|Bact|Sample_MGC2|2	809	50.6557	-4.97318	-31.4106	0.000130983	0.00878632		-	-
ci|000018135|Bact|Sample_MGT1|2	365	46.5306	3.07689	8.43794	0.000131131	0.00878943		-	-
Contig31406	962	76.1385	-3.1628	-8.95564	0.000131557	0.00881114		-	-
ci|000023528|Bact|Sample_MBC2|2	608	676.908	-2.23327	-4.702	0.000131855	0.0088194		EPDR1_HUMAN	PF00811.13//Ependymin//
ci|000016774|Bact|Sample_MGC2|2	361	28.5145	-3.37455	-10.3715	0.000131983	0.0088194		-	-
ci|000013025|Bact|Sample_MGC2|2	610	528.486	-4.56092	-23.6034	0.000131986	0.0088194	gb DQ198225.2	-	-
ci|000010223|Bact|Sample_MGT1|2	1076	35.1721	4.00469	16.0521	0.000132449	0.00884256		YFIP_ECOLI	PF03942.10//DTW//
ci|000001456|Bact|Sample_MGT2|2	873	85.5525	3.03959	8.22256	0.000132538	0.00884256		-	PF01582.15//TIR//
ci|000015504|Bact|Sample_MGT2|2	2917	76.4244	4.98747	31.7233	0.000133272	0.00888467		-	PF00012.15//HSP70//
ci|000013351|Bact|Sample_MGC2|2	1004	49.9367	-4.96584	-31.2513	0.000134214	0.00893368		-	-
ci|000010878|Bact|Sample_MBT2|2	1045	49.9367	-4.96584	-31.2513	0.000134214	0.00893368		-	-
ci|000005862|Bact|Sample_MBT2|2	534	34.513	3.42093	10.7103	0.000134608	0.00895305		-	-
ci|000010178|Bact|Sample_MGT1|2	2510	71.1485	4.98017	31.5632	0.00013482	0.00895774		-	-
ci|000022050|Bact|Sample_MGC2|2	1323	544.625	-4.00905	-16.1007	0.000134886	0.00895774		-	-
ci|000004956|Bact|Sample_MGT2|2	606	67.6829	3.14206	8.82784	0.000135089	0.00896432	gb JQ314213.1	LEC_MYTGA	-
ci|000012846|Bact|Sample_MGC1|2	798	60.3966	-4.97449	-31.4392	0.000136502	0.00905116		-	PF07525.11//SOCS_box//
ci|000024156|Bact|Sample_MBC1|2	588	40.5861	3.35217	10.2118	0.000137069	0.00908177		-	-
ci|000006181|Bact|Sample_MGC2|2	638	49.2178	-4.95838	-31.0899	0.000137581	0.00910867		-	-
ci|000001464|Bact|Sample_MBC2|2	1119	125.195	-2.11922	-4.34458	0.000138465	0.00916019		-	-
ci|000000225|Bact|Sample_MGC1|2	216	24.7676	-4.88676	-29.5844	0.000138589	0.00916138		-	-
ci|000000781|Bact|Sample_MBT2|2	965	30.5655	3.80672	13.9938	0.000139678	0.00922632		-	-
ci|000018456|Bact|Sample_MGT2|2	470	52.1318	4.75307	26.9661	0.000139924	0.00923554		-	-
ci|000005641|Bact|Sample_MGT1|2	568	34.7031	4.90884	30.0406	0.000140747	0.00928275		-	-
ci|000000565|Bact|Sample_MGT2|2	1282	78.1748	3.95089	15.4645	0.00014124	0.00930819		GIMA4_HUMAN	PF04548.11//AIG1//;PF01926.18//MMR_HSR1//
ci|000019645|Bact|Sample_MBC2|2	891	20.8369	-3.34965	-10.194	0.00014202	0.00935246		-	-
ci|000005766|Bact|Sample_MGT1|2	1009	138.705	3.05797	8.32799	0.000142658	0.00938067		-	PF06739.6//SBBP//
Contig23088	1049	15.6381	-4.01654	-16.1844	0.000142666	0.00938067		CO6A5_HUMAN	PF00092.23//VWA//;PF13519.1//VWA_2//
ci|000022453|Bact|Sample_MBT1|2	741	10.0818	-4.72085	-26.3704	0.000143091	0.00939859		CB047_BOVIN	PB018371//Pfam-B_18371//;PF04280.10//Tim44//
ci|000009608|Bact|Sample_MGT1|2	1206	115.142	4.82623	28.3687	0.000143228	0.00939859		-	-
ci|000015983|Bact|Sample_MGC2|2	1001	3356.59	-2.90023	-7.46547	0.000143265	0.00939859		-	-
Contig32983	795	87.3952	3.21772	9.30316	0.000143472	0.00940201		-	-
ci|000000228|Bact|Sample_MGC2|2	1371	193.866	-4.2728	-19.3304	0.000143535	0.00940201		-	-
ci|000005432|Bact|Sample_MGT1|2	886	68.2038	4.96085	31.1434	0.000143652	0.00940258		-	-
ci|000012140|Bact|Sample_MGT2|2	1646	302.126	3.0874	8.49962	0.000143934	0.00941387		-	PF13488.1//Gly-zipper_Omp//;PF13441.1//Gly-zipper_YMGG//;PF05433.10//Rick_17kDa_Anti//;PB000532//Pfam-B_532//;PF13436.1//Gly-zipper_OmpA//
Contig16543	678	39.6558	4.07971	16.9089	0.000144171	0.00942226		-	-
ci|000019248|Bact|Sample_MGT1|2	539	18.8937	4.81843	28.2158	0.000144599	0.00944308		-	-
ci|000003258|Bact|Sample_MGT1|2	492	44.4315	4.92526	30.3844	0.00014548	0.00949346	emb FR715664.1	C1QT3_HUMAN	PF00386.16//C1q//
ci|000004537|Bact|Sample_MGC1|2	706	62.0269	-4.67903	-25.617	0.000145684	0.00949959		HIP_MYTED	PF00386.16//C1q//
ci|000002480|Bact|Sample_MGT2|2	651	71.6613	4.95889	31.101	0.000146373	0.00953729		-	-
ci|000009750|Bact|Sample_MGT1|2	1468	67.2977	4.95476	31.0122	0.000146543	0.00954118		-	-
ci|000004729|Bact|Sample_MBC2|2	568	9.70917	-4.70747	-26.127	0.000146758	0.0095474		-	-
ci|000003040|Bact|Sample_MGC2|2	338	23.4041	-4.53881	-23.2444	0.000146859	0.0095474		-	-
ci|000002160|Bact|Sample_MGC1|2	833	57.5569	-4.95183	-30.9492	0.000147066	0.00955367		-	-
ci|000010837|Bact|Sample_MGC1|2	570	57.273	-4.95002	-30.9104	0.000147902	0.00960006		-	PF00008.22//EGF//;PB012518//Pfam-B_12518//;PB010937//Pfam-B_10937//;PB009793//Pfam-B_9793//
Contig28383	570	126.104	-2.64117	-6.23838	0.000148003	0.00960006		-	-
ci|000017216|Bact|Sample_MGT2|2	735	584.124	4.32166	19.9963	0.000148609	0.00963218		-	PF14204.1//Ribosomal_L18_c//
Contig16342	1672	24.7516	3.23098	9.38904	0.000148781	0.00963607		-	-
ci|000009835|Bact|Sample_MGC1|2	1450	417.414	-1.9124	-3.76435	0.000149005	0.00964338	gb AY395571.1	-	PF00091.20//Tubulin//
ci|000003330|Bact|Sample_MGC1|2	355	37.6348	-4.91423	-30.1529	0.000149695	0.00968078		-	-
ci|000016375|Bact|Sample_MGT1|2	698	366.327	1.99768	3.99356	0.00015027	0.00971068		MATN1_CHICK	PF00092.23//VWA//;PF13519.1//VWA_2//
Contig18526	145	13.8484	4.25153	19.0474	0.000150922	0.00974552		-	-
ci|000009079|Bact|Sample_MGC2|2	800	46.5816	-4.92966	-30.4771	0.000151294	0.00976222		-	-
ci|000019308|Bact|Sample_MGC1|2	234	17.8638	-4.81838	-28.2148	0.0001517	0.00978111		-	-
ci|000008607|Bact|Sample_MBC2|2	2702	9.57623	-4.69743	-25.9458	0.000152175	0.00980442		-	PB009367//Pfam-B_9367//
ci|000017246|Bact|Sample_MGT1|2	658	20.4314	3.39243	10.5008	0.000152502	0.00981817		-	PF02668.11//TauD//;PF08943.5//CsiD//
ci|000013948|Bact|Sample_MBC1|2	347	14.1719	4.75318	26.968	0.000153248	0.0098589		-	-
ci|000014863|Bact|Sample_MBC1|2	354	63.5845	2.48515	5.59891	0.000153884	0.00989142		-	-
ci|000001909|Bact|Sample_MGC2|2	524	46.1023	-4.9243	-30.3642	0.000153983	0.00989142		-	-
ci|000001380|Bact|Sample_MGT1|2	663	65.0326	4.93916	30.6786	0.000154191	0.00989727		-	-
ci|000002274|Bact|Sample_MGT1|2	1679	267.087	2.48214	5.58724	0.000154303	0.00989727		-	-
ci|000016087|Bact|Sample_MBC2|2	948	151.11	-2.2818	-4.86283	0.000154755	0.00991887	emb AJ938097.1	-	-
ci|000003415|Bact|Sample_MGC2|2	666	31.288	-4.88734	-29.5962	0.000155141	0.00993625		-	-
ci|000010690|Bact|Sample_MGC2|2	705	45.8626	-4.92159	-30.3073	0.000155359	0.00994027		-	-
Contig19488	381	111.363	-2.00731	-4.02033	0.000155434	0.00994027		-	-
ci|000000130|Bact|Sample_MGC2|2	2919	919.546	-4.29879	-19.6818	0.000155635	0.00994485	gb GQ468286.1	NU5M_MYTED	PF00420.19//Oxidored_q2//
ci|000014149|Bact|Sample_MGC1|2	172	14.3675	-4.77513	-27.3815	0.000155796	0.00994485		-	-
ci|000010059|Bact|Sample_MGT1|2	1142	64.5796	4.93588	30.609	0.00015585	0.00994485		GIMA7_HUMAN	PF04548.11//AIG1//;PF01926.18//MMR_HSR1//;PF03193.11//DUF258//;PF08477.8//Miro//
Contig360	2906	13.1873	-4.7584	-27.0658	0.000156284	0.00996517		-	-
Contig3272	1987	12.2372	-4.22388	-18.6859	0.000156765	0.00998845		-	-
Contig2643	2201	10.4544	-4.70993	-26.1716	0.000157063	0.0100001		-	-
ci|000004734|Bact|Sample_MGT1|2	1214	469.206	2.14514	4.42336	0.000157891	0.0100454		-	-
Contig28144	817	1193.5	-4.31848	-19.9522	0.000158114	0.0100522		-	-
ci|000016423|Bact|Sample_MGT1|2	1454	45.924	3.04518	8.25448	0.000158798	0.0100883	ref XM_005104405.2	MCM5_MOUSE	PF00493.18//MCM//;PF01078.16//Mg_chelatase//
ci|000006298|Bact|Sample_MGT1|2	1029	183.489	1.93076	3.81255	0.000159045	0.0100965		-	PF00361.15//Oxidored_q1//
ci|000013335|Bact|Sample_MGC2|2	2423	58.2671	-2.76218	-6.78419	0.000160257	0.0101614	ref XM_012203002.1	UBCD1_DROME	PF00179.21//UQ_con//;PB004567//Pfam-B_4567//
Contig1806	688	54.4333	-4.92546	-30.3887	0.000160303	0.0101614		-	-
Contig10472	2674	11.3949	-4.72221	-26.3953	0.000161612	0.0102369		-	-
ci|000004993|Bact|Sample_MGT1|2	922	332.589	2.60917	6.10152	0.000162242	0.0102693		-	-
Contig37018	250	48.4792	2.39611	5.26382	0.000162663	0.0102884		TRM7_HUMAN	PB002775//Pfam-B_2775//
ci|000005191|Bact|Sample_MGC2|2	1112	47.8538	-4.29576	-19.6406	0.000162826	0.0102911		MPPB_BOVIN	PF05193.16//Peptidase_M16_C//
Contig27653	1471	285.881	-3.81087	-14.0342	0.000163496	0.0103214		-	PF00092.23//VWA//;PF13519.1//VWA_2//;PF01549.19//ShK//
ci|000001688|Bact|Sample_MGT2|2	719	23.1427	3.69651	12.9647	0.000163543	0.0103214		-	PF15013.1//CCSMST1//
ci|000003280|Bact|Sample_MGC1|2	275	14.0836	-4.76012	-27.0981	0.000164118	0.0103444		-	-
ci|000012573|Bact|Sample_MGT1|2	2474	224.274	2.7778	6.85805	0.000164147	0.0103444		-	-
ci|000017641|Bact|Sample_MBC2|2	2654	148.327	-4.61157	-24.4468	0.000165092	0.0103963		-	-
ci|000011433|Bact|Sample_MGC2|2	835	177.063	-4.14739	-17.721	0.00016563	0.0104227		-	PF13695.1//zf-3CxxC//
ci|000019289|Bact|Sample_MBT2|2	563	939.893	-4.50398	-22.6899	0.000166151	0.0104443	gb KM192124.1	-	-
ci|000008417|Bact|Sample_MBC2|2	703	12.0072	-4.72691	-26.4815	0.000166216	0.0104443		-	-
ci|000010643|Bact|Sample_MBC1|2	534	17.5915	-4.08159	-16.931	0.000166757	0.0104707		-	-
ci|000006265|Bact|Sample_MGC2|2	518	43.9454	-4.89924	-29.8414	0.000167178	0.0104895		-	-
ci|000026677|Bact|Sample_MGC2|2	184	15.4332	-4.3366	-20.2044	0.000167589	0.0105077		-	-
ci|000012576|Bact|Sample_MBT1|2	849	12.8244	4.71399	26.2453	0.000167732	0.0105089		-	-
ci|000005877|Bact|Sample_MBC1|2	696	202.372	3.2762	9.68802	0.000168601	0.0105558		-	-
ci|000000256|Bact|Sample_MGT2|2	524	64.9929	4.91467	30.1621	0.000169035	0.0105752		-	-
ci|000004824|Bact|Sample_MBT1|2	690	17.5604	3.44442	10.8862	0.000169393	0.01059		-	-
ci|000009890|Bact|Sample_MGC2|2	689	43.4661	-4.89345	-29.7218	0.000170377	0.0106438		-	-
ci|000011654|Bact|Sample_MGC1|2	2610	71.2202	-3.69215	-12.9255	0.00017096	0.0106726		-	-
ci|000004979|Bact|Sample_MGC2|2	1372	126.922	-4.55224	-23.4618	0.000172777	0.0107782	gb HQ678182.1	-	PF00386.16//C1q//
ci|000018949|Bact|Sample_MGC2|2	233	15.3722	-3.9855	-15.84	0.000173459	0.0108129		-	-
Contig35988	740	10.6059	4.66517	25.3722	0.000174284	0.0108565		-	-
ci|000011401|Bact|Sample_MGC1|2	800	66.5149	-4.43533	-21.6355	0.00017501	0.0108871		-	-
ci|000016701|Bact|Sample_MBC2|2	926	29.3708	-4.85048	-28.8496	0.000175136	0.0108871		-	-
Contig28039	1043	281.407	-1.91893	-3.78143	0.000175153	0.0108871		C12A2_MUSDO	PF00067.17//p450//
ci|000019421|Bact|Sample_MBC2|2	454	31.0789	4.84151	28.6708	0.000176029	0.0109318		-	-
ci|000011638|Bact|Sample_MBC1|2	601	13.3549	-4.25424	-19.0833	0.000176125	0.0109318		-	-
ci|000010089|Bact|Sample_MGT1|2	679	34.4431	3.0708	8.40237	0.000177826	0.0110294		SNX12_HUMAN	PF00787.19//PX//
ci|000016980|Bact|Sample_MBC1|2	494	51.0963	2.49373	5.63233	0.000178551	0.0110665		-	-
ci|000007444|Bact|Sample_MBC1|2	1291	229.057	-2.0406	-4.11416	0.000179635	0.0111256		-	-
Contig39363	1913	591.353	1.98058	3.94651	0.000181109	0.0112089		-	-
ci|000001046|Bact|Sample_MGT2|2	337	41.404	4.8625	29.091	0.000181439	0.0112213		-	-
ci|000000250|Bact|Sample_MGC1|2	799	726.114	-4.46287	-22.0524	0.000181795	0.0112353		-	-
ci|000015411|Bact|Sample_MGC1|2	231	9.51383	-4.65923	-25.2678	0.00018211	0.0112467		-	-
ci|000011665|Bact|Sample_MGC1|2	898	49.8898	-4.88284	-29.5041	0.000184156	0.0113568		-	-
ci|000008338|Bact|Sample_MGC1|2	524	49.8898	-4.88284	-29.5041	0.000184156	0.0113568		FCN2_RAT	PF00147.13//Fibrinogen_C//
ci|000010076|Bact|Sample_MBT2|2	1423	22.4651	-4.80628	-27.9792	0.000184482	0.0113654		-	-
ci|000012065|Bact|Sample_MGT2|2	931	87.2492	3.44882	10.9194	0.000184559	0.0113654	gb KF110679.1	LITAF_CHICK	PF10601.4//zf-LITAF-like//
Contig26809	883	3478.59	-4.10624	-17.2227	0.00018495	0.0113814	gb FJ890849.1	NU5M_MYTED	-
ci|000001055|Bact|Sample_MBT1|2	1122	9.87829	-4.66472	-25.3643	0.000185374	0.0113913		EFCB1_XENLA	PF13499.1//EF-hand_7//;PF00036.27//EF-hand_1//;PF13833.1//EF-hand_8//;PF13202.1//EF-hand_5//;PF13405.1//EF-hand_6//
ci|000009937|Bact|Sample_MBT1|2	374	9.87829	-4.66472	-25.3643	0.000185374	0.0113913		-	-
ci|000010616|Bact|Sample_MGT2|2	840	18.776	4.05222	16.5897	0.000185656	0.0114005	ref XM_009030550.1	RALA_HUMAN	PF00071.17//Ras//;PF08477.8//Miro//;PF00025.16//Arf//
ci|000023688|Bact|Sample_MGC2|2	223	22.2255	-4.79925	-27.8431	0.000188847	0.0115882		-	-
ci|000004768|Bact|Sample_MBT1|2	816	12.5592	4.16715	17.9655	0.000189297	0.0116021		-	-
ci|000029853|Bact|Sample_MBC2|2	2548	10.827	-4.6784	-25.6059	0.000189341	0.0116021		S238A_DANRE	PF00153.22//Mito_carr//
ci|000018007|Bact|Sample_MGC2|2	1011	223.379	-3.43507	-10.8158	0.000189683	0.0116148		CBPA2_MOUSE	PF00246.19//Peptidase_M14//
Contig29159	228	40.8299	-4.86004	-29.0415	0.000189998	0.0116258		-	-
ci|000020847|Bact|Sample_MBT2|2	638	514.094	4.16968	17.997	0.000191028	0.0116805	gb EU558344.1	RS18_ARGIR	PF00416.17//Ribosomal_S13//
Contig784	1410	48.7539	-4.87117	-29.2663	0.000191274	0.0116873		-	-
ci|000005895|Bact|Sample_MGT1|2	774	356.478	3.91244	15.0578	0.000191546	0.0116957		EF1G_CAEEL	PF00647.14//EF1G//;PB009683//Pfam-B_9683//
Contig28291	655	97.1928	-4.43602	-21.6458	0.000192634	0.0117538		-	-
ci|000002988|Bact|Sample_MGT2|2	411	24.8418	4.16752	17.97	0.000193199	0.0117739		-	-
ci|000006828|Bact|Sample_MBC2|2	531	25.6639	-4.81065	-28.064	0.000193236	0.0117739		-	-
ci|000002375|Bact|Sample_MBC2|2	891	67.7884	-2.11271	-4.32502	0.000193429	0.0117774		HINT1_BOVIN	PF01230.18//HIT//;PF11969.3//DcpS_C//
ci|000017838|Bact|Sample_MGT2|2	251	26.1783	3.26054	9.5834	0.000195048	0.0118676		-	-
ci|000021404|Bact|Sample_MBT2|2	755	12.5769	-4.70246	-26.0364	0.000195227	0.0118701		GIMA4_HUMAN	PF04548.11//AIG1//
ci|000007664|Bact|Sample_MBT2|2	565	61.933	2.17378	4.51204	0.000196203	0.0119211		-	-
ci|000001350|Bact|Sample_MBC2|2	753	3692.32	-3.93944	-15.3422	0.000196454	0.0119279		ATP6_MYTED	PF00119.15//ATP-synt_A//
Contig35923	893	55.519	4.86348	29.1107	0.000197088	0.011958		-	-
ci|000007680|Bact|Sample_MGT1|2	901	10.0311	4.62717	24.7125	0.000197285	0.0119615		-	-
ci|000010530|Bact|Sample_MBT2|2	2162	65.6202	2.58925	6.01784	0.000197445	0.0119629		-	PF00643.19//zf-B_box//
ci|000014281|Bact|Sample_MGT1|2	909	134.378	1.95914	3.88829	0.000197743	0.0119725		-	-
ci|000015936|Bact|Sample_MGT1|2	487	20.9091	4.76119	27.1182	0.00019882	0.0120293		CYP5_CAEEL	PF00160.16//Pro_isomerase//
ci|000005009|Bact|Sample_MGT2|2	856	80.5804	4.0552	16.6241	0.000199318	0.0120464		-	PB005067//Pfam-B_5067//;PB002965//Pfam-B_2965//
ci|000005647|Bact|Sample_MBT1|2	1370	18.4291	4.7414	26.7488	0.000199409	0.0120464		-	-
ci|000009999|Bact|Sample_MGT2|2	900	58.3246	4.86338	29.1087	0.000199522	0.0120464		-	-
ci|000014680|Bact|Sample_MGT1|2	1337	71.1942	2.2907	4.89294	0.000200081	0.0120718		SAPL1_MOUSE	PF05184.10//SapB_1//;PF03489.12//SapB_2//;PB017440//Pfam-B_17440//;PF08146.7//BP28CT//
Contig34120	1193	203.337	2.03764	4.10573	0.000200599	0.012077		-	PF00012.15//HSP70//
ci|000014354|Bact|Sample_MGT1|2	520	1446.81	4.18616	18.2037	0.000200647	0.012077		COX1_CAPHI	-
ci|000001348|Bact|Sample_MBC1|2	1377	47.3341	-4.85609	-28.962	0.000200852	0.012077		-	-
ci|000005255|Bact|Sample_MBT1|2	802	9.09692	-4.62948	-24.752	0.000200968	0.012077		-	-
Contig22858	617	9.74639	4.61694	24.5378	0.000201006	0.012077		-	-
ci|000012949|Bact|Sample_MBT2|2	1365	9.74639	4.61694	24.5378	0.000201006	0.012077		GIMA4_HUMAN	PF04548.11//AIG1//;PF01926.18//MMR_HSR1//;PF02421.13//FeoB_N//
ci|000016324|Bact|Sample_MGT1|2	599	29.0403	4.80049	27.8671	0.000201304	0.0120865		RL17_GEOLS	PF01196.14//Ribosomal_L17//
ci|000020826|Bact|Sample_MBT2|2	577	230.123	-4.07803	-16.8892	0.000202532	0.0121518		-	-
ci|000022011|Bact|Sample_MGT1|2	1006	71.8373	4.3062	19.7832	0.000202952	0.0121578		-	-
Contig27090	846	54.1923	-2.66368	-6.33649	0.000203114	0.0121578		-	PB006485//Pfam-B_6485//
ci|000017880|Bact|Sample_MBC1|2	1256	1848.72	-3.21068	-9.25789	0.000203278	0.0121578	gb KF369153.1	COX1_MYTED	-
ci|000015588|Bact|Sample_MBC2|2	598	23.7176	-3.60982	-12.2085	0.000203321	0.0121578		PFM_CHAGB	PF01822.14//WSC//
ci|000009050|Bact|Sample_MBC1|2	571	17.9081	-4.75103	-26.9279	0.000203375	0.0121578		-	-
ci|000028574|Bact|Sample_MGT2|2	177	11.7564	4.65492	25.1925	0.000203477	0.0121578		-	-
Contig22831	1075	11.9184	4.65468	25.1882	0.000206756	0.0123452		-	-
Contig21617	934	73.4787	3.596	12.0922	0.000207065	0.0123551		-	PF13920.1//zf-C3HC4_3//;PF13923.1//zf-C3HC4_2//
ci|000010980|Bact|Sample_MGC2|2	849	61.3271	-3.32417	-10.0156	0.000207694	0.0123841		C1QT6_HUMAN	PF00386.16//C1q//
ci|000016104|Bact|Sample_MBC1|2	2852	42.9864	-2.98161	-7.89868	0.000207911	0.0123885	ref XM_009054413.1	-	PF00956.13//NAP//
Contig28951	438	54.6411	-4.58097	-23.9337	0.000208106	0.0123916		-	-
Contig8245	2647	141.761	-1.8931	-3.71433	0.000208795	0.012424		FAT4_MOUSE	PF00028.12//Cadherin//;PB014889//Pfam-B_14889//
ci|000012821|Bact|Sample_MGC2|2	589	1265.29	-4.39884	-21.0951	0.000209128	0.0124353	gb KM192129.1	-	-
ci|000015052|Bact|Sample_MBC2|2	1281	10.5086	-4.65195	-25.1406	0.000209678	0.0124594		PLAC8_BOVIN	PF04749.12//PLAC8//
ci|000005765|Bact|Sample_MGT2|2	661	56.4194	4.84726	28.7853	0.000210131	0.0124778		-	-
ci|000004552|Bact|Sample_MGC1|2	1260	17.6241	-4.73984	-26.7198	0.000211122	0.012528		-	PF06047.6//SynMuv_product//
Contig26936	1020	53.9625	-3.90926	-15.0246	0.000212331	0.0125846		-	-
ci|000003598|Bact|Sample_MGC2|2	733	564.397	-2.31511	-4.97641	0.000212368	0.0125846		-	-
Contig36670	633	664.608	1.70798	3.26703	0.000212702	0.0125958		-	-
ci|000018608|Bact|Sample_MBC1|2	2307	293.874	-1.41287	-2.66266	0.000214063	0.0126677		DCOR_RAT	PF02784.11//Orn_Arg_deC_N//;PF00278.17//Orn_DAP_Arg_deC//
ci|000004409|Bact|Sample_MGT2|2	2412	31.1612	3.12517	8.72511	0.000214503	0.012685		-	PF02995.12//DUF229//;PF00884.18//Sulfatase//
ci|000016943|Bact|Sample_MGC2|2	680	15.1245	-4.71261	-26.2203	0.000215187	0.0127028		CFA57_MOUSE	PB000132//Pfam-B_132//
ci|000011950|Bact|Sample_MGC1|2	650	15.1245	-4.71261	-26.2203	0.000215187	0.0127028		-	-
ci|000014281|Bact|Sample_MGC2|2	992	82.7404	-3.23185	-9.39469	0.000215244	0.0127028		-	-
ci|000016426|Bact|Sample_MGC2|2	561	37.954	-4.82049	-28.2561	0.000215972	0.012737		-	-
ci|000014093|Bact|Sample_MGT2|2	976	55.2286	4.83731	28.5875	0.000216891	0.0127825		-	PF02221.10//E1_DerP2_DerF2//
ci|000029606|Bact|Sample_MBT2|2	704	28.5929	-3.47515	-11.1205	0.000217094	0.0127857		-	PF00112.18//Peptidase_C1//;PF03051.10//Peptidase_C1_2//
ci|000000084|Bact|Sample_MBC2|2	2821	19.7701	-3.10744	-8.61854	0.000217488	0.0128002		-	PB017132//Pfam-B_17132//
Contig2009	1204	143.157	2.31578	4.97872	0.00021774	0.0128064		-	-
ci|000013418|Bact|Sample_MGT2|2	309	36.9535	3.24252	9.46448	0.000218481	0.0128385		-	-
ci|000002258|Bact|Sample_MGC2|2	964	115.531	-3.35434	-10.2272	0.000218584	0.0128385		-	-
ci|000001842|Bact|Sample_MBT1|2	2606	45.7284	2.48193	5.58646	0.000218913	0.0128412		-	PB009090//Pfam-B_9090//;PF00641.13//zf-RanBP//
ci|000000106|Bact|Sample_MGC1|2	1508	176.328	-3.94622	-15.4145	0.000218969	0.0128412		-	-
ci|000003112|Bact|Sample_MBT1|2	1593	45.986	3.85636	14.4838	0.000219075	0.0128412		CNDP2_MOUSE	PF07687.9//M20_dimer//;PF01546.23//Peptidase_M20//
ci|000014972|Bact|Sample_MGT1|2	417	51.8948	4.82959	28.4349	0.000219797	0.0128747	gb DQ198225.2	-	-
ci|000011455|Bact|Sample_MGC2|2	734	26.5465	-3.2685	-9.63646	0.000222328	0.0130142		-	-
ci|000014346|Bact|Sample_MGC2|2	761	119.945	-1.69086	-3.22849	0.000223525	0.0130752		-	PF07074.7//TRAP-gamma//
ci|000017775|Bact|Sample_MGC2|2	454	14.8848	-4.70095	-26.0092	0.000223807	0.0130752		-	-
ci|000018249|Bact|Sample_MBC2|2	1422	16.5162	-4.00437	-16.0485	0.000224047	0.0130752		-	PF15013.1//CCSMST1//
ci|000015435|Bact|Sample_MBC1|2	1921	28.4997	-2.72589	-6.61566	0.000224138	0.0130752		CO6A3_CHICK	PF00092.23//VWA//;PF13519.1//VWA_2//;PF13768.1//VWA_3//;PF10138.4//vWA-TerF-like//;PF05762.9//VWA_CoxE//
ci|000019410|Bact|Sample_MBC2|2	612	10.259	-4.63133	-24.7839	0.000224278	0.0130752		HSBP1_HUMAN	-
ci|000003676|Bact|Sample_MBT1|2	608	10.259	-4.63133	-24.7839	0.000224278	0.0130752		-	-
ci|000003719|Bact|Sample_MGT1|2	2643	75.29	2.74523	6.70497	0.000224938	0.0131048		-	-
ci|000009132|Bact|Sample_MGT1|2	436	104.614	2.83592	7.13998	0.000226779	0.0131948		-	-
ci|000023520|Bact|Sample_MGT1|2	244	36.1816	4.38377	20.8759	0.000226823	0.0131948		-	-
ci|000010392|Bact|Sample_MGT1|2	1090	65.9361	4.0977	17.1211	0.000226941	0.0131948		-	-
ci|000009487|Bact|Sample_MBT1|2	993	36.6409	4.79314	27.7255	0.000227249	0.0132038		-	-
ci|000011945|Bact|Sample_MGC1|2	659	76.8093	-4.74992	-26.9072	0.000227733	0.0132129		-	-
ci|000031752|Bact|Sample_MBT2|2	733	13.6966	4.6601	25.2832	0.000227855	0.0132129		-	-
Contig38076	841	62.0825	2.14537	4.42407	0.000227864	0.0132129		-	-
ci|000011225|Bact|Sample_MGT2|2	749	63.5539	4.70619	26.1038	0.000228705	0.0132528		-	-
ci|000008752|Bact|Sample_MBC2|2	1099	11.4835	-4.64821	-25.0756	0.000229755	0.0133047		-	-
ci|000022612|Bact|Sample_MGC1|2	168	13.5599	-4.6781	-25.6005	0.000229934	0.0133062		-	-
Contig9593	695	18.1769	4.00688	16.0765	0.000231055	0.0133621		-	-
ci|000005795|Bact|Sample_MGT2|2	1233	101.235	4.00775	16.0862	0.000232018	0.0134088		-	-
ci|000006107|Bact|Sample_MGC1|2	333	65.0853	-2.76024	-6.77507	0.00023258	0.0134323		-	-
ci|000019595|Bact|Sample_MGT1|2	417	49.9995	2.53551	5.79782	0.000235469	0.0135901	ref XM_009051178.1	TBA_LYTPI	PF03953.12//Tubulin_C//
ci|000006537|Bact|Sample_MBT1|2	1121	19.1949	3.98686	15.855	0.000236508	0.0136409		-	-
ci|000003084|Bact|Sample_MGC2|2	591	36.0368	-4.79166	-27.697	0.00023702	0.0136613		-	PF01053.15//Cys_Met_Meta_PP//
ci|000007643|Bact|Sample_MGC2|2	210	13.7556	-4.22892	-18.7513	0.000237911	0.0137035		-	-
Contig9012	1482	9.31849	-4.59845	-24.2254	0.000238481	0.0137272		-	-
Contig19686	745	31.1367	-4.32871	-20.0943	0.000240733	0.0138476		-	-
Contig27002	1259	161.984	-1.64983	-3.13798	0.000240991	0.0138532		-	-
ci|000007600|Bact|Sample_MBT2|2	984	16.8692	3.38367	10.4373	0.000241581	0.0138779		-	-
ci|000021115|Bact|Sample_MBC2|2	284	538.005	-2.53626	-5.80085	0.00024297	0.0139484	gb FJ890849.1	COX1_MYTED	-
ci|000013604|Bact|Sample_MBC1|2	883	8.96398	-4.5856	-24.0106	0.000244684	0.0140375		-	-
ci|000014839|Bact|Sample_MGT2|2	1062	328.403	1.37675	2.59683	0.000245658	0.014084		-	-
ci|000012111|Bact|Sample_MGC1|2	946	97.4935	-2.42973	-5.38793	0.000246317	0.0141125		-	PF00151.14//Lipase//
Contig7984	523	196.65	1.95649	3.88116	0.000247082	0.0141469		-	-
ci|000021816|Bact|Sample_MBT1|2	873	9.15932	-4.58797	-24.0502	0.000247407	0.0141469		-	-
ci|000002704|Bact|Sample_MBT1|2	1772	69.1087	2.99717	7.98431	0.00024741	0.0141469		-	-
ci|000005880|Bact|Sample_MBC2|2	582	19.5893	-4.71527	-26.2687	0.000249119	0.0142352		-	-
ci|000011778|Bact|Sample_MBC2|2	1780	237.332	-2.03748	-4.10527	0.000249428	0.0142434		-	PF00811.13//Ependymin//
ci|000002764|Bact|Sample_MGC2|2	824	185.082	-1.7966	-3.474	0.000249646	0.0142465		FBCD1_MOUSE	PF00147.13//Fibrinogen_C//
ci|000005590|Bact|Sample_MGT1|2	561	53.5478	3.48944	11.2312	0.000251387	0.0143363		-	-
ci|000004051|Bact|Sample_MGC1|2	494	41.3707	-4.78596	-27.5878	0.000251619	0.0143401		-	-
Contig7548	1651	3466.21	-1.31443	-2.48703	0.000252219	0.0143648		NAS7_CAEEL	PF00629.18//MAM//
ci|000004670|Bact|Sample_MBC2|2	1199	66.7013	-2.17649	-4.52054	0.000253362	0.0144204		-	-
ci|000004932|Bact|Sample_MGC1|2	363	36.6131	-3.79475	-13.8782	0.000253697	0.01443		-	PF04078.8//Rcd1//
ci|000003992|Bact|Sample_MGT2|2	878	938.38	4.55645	23.5303	0.000254305	0.0144551		SERP2_BOVIN	-
Contig5283	1297	48.1469	4.13046	17.5142	0.000256015	0.0145427		-	PF00351.16//Biopterin_H//
ci|000000562|Bact|Sample_MGC1|2	1313	188.798	-4.26224	-19.1895	0.00025627	0.0145476		-	-
Contig40404	963	111.775	3.54151	11.6439	0.000257974	0.0146347		-	PF03070.11//TENA_THI-4//
Contig39360	1036	131.564	1.77661	3.42621	0.000258827	0.0146735		GIMA7_HUMAN	PF04548.11//AIG1//
Contig5603	991	153.445	2.19351	4.57417	0.000259451	0.0146992		-	-
ci|000024960|Bact|Sample_MBC1|2	917	11.0123	4.58865	24.0614	0.000260702	0.0147604		-	-
ci|000003112|Bact|Sample_MGC2|2	527	106.801	-3.98927	-15.8814	0.000261122	0.0147745		LECG_THANI	PF00059.16//Lectin_C//
ci|000007749|Bact|Sample_MGT2|2	510	38.1277	2.76627	6.80345	0.000263276	0.0148791		-	-
ci|000017647|Bact|Sample_MGC2|2	587	91.6587	-3.04753	-8.26793	0.000263315	0.0148791		-	-
ci|000018053|Bact|Sample_MBC2|2	1356	239.846	2.31227	4.96665	0.000264362	0.0149285		VDAC2_PIG	PF01459.17//Porin_3//
ci|000015967|Bact|Sample_MGT1|2	877	168.714	1.82761	3.5495	0.0002658	0.0149999		HEXB_HUMAN	PF00728.17//Glyco_hydro_20//
ci|000004361|Bact|Sample_MGC2|2	1441	212.092	-2.0957	-4.27434	0.000266408	0.0150244		MANA_MYTED	PF00150.13//Cellulase//
ci|000006274|Bact|Sample_MGT1|2	778	104.574	2.69116	6.45832	0.00026659	0.0150249		-	-
Contig7291	327	33.6402	-4.75283	-26.9615	0.000268432	0.0151188		-	-
ci|000015589|Bact|Sample_MBC2|2	632	9.69109	-4.58008	-23.9189	0.000269526	0.0151706		-	-
ci|000019246|Bact|Sample_MBT1|2	1409	9.47331	4.54906	23.4101	0.000270527	0.015217		-	-
ci|000000351|Bact|Sample_MBC2|2	1106	12.708	-4.62868	-24.7384	0.000271689	0.0152724		-	-
ci|000003668|Bact|Sample_MGC2|2	1091	11.139	-4.6057	-24.3475	0.000272644	0.0153097		-	-
ci|000015743|Bact|Sample_MGT1|2	1202	316.842	1.47191	2.77389	0.000272708	0.0153097		-	-
ci|000024055|Bact|Sample_MBC2|2	835	79.6856	-2.5344	-5.79335	0.000273248	0.0153301		-	PF01201.17//Ribosomal_S8e//
ci|000003433|Bact|Sample_MBC2|2	712	21.6883	-4.7025	-26.0372	0.000275068	0.0154222		-	-
ci|000013381|Bact|Sample_MGT1|2	462	45.0994	4.75704	27.0403	0.000276968	0.0155186		-	-
ci|000017027|Bact|Sample_MGT1|2	725	9.90305	4.55338	23.4804	0.000277248	0.0155243		-	-
Contig6970	1339	28.7043	-4.06977	-16.7927	0.000278662	0.0155933		-	-
ci|000014605|Bact|Sample_MGT1|2	1243	24.7365	4.69863	25.9674	0.000280305	0.0156751		-	-
ci|000012409|Bact|Sample_MGC1|2	563	62.1127	-3.88903	-14.8154	0.000280901	0.0156983	emb AJ586906.3	-	-
ci|000012818|Bact|Sample_MBT1|2	2387	14.3635	4.62087	24.6049	0.000281245	0.0157074		HIP_MYTED	PF00386.16//C1q//
ci|000005190|Bact|Sample_MBC1|2	1246	15.8696	-3.9541	-15.499	0.000281988	0.0157299		-	-
ci|000006396|Bact|Sample_MGC2|2	637	149.206	-2.38842	-5.23584	0.000282013	0.0157299		-	PB004891//Pfam-B_4891//
ci|000008624|Bact|Sample_MBC2|2	3155	100.155	-4.43171	-21.5813	0.000282557	0.0157501		-	-
ci|000002283|Bact|Sample_MGC1|2	741	171.97	-3.31912	-9.98054	0.000283769	0.015798		PLCL_MYTGA	PF00059.16//Lectin_C//
ci|000007525|Bact|Sample_MGT2|2	1792	277.748	2.79277	6.92959	0.000283783	0.015798		-	PF00643.19//zf-B_box//
ci|000027019|Bact|Sample_MGC2|2	212	18.391	-4.67262	-25.5035	0.000286301	0.015928		-	-
ci|000005052|Bact|Sample_MGT2|2	369	46.4169	4.74933	26.8961	0.000286919	0.0159521		-	-
ci|000012135|Bact|Sample_MGC1|2	660	38.2471	-4.74423	-26.8013	0.000287273	0.0159615		-	-
ci|000000738|Bact|Sample_MGC2|2	781	109.086	-4.72445	-26.4364	0.000289148	0.0160553		-	-
ci|000011990|Bact|Sample_MBC2|2	628	8.52899	-4.53827	-23.2356	0.000290485	0.0161022		-	-
ci|000009237|Bact|Sample_MGC2|2	531	32.2023	-4.72785	-26.4987	0.000290666	0.0161022		-	-
ci|000016484|Bact|Sample_MGC2|2	476	32.2023	-4.72785	-26.4987	0.000290666	0.0161022		-	-
ci|000021324|Bact|Sample_MBC1|2	1091	22.7687	-4.14549	-17.6976	0.000290738	0.0161022		KAD7_MOUSE	PF05186.8//Dpy-30//
ci|000030358|Bact|Sample_MGT2|2	237	16.3512	4.63347	24.8207	0.000291071	0.0161103		-	-
Contig13044	1068	123.765	3.10612	8.61062	0.00029129	0.0161121		-	-
ci|000006548|Bact|Sample_MBC2|2	658	17.6684	-4.66197	-25.3158	0.00029172	0.0161256		-	-
Contig19687	1012	91.762	-1.9269	-3.80238	0.000293797	0.01623		-	-
ci|000002740|Bact|Sample_MGC2|2	2787	30.263	-2.78597	-6.897	0.000294659	0.0162626		-	-
ci|000017715|Bact|Sample_MGT2|2	1164	424.39	3.92893	15.2309	0.000294764	0.0162626	gb KF220402.1	-	PF00361.15//Oxidored_q1//
ci|000015908|Bact|Sample_MGT2|2	1398	86.2837	2.2346	4.70634	0.000297345	0.0163946	gb JX185042.1	LYG_ANSAN	PF01464.15//SLT//
ci|000008513|Bact|Sample_MGT1|2	569	9.24679	4.52262	22.9849	0.000298867	0.0164575		-	-
ci|000017421|Bact|Sample_MBC2|2	760	9.24679	4.52262	22.9849	0.000298867	0.0164575		-	-
ci|000015563|Bact|Sample_MGT1|2	605	39.4579	2.53804	5.80799	0.000300163	0.0165183		-	-
ci|000007715|Bact|Sample_MGC2|2	604	292.249	-4.21991	-18.6346	0.000302148	0.016617		-	PF02221.10//E1_DerP2_DerF2//
Contig38773	1605	51.3772	3.27341	9.66931	0.000302347	0.0166174		-	-
ci|000005061|Bact|Sample_MBC2|2	721	11.6873	-4.11081	-17.2773	0.000303092	0.0166477		LSM7_MOUSE	-
ci|000008036|Bact|Sample_MGT1|2	2222	1002.7	1.50836	2.84486	0.000304139	0.0166946		PPBT_RAT	PF00245.15//Alk_phosphatase//
ci|000011745|Bact|Sample_MGT2|2	535	59.2802	4.14408	17.6804	0.000305041	0.0167335		-	-
Contig20188	522	15.0684	-4.62833	-24.7324	0.000305275	0.0167357		-	-
ci|000020325|Bact|Sample_MBC1|2	1250	37.822	-4.38011	-20.823	0.000306834	0.0168105		-	PF01541.19//GIY-YIG//
ci|000022756|Bact|Sample_MBT1|2	972	21.0416	-4.10999	-17.2675	0.000307105	0.0168147		-	PF00180.15//Iso_dh//
ci|000002769|Bact|Sample_MGT2|2	336	31.1633	4.69778	25.9522	0.000308346	0.0168719		-	-
ci|000025569|Bact|Sample_MGC2|2	133	10.6596	-4.56948	-23.7438	0.000308726	0.016872		-	-
ci|000014900|Bact|Sample_MGT1|2	241	11.0007	4.55116	23.4443	0.000308737	0.016872		-	-
ci|000001976|Bact|Sample_MGC1|2	437	88.6327	-4.52873	-23.0825	0.000310403	0.0169494		-	-
Contig12521	414	9.31035	-4.54219	-23.299	0.000310547	0.0169494		-	-
ci|000023501|Bact|Sample_MGT1|2	786	65.4469	4.28714	19.5235	0.000313396	0.0170941		-	PF00100.18//Zona_pellucida//
Contig22755	302	9.03192	4.50695	22.7366	0.000313982	0.0171153		-	-
ci|000015325|Bact|Sample_MGT1|2	896	77.3954	2.55216	5.86513	0.000316831	0.0172488		RINT1_HUMAN	PF04437.8//RINT1_TIP1//
ci|000009855|Bact|Sample_MGT2|2	443	45.0916	2.88333	7.37852	0.000317421	0.0172701		CAHZ_DANRE	PF00194.16//Carb_anhydrase//
ci|000010410|Bact|Sample_MGT1|2	430	29.2551	4.6822	25.6733	0.000319749	0.0173858		-	-
ci|000018103|Bact|Sample_MGT2|2	813	37.0839	2.9279	7.61004	0.00032023	0.0173936		-	-
ci|000029992|Bact|Sample_MBC1|2	659	68.3171	-3.40614	-10.6011	0.000320296	0.0173936		-	-
Contig14135	1038	38.1421	-2.3916	-5.24741	0.000321197	0.0174316		-	-
ci|000017674|Bact|Sample_MBC1|2	569	10.9599	-4.56383	-23.651	0.000321626	0.0174439		-	-
ci|000017828|Bact|Sample_MBC2|2	1080	17.4324	-4.63609	-24.8657	0.00032227	0.0174679		-	-
ci|000001865|Bact|Sample_MGC2|2	942	308.175	-2.01818	-4.05073	0.000322787	0.0174849		-	-
ci|000008675|Bact|Sample_MGT1|2	229	12.8958	4.10989	17.2663	0.000323701	0.0175235		-	-
ci|000022177|Bact|Sample_MGC2|2	324	42.1339	-3.48011	-11.1588	0.000326338	0.0176511		-	-
ci|000015940|Bact|Sample_MGC2|2	797	14.0853	-3.8571	-14.4911	0.000326467	0.0176511		-	-
Contig5144	948	27.9122	-2.59792	-6.05415	0.000329212	0.0177875		-	-
ci|000014685|Bact|Sample_MGC2|2	1175	10.42	-4.55052	-23.4338	0.000329403	0.0177875	gb AY524667.1	GBB_PINFU	PF00400.27//WD40//
ci|000009103|Bact|Sample_MGC2|2	387	30.0454	-4.68775	-25.7722	0.000330016	0.0178095		-	-
ci|000018436|Bact|Sample_MGT2|2	786	74.5687	3.99242	15.9161	0.000330307	0.0178141		-	PF00092.23//VWA//;PF13519.1//VWA_2//;PF10138.4//vWA-TerF-like//
ci|000003342|Bact|Sample_MBC1|2	683	17.1927	-4.62646	-24.7003	0.00033247	0.0179196		RBX2_HUMAN	PF12678.2//zf-rbx1//;PF12861.2//zf-Apc11//;PF13639.1//zf-RING_2//
ci|000000280|Bact|Sample_MGC2|2	1212	152.772	-1.97324	-3.92649	0.000332946	0.0179219		ARMC1_BOVIN	PB005653//Pfam-B_5653//
ci|000007386|Bact|Sample_MGT1|2	348	28.3715	4.012	16.1337	0.000333075	0.0179219		-	-
ci|000011176|Bact|Sample_MGC1|2	1271	954.135	-4.26085	-19.171	0.000333136	0.0179219	ref XM_009047445.1	EF2_CAEEL	PF03764.13//EFG_IV//;PF00679.19//EFG_C//;PF14492.1//EFG_II//;PB011724//Pfam-B_11724//;PB010837//Pfam-B_10837//
ci|000009583|Bact|Sample_MGC2|2	250	28.4996	-3.70994	-13.0859	0.000333404	0.0179252		-	-
Contig34528	598	40.3427	4.69732	25.9439	0.000334255	0.0179598		-	-
ci|000012189|Bact|Sample_MGC1|2	878	14.5005	-4.60039	-24.258	0.000334501	0.0179618		-	-
ci|000007081|Bact|Sample_MGT2|2	540	71.9605	2.74423	6.70032	0.000336215	0.0180426		-	-
ci|000003286|Bact|Sample_MGC1|2	803	70.7286	-4.1001	-17.1495	0.000338439	0.0181402		-	-
ci|000002347|Bact|Sample_MBT2|2	696	14.1558	-3.85515	-14.4715	0.000338454	0.0181402		-	PF01221.13//Dynein_light//
Contig8940	1126	26.2383	4.16886	17.9867	0.000339012	0.0181589		-	-
Contig15546	1517	78.6984	-2.66039	-6.32204	0.00034163	0.0182878		-	-
ci|000016769|Bact|Sample_MBC1|2	1224	24.5723	-4.65954	-25.2733	0.00034188	0.0182898		-	-
ci|000017991|Bact|Sample_MBT1|2	1059	16.9531	-4.61667	-24.5333	0.000343148	0.0183463		COMA_CONMA	PF09056.6//Phospholip_A2_3//;PF06951.6//PLA2G12//
ci|000014796|Bact|Sample_MBC2|2	1361	29.3265	-4.6736	-25.5208	0.000345048	0.0184365		-	PB015595//Pfam-B_15595//;PB019274//Pfam-B_19274//;PB009446//Pfam-B_9446//
ci|000017285|Bact|Sample_MBC1|2	1643	96.9441	-2.09729	-4.27906	0.000346367	0.0184955		-	-
ci|000028930|Bact|Sample_MBT1|2	1179	11.5722	-4.55578	-23.5194	0.00034684	0.0184979		-	-
ci|000012319|Bact|Sample_MBC2|2	564	11.5722	-4.55578	-23.5194	0.00034684	0.0184979		-	-
ci|000007491|Bact|Sample_MGC1|2	473	48.3388	-2.9099	-7.51568	0.000349282	0.0186057		-	-
ci|000018474|Bact|Sample_MGC2|2	933	113.654	-4.43742	-21.6669	0.000349291	0.0186057		-	-
ci|000006761|Bact|Sample_MGT1|2	215	11.2156	4.52649	23.0467	0.000349999	0.0186319		-	-
ci|000003453|Bact|Sample_MBC2|2	988	14.2165	-4.58591	-24.0157	0.000350678	0.0186565		-	-
ci|000019457|Bact|Sample_MBC1|2	644	13.7832	-3.83316	-14.2527	0.000351361	0.0186814		-	-
ci|000007239|Bact|Sample_MGT2|2	1304	40.9393	4.68249	25.6785	0.000353872	0.0188022		-	-
ci|000002843|Bact|Sample_MGC2|2	1004	63.6827	-4.49955	-22.6204	0.000355134	0.0188472		MGST1_HUMAN	PF01124.13//MAPEG//
ci|000016261|Bact|Sample_MBT1|2	375	64.1574	2.46547	5.52308	0.000357781	0.018976		-	-
Contig28753	391	144.212	-1.87528	-3.66872	0.000360006	0.0190823		-	PF02822.9//Antistasin//
ci|000019279|Bact|Sample_MBC2|2	787	19.0232	-3.76986	-13.6409	0.000360605	0.0191024		-	PF06140.8//Ifi-6-16//
ci|000011333|Bact|Sample_MBC2|2	186	11.208	-4.06305	-16.7148	0.000362636	0.0191982		-	-
Contig38221	1160	167.662	4.03682	16.4136	0.000363334	0.0192233		S28A3_EPTST	PF07662.8//Nucleos_tra2_C//
ci|000015878|Bact|Sample_MGT1|2	997	74.8873	1.90763	3.75191	0.000363807	0.0192366		CATL1_CHICK	PF00112.18//Peptidase_C1//
ci|000000346|Bact|Sample_MGC1|2	1536	440.541	-1.90245	-3.73848	0.000364301	0.0192509		-	-
ci|000000243|Bact|Sample_MBT1|2	774	256.199	3.45084	10.9347	0.000364587	0.0192542		-	PB004891//Pfam-B_4891//
Contig33913	608	614.18	-1.39736	-2.6342	0.000365437	0.0192873		-	-
ci|000013251|Bact|Sample_MGC2|2	716	175.077	-2.40544	-5.29798	0.000366417	0.0193272		CQ105_MOUSE	PF13879.1//KIAA1430//
ci|000002979|Bact|Sample_MGC1|2	1373	2842.79	-4.00277	-16.0307	0.000368339	0.0194168		-	PB014615//Pfam-B_14615//
ci|000009400|Bact|Sample_MBT1|2	567	8.83104	-4.49165	-22.4968	0.000371662	0.01958		-	-
ci|000017487|Bact|Sample_MGC2|2	529	45.7115	-4.15493	-17.8138	0.000372533	0.0196139		-	-
Contig40523	614	80.9275	3.13165	8.76437	0.000373029	0.0196281		-	PF00183.13//HSP90//
ci|000018582|Bact|Sample_MGT2|2	959	31.1048	3.88463	14.7703	0.000373292	0.01963		-	-
ci|000006215|Bact|Sample_MBC2|2	623	9.94068	-4.51073	-22.7964	0.000377232	0.0198251		-	-
ci|000008315|Bact|Sample_MBT1|2	669	58.9978	2.08611	4.24603	0.000378886	0.0198999		-	-
ci|000018439|Bact|Sample_MGC2|2	1370	176.368	-1.96968	-3.91681	0.000381262	0.0200125		CHAD_MOUSE	PF13855.1//LRR_8//;PF12799.2//LRR_4//;PF00560.28//LRR_1//;PF13306.1//LRR_5//
Contig19177	840	172.345	-3.44358	-10.8798	0.00038433	0.0201613		-	PF15633.1//Tox-ART-HYD1//
Contig28849	1376	27.6489	-4.6389	-24.9143	0.000384692	0.0201681		-	PF00069.20//Pkinase//
Contig2074	1376	13.6486	-4.55584	-23.5204	0.00038667	0.0202576		-	-
Contig41007	990	27.7695	4.12635	17.4644	0.000387029	0.0202576		-	-
ci|000016351|Bact|Sample_MGT2|2	423	22.1018	4.6022	24.2884	0.000387104	0.0202576		-	-
ci|000018224|Bact|Sample_MBT1|2	864	8.20071	-4.4669	-22.1143	0.000388179	0.0203016		-	PF08375.6//Rpn3_C//
ci|000005352|Bact|Sample_MGC1|2	654	87.1967	-3.90168	-14.9459	0.000389004	0.0203325		NPC2_MOUSE	PF02221.10//E1_DerP2_DerF2//
ci|000009708|Bact|Sample_MBT1|2	1177	14.1928	3.77919	13.7293	0.000389598	0.0203512		-	-
ci|000017388|Bact|Sample_MGT2|2	396	21.8637	4.59511	24.1693	0.000395849	0.0206626		-	-
ci|000026246|Bact|Sample_MBT2|2	387	39.1038	3.67433	12.7669	0.000396038	0.0206626		-	-
ci|000008950|Bact|Sample_MBC2|2	848	11.0042	-4.51549	-22.8716	0.000396647	0.0206819		-	-
ci|000002210|Bact|Sample_MGT1|2	1760	273.29	3.59607	12.0928	0.000397126	0.0206876		-	-
ci|000002012|Bact|Sample_MGT1|2	536	275.616	4.18571	18.198	0.000397236	0.0206876		-	PF00827.12//Ribosomal_L15e//
ci|000003811|Bact|Sample_MGT2|2	1214	71.9272	3.66334	12.67	0.000398508	0.0207414		-	-
Contig35854	1222	9.12505	4.45622	21.951	0.000399371	0.0207664		-	-
ci|000006197|Bact|Sample_MGT2|2	284	30.2277	2.79494	6.94	0.000399556	0.0207664		-	-
ci|000023316|Bact|Sample_MBC1|2	908	9.21187	4.45822	21.9816	0.00039971	0.0207664		-	-
ci|000014677|Bact|Sample_MGC1|2	770	10.7876	-4.03544	-16.3979	0.00040119	0.0208308		-	PF13330.1//Mucin2_WxxW//
Contig13767	665	10.108	-4.49705	-22.5812	0.000402911	0.0208942		-	-
ci|000005869|Bact|Sample_MGC2|2	592	11.7693	-4.52391	-23.0055	0.000403123	0.0208942		-	-
ci|000006217|Bact|Sample_MBT1|2	1062	56.1039	2.13813	4.40192	0.000403137	0.0208942		SPCS2_XENTR	PF06703.6//SPC25//
Contig14227	395	26.9299	-4.62324	-24.6453	0.000403951	0.0209239		-	-
ci|000029531|Bact|Sample_MGT2|2	149	10.3508	4.47763	22.2793	0.000404986	0.0209649		-	-
ci|000038009|Bact|Sample_MBT1|2	170	8.59139	-4.46469	-22.0804	0.000408849	0.0211522		-	-
ci|000001605|Bact|Sample_MGC1|2	1377	77.3856	-3.73484	-13.3137	0.000410649	0.0212326		C1QRF_MOUSE	PF00386.16//C1q//
ci|000006755|Bact|Sample_MBC2|2	640	8.55522	-4.46154	-22.0322	0.000411061	0.0212412		CB5D1_XENLA	PB000893//Pfam-B_893//
Contig11360	482	11.9004	-4.51912	-22.9294	0.000412173	0.0212766		-	-
ci|000020102|Bact|Sample_MBC2|2	1793	103.233	3.90908	15.0228	0.000412238	0.0212766		BIRC2_HUMAN	PF00653.16//BIR//;PF13920.1//zf-C3HC4_3//;PF13923.1//zf-C3HC4_2//
ci|000002318|Bact|Sample_MGC2|2	1253	144.861	-3.70031	-12.9988	0.00041307	0.0213068		-	PF00386.16//C1q//
ci|000016764|Bact|Sample_MGT1|2	594	106.595	3.9376	15.3227	0.000413966	0.0213402		-	-
Contig1527	1315	197.925	-4.39451	-21.032	0.000417467	0.0214985		-	-
ci|000003960|Bact|Sample_MGT1|2	810	605.652	4.05356	16.6052	0.000417533	0.0214985	gb FJ890850.1	COX1_MYTED	-
ci|000006608|Bact|Sample_MGT2|2	742	88.8767	4.49886	22.6096	0.000418254	0.0215227	gb EF551333.1	CALM_STRIE	PF00036.27//EF-hand_1//;PF13499.1//EF-hand_7//;PF13405.1//EF-hand_6//;PF13202.1//EF-hand_5//;PF13833.1//EF-hand_8//;PF14658.1//EF-hand_9//;PB005796//Pfam-B_5796//
ci|000001953|Bact|Sample_MGT1|2	1255	21.5723	3.60105	12.1345	0.000419008	0.0215487		SMC1B_HUMAN	PF02463.14//SMC_N//;PF13558.1//SbcCD_C//;PF13304.1//AAA_21//
ci|000001024|Bact|Sample_MGT1|2	857	160.896	4.29555	19.6376	0.000419466	0.0215526		-	PF10587.4//EF-1_beta_acid//
ci|000006032|Bact|Sample_MGT1|2	958	106.187	2.77411	6.84056	0.000419581	0.0215526		PGK1_MOUSE	PF00162.14//PGK//
Contig229	2299	22.0859	-3.66844	-12.7149	0.000420963	0.0216107		TRIB2_BOVIN	PF00069.20//Pkinase//;PF07714.12//Pkinase_Tyr//
ci|000010245|Bact|Sample_MGT2|2	620	36.8907	4.62603	24.693	0.000421451	0.0216229		-	PF04548.11//AIG1//
ci|000007396|Bact|Sample_MBC2|2	599	25.0674	-3.051	-8.28787	0.000424248	0.0217535		-	-
ci|000007298|Bact|Sample_MBC2|2	218	8.22693	-4.44654	-21.8043	0.000424774	0.0217675		-	-
ci|000000386|Bact|Sample_MGT2|2	1021	1003.48	3.77172	13.6584	0.000425321	0.0217701		-	PF00679.19//EFG_C//
ci|000014424|Bact|Sample_MGT2|2	499	170.367	1.77017	3.41093	0.000425329	0.0217701		-	PF01607.19//CBM_14//
ci|000002770|Bact|Sample_MGT1|2	857	96.7774	4.14503	17.692	0.000425947	0.0217889		-	-
ci|000000692|Bact|Sample_MGC2|2	1666	1572.34	-3.59578	-12.0903	0.000427795	0.0218705		RL5_HUMAN	PF00861.17//Ribosomal_L18p//;PF14204.1//Ribosomal_L18_c//
ci|000015466|Bact|Sample_MGT1|2	1598	20.2063	4.56543	23.6772	0.000428351	0.0218859	gb HQ678185.1	PDE1C_HUMAN	PF08499.7//PDEase_I_N//
ci|000008978|Bact|Sample_MBT2|2	1070	13.8952	-3.7999	-13.9279	0.000429105	0.0219003		-	-
ci|000011622|Bact|Sample_MBC2|2	234	48.6109	-2.10687	-4.30755	0.000429354	0.0219003		-	-
ci|000021263|Bact|Sample_MBC2|2	1814	25.9713	-4.60329	-24.3069	0.000429393	0.0219003		-	-
ci|000001657|Bact|Sample_MBC1|2	1615	30.296	-4.61476	-24.5008	0.00043062	0.0219226		-	-
ci|000015465|Bact|Sample_MGT2|2	615	36.4144	4.61887	24.5707	0.000430845	0.0219226		-	-
ci|000006186|Bact|Sample_MGT2|2	507	36.4144	4.61887	24.5707	0.000430845	0.0219226		BIR7B_XENLA	PF13920.1//zf-C3HC4_3//
ci|000008650|Bact|Sample_MBT2|2	1348	36.4144	4.61887	24.5707	0.000430845	0.0219226		-	-
ci|000024073|Bact|Sample_MBT1|2	541	12.0983	4.49072	22.4824	0.000431668	0.0219448		-	-
Contig35209	372	48.8206	2.27992	4.85652	0.000431789	0.0219448		-	-
ci|000005627|Bact|Sample_MBC1|2	806	55.9125	-4.42131	-21.4263	0.000433464	0.022017		-	-
ci|000000236|Bact|Sample_MBC2|2	3339	43.43	-2.71382	-6.56058	0.000435448	0.0221048		-	PF07699.8//GCC2_GCC3//
ci|000011940|Bact|Sample_MBC2|2	878	9.82403	-4.47308	-22.2092	0.000436644	0.0221524		-	-
ci|000016909|Bact|Sample_MBC2|2	1297	9.21178	-4.46113	-22.0259	0.000437365	0.022176		-	-
ci|000004320|Bact|Sample_MGT2|2	2064	357.66	2.56234	5.90665	0.000439927	0.0222876		-	PF01335.16//DED//
Contig30797	1747	328.885	-1.69058	-3.22787	0.000440261	0.0222876	ref XM_009050849.1	BYST_BOVIN	PF05291.6//Bystin//
ci|000003025|Bact|Sample_MGT1|2	959	77.5853	4.0212	16.2369	0.000440398	0.0222876		-	PF05049.8//IIGP//
ci|000003560|Bact|Sample_MGT2|2	431	35.9381	4.61158	24.447	0.000440598	0.0222876		-	-
ci|000011865|Bact|Sample_MGC1|2	1998	18.8412	-3.01696	-8.09462	0.000442687	0.0223755	dbj AK284859.1	-	PF10589.4//NADH_4Fe-4S//
ci|000004885|Bact|Sample_MGT1|2	529	20.3072	3.50515	11.3541	0.000442854	0.0223755		ARPC1_DICDI	PF00400.27//WD40//
ci|000003557|Bact|Sample_MGT2|2	694	68.7831	4.45682	21.9602	0.000443545	0.0223879		SAP3_MOUSE	PF02221.10//E1_DerP2_DerF2//;PF00008.22//EGF//
ci|000015534|Bact|Sample_MGT1|2	845	39.0797	4.29333	19.6074	0.000443617	0.0223879		-	PF00811.13//Ependymin//
ci|000014046|Bact|Sample_MGC2|2	702	25.492	-4.59174	-24.1131	0.000445121	0.0224486		-	-
Contig20322	992	26.4939	-2.61245	-6.11543	0.000445383	0.0224486		-	-
Contig2506	1914	59.733	2.3323	5.03608	0.0004456	0.0224486		-	PF00619.16//CARD//
ci|000010050|Bact|Sample_MGT1|2	1055	67.8006	3.81143	14.0396	0.000446983	0.0225052		-	-
ci|000010090|Bact|Sample_MBC2|2	546	8.78673	-4.44828	-21.8305	0.000447594	0.0225053		-	-
ci|000016343|Bact|Sample_MBT2|2	449	8.78673	-4.44828	-21.8305	0.000447594	0.0225053		-	-
ci|000007551|Bact|Sample_MGT1|2	452	34.0003	4.60297	24.3014	0.000447768	0.0225053		FAT1_HUMAN	PB019219//Pfam-B_19219//;PF07974.8//EGF_2//
Contig40576	1628	529.585	2.15681	4.45926	0.000449358	0.0225721		-	-
ci|000012928|Bact|Sample_MBC1|2	797	71.2509	-2.81471	-7.03579	0.000449809	0.0225778		-	-
Contig16440	951	10.6005	4.45749	21.9704	0.000449994	0.0225778	gb KP670950.1	-	PB004891//Pfam-B_4891//
ci|000004230|Bact|Sample_MGT1|2	753	773.703	1.81205	3.51142	0.000450714	0.0225982		ATP5J_RAT	PF05511.6//ATP-synt_F6//
Contig41586	136	8.36402	4.41136	21.2791	0.000450924	0.0225982		-	-
ci|000030517|Bact|Sample_MBC2|2	264	8.35173	-4.43643	-21.652	0.000451696	0.0226238		-	-
ci|000007176|Bact|Sample_MGT1|2	769	11.8718	4.47611	22.2558	0.000452687	0.0226593		-	-
ci|000005104|Bact|Sample_MGC1|2	810	111.419	-4.5437	-23.3232	0.000452947	0.0226593		GIMA4_HUMAN	PF04548.11//AIG1//;PF01926.18//MMR_HSR1//
ci|000003074|Bact|Sample_MGC1|2	856	17.1448	-4.54585	-23.3581	0.00045319	0.0226593		C1QT4_MOUSE	PF00386.16//C1q//
ci|000009417|Bact|Sample_MGT1|2	348	25.3036	3.51359	11.4208	0.000453515	0.0226624		-	-
Contig39346	1086	77.4526	3.27804	9.70036	0.000454117	0.0226794		FUND1_XENTR	PF04930.10//FUN14//
ci|000015758|Bact|Sample_MGC1|2	183	10.8435	-4.01081	-16.1203	0.000454479	0.0226843		-	-
ci|000010268|Bact|Sample_MBC1|2	1391	255.402	2.22514	4.67558	0.000455411	0.0227025		-	PF05154.11//TM2//
ci|000005027|Bact|Sample_MBC2|2	1056	7.81002	-4.42073	-21.4176	0.000455632	0.0227025		-	-
ci|000019707|Bact|Sample_MBC1|2	992	7.81002	-4.42073	-21.4176	0.000455632	0.0227025		-	-
ci|000005658|Bact|Sample_MBT1|2	668	12.2909	4.47972	22.3116	0.00045612	0.0227137		-	-
ci|000010628|Bact|Sample_MBT2|2	967	10.4363	-4.47278	-22.2045	0.000456729	0.022731		IQCD_MACFA	PF00612.22//IQ//
ci|000011974|Bact|Sample_MBT2|2	691	64.0863	-3.58213	-11.9765	0.000457589	0.0227532	emb FR715587.1	CBLN1_BOVIN	PF00386.16//C1q//
ci|000011722|Bact|Sample_MGC2|2	306	295.972	-3.82867	-14.2084	0.000457703	0.0227532		-	-
ci|000022706|Bact|Sample_MGC1|2	247	26.9411	-3.97656	-15.7422	0.000459713	0.02284		-	-
ci|000016900|Bact|Sample_MGT2|2	529	84.59	4.46551	22.0929	0.000460283	0.0228552	emb FR715582.1	-	-
ci|000007583|Bact|Sample_MGC2|2	283	12.6836	-4.50241	-22.6652	0.000460878	0.0228716		-	-
ci|000004437|Bact|Sample_MGC2|2	437	25.0127	-4.57996	-23.9169	0.000461711	0.0228997		-	-
ci|000017669|Bact|Sample_MGC2|2	1063	7.89865	-4.41901	-21.3922	0.000463126	0.0229453		LADD_ONCMY	-
ci|000006969|Bact|Sample_MBC2|2	791	8.27125	-4.42775	-21.5222	0.000463161	0.0229453		-	-
Contig1822	669	42.427	2.51948	5.73376	0.000464655	0.0230061		-	-
ci|000013706|Bact|Sample_MGT2|2	609	36.6308	4.4265	21.5036	0.000465764	0.0230245		-	-
ci|000014149|Bact|Sample_MGC2|2	492	69.6297	-4.45623	-21.9513	0.000465807	0.0230245		-	-
Contig10051	1920	45.0598	-3.22007	-9.31831	0.000465826	0.0230245		-	-
ci|000014206|Bact|Sample_MGC2|2	945	20.7151	-3.62281	-12.319	0.000466185	0.0230291		RNOY_CRAGI	PF00445.13//Ribonuclease_T2//
Contig32739	1237	142.353	1.97449	3.92988	0.000467331	0.0230725		-	-
ci|000000551|Bact|Sample_MBC1|2	944	28.8761	-4.58714	-24.0362	0.000468851	0.0231344		-	-
Contig10829	1429	16.8608	-4.53431	-23.172	0.000469943	0.0231592		-	-
ci|000010025|Bact|Sample_MGC2|2	300	24.773	-4.57398	-23.818	0.000470351	0.0231592		-	-
ci|000016286|Bact|Sample_MGT1|2	313	19.3002	4.53537	23.189	0.000470427	0.0231592		-	-
Contig35994	924	19.3002	4.53537	23.189	0.000470427	0.0231592		-	-
ci|000013715|Bact|Sample_MGT2|2	679	8.38731	4.40155	21.1348	0.000472129	0.0232033		-	-
ci|000040603|Bact|Sample_MBT2|2	222	8.38731	4.40155	21.1348	0.000472129	0.0232033		-	-
Contig27220	770	8.38731	4.40155	21.1348	0.000472129	0.0232033		OXDA_MOUSE	PF01266.19//DAO//
Contig35208	360	56.5095	2.03713	4.10427	0.000474273	0.0232856		-	-
ci|000008043|Bact|Sample_MGT1|2	1121	271.397	3.50037	11.3166	0.000474418	0.0232856		-	PF00100.18//Zona_pellucida//
ci|000017907|Bact|Sample_MBC1|2	765	9.54006	-4.44815	-21.8286	0.000474612	0.0232856		-	-
ci|000019790|Bact|Sample_MGT1|2	669	32.8677	4.58367	23.9786	0.000475076	0.0232952		NPC2_HUMAN	PF02221.10//E1_DerP2_DerF2//
ci|000007490|Bact|Sample_MGT1|2	816	64.8685	3.35957	10.2643	0.000475426	0.0232972		-	-
ci|000007254|Bact|Sample_MBT2|2	448	10.7509	4.44721	21.8144	0.000475657	0.0232972		-	-
ci|000033877|Bact|Sample_MBC2|2	282	12.5127	-4.49077	-22.4831	0.000476972	0.0233484		-	-
ci|000005289|Bact|Sample_MGC2|2	489	37.8653	-4.29543	-19.636	0.000477492	0.0233606		-	-
ci|000016518|Bact|Sample_MGT2|2	940	19.9584	4.53495	23.1822	0.000477892	0.023367		-	-
ci|000004467|Bact|Sample_MBC1|2	1088	60.3854	-4.22698	-18.7261	0.000478617	0.0233892		-	-
ci|000013825|Bact|Sample_MBT1|2	518	11.0885	4.44931	21.8462	0.000481547	0.0235058		-	-
ci|000031460|Bact|Sample_MBC1|2	168	11.0885	4.44931	21.8462	0.000481547	0.0235058		-	-
Contig7865	496	79.8685	-2.95168	-7.73648	0.000482661	0.0235468		-	-
ci|000009135|Bact|Sample_MGT2|2	573	34.0328	4.58144	23.9415	0.000483139	0.0235568		-	-
ci|000014455|Bact|Sample_MBC2|2	697	14.5565	-4.50879	-22.7656	0.000484401	0.023605		-	-
ci|000001721|Bact|Sample_MBT2|2	2281	13.7282	3.73069	13.2755	0.000489576	0.0238438		-	-
ci|000008670|Bact|Sample_MBC2|2	1365	24.2937	-4.56015	-23.5908	0.00049131	0.0239132		-	-
ci|000018361|Bact|Sample_MGT2|2	417	36.7671	2.77232	6.83204	0.000491823	0.0239132		-	PB002965//Pfam-B_2965//;PB005067//Pfam-B_5067//
ci|000007616|Bact|Sample_MGC2|2	538	86.0983	-4.48923	-22.4591	0.000491831	0.0239132		AMD_BOVIN	PF03712.10//Cu2_monoox_C//
ci|000004891|Bact|Sample_MGC2|2	1138	203.244	-3.88754	-14.8002	0.000493177	0.0239651		-	PF00086.13//Thyroglobulin_1//
ci|000004233|Bact|Sample_MGT1|2	1005	677.743	3.75279	13.4804	0.000494142	0.0239985		-	-
ci|000011771|Bact|Sample_MGC1|2	1213	28.0242	-4.56976	-23.7484	0.000494506	0.0240009		-	PF00170.16//bZIP_1//;PF07716.10//bZIP_2//;PF03131.12//bZIP_Maf//
Contig36102	387	87.5358	2.7023	6.5084	0.000494951	0.0240009		-	-
ci|000003751|Bact|Sample_MGT1|2	965	79.3006	3.45094	10.9355	0.000495023	0.0240009		-	-
ci|000012032|Bact|Sample_MGC1|2	277	20.3128	-4.53854	-23.24	0.000499302	0.0241947		-	-
ci|000009075|Bact|Sample_MGT1|2	192	11.4188	4.44569	21.7915	0.000499668	0.0241989		-	-
ci|000008566|Bact|Sample_MGT2|2	994	54.4409	2.62966	6.18881	0.000501138	0.0242562		-	-
ci|000001397|Bact|Sample_MBC2|2	1400	8.11208	-4.40671	-21.2106	0.000501413	0.0242562		C163A_MOUSE	PF00530.13//SRCR//;PF15494.1//SRCR_2//;PB014921//Pfam-B_14921//
ci|000010303|Bact|Sample_MGT1|2	990	57.9912	2.6219	6.15561	0.000503488	0.0243398	gb KP670946.1	-	PF00092.23//VWA//;PF13519.1//VWA_2//
Contig14176	893	7.7214	-4.39571	-21.0494	0.000503987	0.0243398		-	-
ci|000018849|Bact|Sample_MBC2|2	1515	7.7214	-4.39571	-21.0494	0.000503987	0.0243398		-	PF09336.5//Vps4_C//
Contig33587	596	2792.49	1.91297	3.76583	0.00050471	0.0243611		-	-
ci|000001743|Bact|Sample_MGT1|2	904	31.7351	4.56356	23.6465	0.000505196	0.024371		GIMA1_HUMAN	PF04548.11//AIG1//;PF01926.18//MMR_HSR1//;PF03193.11//DUF258//
ci|000004245|Bact|Sample_MGT1|2	837	214.209	1.72086	3.29634	0.000506285	0.0244099		-	-
ci|000001990|Bact|Sample_MGT2|2	376	28.5072	4.0936	17.0725	0.000509653	0.0245586		-	-
Contig40279	819	219.172	3.86166	14.5371	0.000512373	0.0246719		-	PF13908.1//Shisa//
ci|000007779|Bact|Sample_MGT2|2	674	56.8187	4.27058	19.3006	0.000512575	0.0246719		COCA1_HUMAN	PF00092.23//VWA//;PF13519.1//VWA_2//
ci|000019489|Bact|Sample_MBC2|2	446	211.529	-1.39963	-2.63833	0.000513969	0.0247252		-	-
Contig33360	1251	294.438	1.93849	3.83304	0.000514295	0.0247271		PIAP_PIG	PF00653.16//BIR//;PF13920.1//zf-C3HC4_3//
ci|000026338|Bact|Sample_MGT1|2	308	31.2821	4.55527	23.5111	0.000518112	0.0248968		-	-
ci|000004195|Bact|Sample_MGT2|2	1635	631.53	2.15658	4.45858	0.00052057	0.025001		VDAC2_XENLA	PF01459.17//Porin_3//
ci|000015912|Bact|Sample_MGT1|2	620	1582.58	4.10701	17.2319	0.000522141	0.0250625	gb AY618311.2	CATL1_MOUSE	PF00112.18//Peptidase_C1//;PF08246.7//Inhibitor_I29//
ci|000013256|Bact|Sample_MBC1|2	452	27.1723	-4.55172	-23.4534	0.000522513	0.0250664		-	-
ci|000006382|Bact|Sample_MBC2|2	498	35.8458	-3.72613	-13.2335	0.000524277	0.0251371		-	-
ci|000001885|Bact|Sample_MGT1|2	752	441.744	1.5668	2.96246	0.000525387	0.0251763		-	PF00050.16//Kazal_1//
ci|000020803|Bact|Sample_MBC1|2	711	23.7329	-2.65688	-6.30667	0.000528862	0.0253154		-	-
ci|000022631|Bact|Sample_MGT2|2	1236	335.602	2.45973	5.50115	0.000528875	0.0253154		-	-
ci|000014336|Bact|Sample_MGC1|2	1400	8.64384	-4.40383	-21.1683	0.000531129	0.0254092		-	-
ci|000006347|Bact|Sample_MBT2|2	400	10.2979	4.41192	21.2873	0.000534037	0.0255249		-	-
Contig10940	519	11.9448	-4.45539	-21.9384	0.000534138	0.0255249		-	-
ci|000020296|Bact|Sample_MGT2|2	287	23.021	4.26695	19.2522	0.000535465	0.0255741		-	-
ci|000009693|Bact|Sample_MGC2|2	3355	23.0954	-4.53051	-23.111	0.000537701	0.0256667		-	PB015225//Pfam-B_15225//;PB005575//Pfam-B_5575//
ci|000035005|Bact|Sample_MBT2|2	156	11.9611	3.99508	15.9456	0.000538049	0.0256692		-	-
ci|000000571|Bact|Sample_MGC1|2	648	59.6484	-4.3866	-20.9169	0.000539224	0.025711		-	-
ci|000005035|Bact|Sample_MGC2|2	661	281.733	-1.91251	-3.76462	0.000540582	0.025732		PISD_PONAB	PF02666.10//PS_Dcarbxylase//
ci|000014822|Bact|Sample_MGT2|2	1784	31.8894	4.54444	23.3353	0.000540736	0.025732		-	PF13441.1//Gly-zipper_YMGG//;PF13488.1//Gly-zipper_Omp//;PF13436.1//Gly-zipper_OmpA//;PF05433.10//Rick_17kDa_Anti//;PB000532//Pfam-B_532//;PB014639//Pfam-B_14639//
ci|000004281|Bact|Sample_MGC2|2	1022	217.372	-1.77227	-3.4159	0.000540812	0.025732		-	-
ci|000005306|Bact|Sample_MBC2|2	1396	13.3453	-3.74652	-13.4219	0.000541018	0.025732		-	PF13855.1//LRR_8//;PF12799.2//LRR_4//;PF13306.1//LRR_5//
ci|000006252|Bact|Sample_MGC1|2	548	16.7611	-3.88619	-14.7864	0.000541467	0.025732		-	-
ci|000001192|Bact|Sample_MGC2|2	603	444.397	-1.30946	-2.47849	0.00054158	0.025732		-	-
Contig7656	1103	49.6501	-4.57705	-23.8688	0.000541748	0.025732		-	-
ci|000010600|Bact|Sample_MGT2|2	1948	390.876	1.75106	3.36607	0.000542527	0.0257548		S13A2_MOUSE	PF00939.14//Na_sulph_symp//;PF03600.11//CitMHS//
ci|000019422|Bact|Sample_MBC1|2	689	569.144	1.3991	2.63736	0.000546351	0.0259221	emb AJ609591.1	HIP_MYTED	-
Contig39032	497	13.49	3.70609	13.051	0.000546699	0.0259244		-	-
ci|000007638|Bact|Sample_MGC1|2	764	13.4089	-4.46472	-22.0807	0.000548779	0.0260088		-	-
ci|000000800|Bact|Sample_MGC1|2	1942	59.0805	-4.37972	-20.8175	0.000549855	0.0260455		ITM2B_CHICK	PF04089.9//BRICHOS//
Contig28572	633	220.779	-2.15714	-4.46029	0.000550787	0.0260646		-	-
Contig27182	1075	1732.75	-1.68017	-3.20467	0.000550861	0.0260646		-	-
Contig13536	2388	24.8734	2.7769	6.85379	0.000552233	0.0261124		-	PF13868.1//Trichoplein//
ci|000001658|Bact|Sample_MGC1|2	775	17.9214	-3.48263	-11.1783	0.000552666	0.0261124		-	-
ci|000019823|Bact|Sample_MGT1|2	216	11.9665	3.99186	15.91	0.000552841	0.0261124		-	-
ci|000020105|Bact|Sample_MBC1|2	1263	26.3204	-4.53298	-23.1506	0.000553182	0.0261124		-	-
ci|000010566|Bact|Sample_MBC1|2	270	14.3925	-3.28571	-9.75211	0.000553384	0.0261124		-	-
ci|000004324|Bact|Sample_MGT1|2	616	707.661	3.66549	12.6889	0.00055745	0.026276		-	PF00112.18//Peptidase_C1//;PF03051.10//Peptidase_C1_2//
ci|000023804|Bact|Sample_MGT1|2	247	56.6478	2.06466	4.18334	0.000557459	0.026276		-	-
Contig36462	1474	112.907	-2.06167	-4.1747	0.000561661	0.0264504		-	PF00754.20//F5_F8_type_C//
Contig11159	944	107.639	-4.32322	-20.0179	0.000561771	0.0264504	gb AY823624.1	-	-
ci|000012909|Bact|Sample_MGC2|2	971	57.8158	-3.5627	-11.8162	0.000563207	0.0265036		-	-
ci|000025438|Bact|Sample_MBC1|2	529	38.592	2.29772	4.91679	0.00056434	0.0265424		-	-
ci|000002406|Bact|Sample_MGC2|2	328	38.1087	-4.10873	-17.2525	0.000566456	0.0266274		-	-
ci|000005010|Bact|Sample_MGT1|2	576	96.5331	3.62037	12.2982	0.000566843	0.0266312	gb EU332543.1	CYC_PECGU	PB018316//Pfam-B_18316//;PF00034.16//Cytochrom_C//;PF13442.1//Cytochrome_CBB3//
ci|000000734|Bact|Sample_MGT1|2	1295	108.922	3.98421	15.8259	0.000568136	0.0266774		-	-
ci|000000309|Bact|Sample_MBC2|2	1143	37.6321	-2.8504	-7.21202	0.000569925	0.0267468		-	-
ci|000008365|Bact|Sample_MBT2|2	930	67.0425	-2.40395	-5.29249	0.00057044	0.0267565		-	-
ci|000004517|Bact|Sample_MBC2|2	494	10.374	4.3954	21.045	0.000573906	0.0269045		-	-
Contig13756	452	46.8355	3.0276	8.1545	0.000574668	0.0269256		-	-
Contig10567	1001	9.58438	-4.40239	-21.1471	0.000575296	0.026935		-	-
ci|000021625|Bact|Sample_MGT1|2	290	29.47	4.52064	22.9534	0.000575493	0.026935		-	-
Contig35021	1751	50.7806	-2.09404	-4.26943	0.000576033	0.0269457		-	-
ci|000001927|Bact|Sample_MGT2|2	500	30.6987	4.52258	22.9843	0.000577708	0.0270094		-	-
ci|000027508|Bact|Sample_MBC2|2	765	15.3325	3.73309	13.2975	0.000580224	0.0271009		-	PF00619.16//CARD//
ci|000006622|Bact|Sample_MGC2|2	459	26.0388	-4.10104	-17.1608	0.000580347	0.0271009		-	-
ci|000018158|Bact|Sample_MGC1|2	202	8.03159	-4.36921	-20.6664	0.000580919	0.0271009		-	-
ci|000041426|Bact|Sample_MBT2|2	209	8.03159	-4.36921	-20.6664	0.000580919	0.0271009		-	-
ci|000015729|Bact|Sample_MGC2|2	752	5230.8	-3.27851	-9.70351	0.00058345	0.0272043	gb KM192126.1	ATP6_MYTED	PF00119.15//ATP-synt_A//
ci|000014515|Bact|Sample_MGT1|2	549	71.7421	2.71165	6.55072	0.000583812	0.0272065		PRDX6_BOVIN	PF00578.16//AhpC-TSA//
Contig40359	816	26.1528	3.63343	12.41	0.000584323	0.0272069		-	-
ci|000018410|Bact|Sample_MGC2|2	602	78.1897	-4.42826	-21.5298	0.00058466	0.0272069		-	-
ci|000000383|Bact|Sample_MBC2|2	768	44.0266	-3.63057	-12.3854	0.000584766	0.0272069		-	-
ci|000013624|Bact|Sample_MGT2|2	644	250.695	1.39609	2.63188	0.000587283	0.0273093		-	-
ci|000011002|Bact|Sample_MGC1|2	520	72.3257	-4.16664	-17.959	0.000590323	0.0274359		-	-
ci|000003992|Bact|Sample_MGC1|2	756	15.157	-4.45995	-22.0079	0.000592676	0.0275304		-	-
ci|000000071|Bact|Sample_MGT1|2	708	17.2616	4.45969	22.004	0.000594807	0.0276146		-	-
ci|000002592|Bact|Sample_MGC1|2	672	33.3461	-4.19264	-18.2856	0.000598127	0.0277538		-	-
ci|000003166|Bact|Sample_MGT1|2	408	28.7905	4.50699	22.7373	0.000599691	0.0278114		-	-
ci|000015807|Bact|Sample_MGC2|2	798	37.4857	-2.58928	-6.01798	0.000600312	0.0278253		-	-
ci|000012537|Bact|Sample_MGC2|2	905	76.9914	-4.41827	-21.3811	0.000601424	0.0278619		-	-
ci|000001586|Bact|Sample_MGT1|2	2547	665.931	1.66744	3.1765	0.000604528	0.0279907		FAT2_HUMAN	PF00028.12//Cadherin//
ci|000000481|Bact|Sample_MGC2|2	1055	98.7218	-3.95995	-15.5619	0.000606256	0.0280556		-	-
ci|000020766|Bact|Sample_MBC2|2	452	12.841	-4.43265	-21.5954	0.000606927	0.0280717		-	-
Contig36520	2209	229.617	1.97502	3.93134	0.000607382	0.0280777		BETA_AGRFC	PF05199.8//GMC_oxred_C//
ci|000008324|Bact|Sample_MBC2|2	991	37.2925	-2.33731	-5.0536	0.000609225	0.0281478		-	-
ci|000026326|Bact|Sample_MGT1|2	165	8.73556	4.34862	20.3734	0.000614443	0.0283737		-	-
Contig32499	209	16.1142	-4.14644	-17.7093	0.000617079	0.0284757		-	-
Contig30605	880	191.447	-2.12341	-4.35721	0.000617311	0.0284757		-	-
ci|000026615|Bact|Sample_MBT2|2	298	20.2249	3.51246	11.4118	0.00061894	0.0285356		-	-
Contig35720	796	41.1472	2.28221	4.86424	0.00062601	0.0288462		-	-
ci|000002680|Bact|Sample_MGT2|2	637	54.0495	4.53108	23.1202	0.000626502	0.0288535		-	-
ci|000014097|Bact|Sample_MGT1|2	1199	482.888	1.26546	2.40405	0.000627184	0.0288695	emb FR715595.1	C1QL4_MOUSE	PF00386.16//C1q//
ci|000002049|Bact|Sample_MGT2|2	1084	29.2697	4.49497	22.5486	0.000627754	0.0288698		-	PF04089.9//BRICHOS//
Contig29352	835	594.561	-3.27473	-9.67812	0.000627859	0.0288698		-	-
Contig7056	1383	52.5801	-4.12738	-17.4769	0.000629115	0.0289122		-	-
ci|000021853|Bact|Sample_MGT2|2	257	53.8113	4.52911	23.0886	0.000630169	0.0289452		-	-
ci|000011172|Bact|Sample_MGC1|2	949	92.1094	-4.42721	-21.5141	0.000632397	0.0290321	emb FR715587.1	CBLN3_MOUSE	PF00386.16//C1q//
ci|000025877|Bact|Sample_MBC2|2	435	21.1782	-4.47664	-22.2639	0.000633461	0.0290655		-	-
ci|000011653|Bact|Sample_MGC1|2	738	151.77	-2.41952	-5.34994	0.000634901	0.0291161		-	-
ci|000006269|Bact|Sample_MGC2|2	1194	2581.65	-3.70266	-13.02	0.000637968	0.0292413		-	-
ci|000002114|Bact|Sample_MGT1|2	494	39.7004	3.51722	11.4496	0.000638446	0.0292477		-	-
ci|000001813|Bact|Sample_MGC1|2	389	43.9708	-4.52111	-22.9609	0.000639984	0.0293026		-	-
ci|000020609|Bact|Sample_MBT1|2	592	8.29418	4.32868	20.0938	0.000641325	0.0293484		-	-
Contig33450	443	46.4336	3.82675	14.1895	0.000642811	0.0293902		-	-
ci|000018172|Bact|Sample_MGT1|2	506	135.786	3.69775	12.9758	0.000643142	0.0293902		-	-
ci|000017964|Bact|Sample_MGT2|2	250	13.0287	4.40227	21.1453	0.000643259	0.0293902		-	-
ci|000015149|Bact|Sample_MGT1|2	493	27.6579	4.48336	22.3679	0.000643836	0.0294011		-	-
ci|000024727|Bact|Sample_MGT1|2	157	17.6976	3.18155	9.07281	0.000644486	0.0294125		-	-
ci|000006564|Bact|Sample_MBT2|2	643	14.5891	-4.43273	-21.5965	0.000644768	0.0294125		-	PF04756.8//OST3_OST6//
ci|000001442|Bact|Sample_MBT2|2	885	121.958	1.69222	3.23155	0.000645756	0.0294421		-	-
ci|000014073|Bact|Sample_MGC2|2	538	332.635	-3.42692	-10.7549	0.00064793	0.0295225		-	PF13833.1//EF-hand_8//;PF00036.27//EF-hand_1//;PF13405.1//EF-hand_6//;PF13202.1//EF-hand_5//;PF13499.1//EF-hand_7//
ci|000017407|Bact|Sample_MGT2|2	524	1415.32	3.53492	11.5909	0.000648204	0.0295225		-	-
Contig22519	1265	13.0613	-3.70968	-13.0836	0.000651068	0.0296373		-	PF01607.19//CBM_14//
Contig12922	896	8.43387	4.32747	20.0769	0.00065238	0.0296814		-	-
Contig33632	1353	244.791	3.53216	11.5688	0.00065361	0.0297217		YIPF5_XENTR	PF04893.12//Yip1//
ci|000006629|Bact|Sample_MGT1|2	2045	116.91	2.61716	6.13543	0.000657359	0.0298765	gb KF110678.1	LITAF_CHICK	PF10601.4//zf-LITAF-like//
ci|000014972|Bact|Sample_MGC2|2	1404	152.73	-4.22403	-18.6879	0.000660526	0.0300046		-	-
Contig31157	630	36.6641	-3.93835	-15.3307	0.00067161	0.0304921		-	-
ci|000007875|Bact|Sample_MGC1|2	871	23.4807	-4.46644	-22.1071	0.000675651	0.0306165		-	-
ci|000004498|Bact|Sample_MBC1|2	900	23.4807	-4.46644	-22.1071	0.000675651	0.0306165		-	PF04471.7//Mrr_cat//
Contig27061	1157	2194.34	-4.11777	-17.3609	0.000675892	0.0306165		-	-
Contig41240	617	238.156	1.29751	2.45805	0.000675941	0.0306165		S22AL_MOUSE	PF07690.11//MFS_1//
ci|000014376|Bact|Sample_MGT2|2	879	131.151	2.27473	4.83906	0.000676285	0.0306165		-	PF00406.17//ADK//
ci|000012104|Bact|Sample_MGT2|2	907	1357.43	1.82825	3.55105	0.00067712	0.0306165		-	-
ci|000002772|Bact|Sample_MGT2|2	335	16.8624	4.42162	21.4309	0.000677261	0.0306165		-	-
Contig34531	1075	78.6843	3.6185	12.2822	0.000677448	0.0306165		VATF_MANSE	PF01990.12//ATP-synt_F//
ci|000019344|Bact|Sample_MBT2|2	1672	18.219	3.81768	14.1006	0.000677868	0.0306165		-	-
ci|000007569|Bact|Sample_MGT1|2	551	40.1007	3.9206	15.1432	0.000677982	0.0306165		-	-
ci|000006047|Bact|Sample_MGT2|2	304	24.8361	3.31433	9.94747	0.000678355	0.0306165		-	-
ci|000028345|Bact|Sample_MGT2|2	135	8.68367	4.32335	20.0198	0.000678603	0.0306165		-	-
Contig2137	702	9.01644	-4.35066	-20.4023	0.000680549	0.0306883		-	-
ci|000013522|Bact|Sample_MBC1|2	1164	40.2176	-2.38345	-5.21783	0.000681972	0.0307208		-	PF05193.16//Peptidase_M16_C//
ci|000000018|Bact|Sample_MGT1|2	1943	453.594	2.42383	5.36592	0.000681982	0.0307208		-	-
ci|000005345|Bact|Sample_MGT2|2	390	27.8408	4.4657	22.0957	0.0006852	0.0308469		-	-
Contig28729	821	479.507	-1.84981	-3.60452	0.000685939	0.0308469		-	-
ci|000004625|Bact|Sample_MGT1|2	518	59.5752	2.25088	4.75975	0.0006864	0.0308469		-	-
ci|000025144|Bact|Sample_MGC1|2	133	8.40419	-4.33671	-20.206	0.000686565	0.0308469		-	-
Contig14178	752	8.40419	-4.33671	-20.206	0.000686565	0.0308469		LECH_CHICK	PF00059.16//Lectin_C//
ci|000000378|Bact|Sample_MGT2|2	2713	83.448	2.80873	7.00667	0.000687664	0.0308685		DDX21_RAT	PF00270.24//DEAD//;PF00271.26//Helicase_C//;PF08152.7//GUCT//;PF04851.10//ResIII//
ci|000020562|Bact|Sample_MBC1|2	2183	11.917	-3.98958	-15.8849	0.000688068	0.0308685		EHF_PANTR	PF00178.17//Ets//;PF02198.11//SAM_PNT//
ci|000006246|Bact|Sample_MBC2|2	674	26.4492	-3.72919	-13.2617	0.000688118	0.0308685		-	-
ci|000005466|Bact|Sample_MGC1|2	1574	88.2795	-3.71261	-13.1101	0.00068867	0.0308772		TIMP3_RABIT	PF00965.12//TIMP//
ci|000005161|Bact|Sample_MGC1|2	246	23.1968	-4.45883	-21.9909	0.000691291	0.0309787		-	-
ci|000025709|Bact|Sample_MBC2|2	1674	7.41934	-4.31302	-19.877	0.000691714	0.0309816		-	-
ci|000004175|Bact|Sample_MBC2|2	510	71.2397	-4.36746	-20.6413	0.000693797	0.0310587		-	-
Contig14372	2371	48.3554	-2.22258	-4.66729	0.000694267	0.0310637		MITF_RAT	PF00010.21//HLH//
ci|000008997|Bact|Sample_MBT2|2	685	28.0712	-3.03364	-8.18874	0.000696031	0.0311265		-	-
ci|000003663|Bact|Sample_MGC1|2	462	41.4151	-4.49228	-22.5067	0.000696939	0.031151		-	-
ci|000001978|Bact|Sample_MBC2|2	968	7.67284	4.29326	19.6065	0.000698774	0.0312169		-	-
Contig26263	495	127.286	-2.53236	-5.78516	0.000699771	0.0312452		RPAB5_BOVIN	-
ci|000017188|Bact|Sample_MBC2|2	811	49.2519	-3.71792	-13.1585	0.000702593	0.031355		-	PF13676.1//TIR_2//;PF01582.15//TIR//
ci|000014621|Bact|Sample_MBT2|2	605	11.4965	3.9332	15.2761	0.000703656	0.0313633		-	-
ci|000001426|Bact|Sample_MBT2|2	1259	92.5026	-1.7652	-3.3992	0.000703959	0.0313633		CY1_HUMAN	PF02167.10//Cytochrom_C1//
ci|000012033|Bact|Sample_MBC2|2	759	26.2988	4.45341	21.9084	0.000704129	0.0313633		-	-
ci|000003538|Bact|Sample_MBC2|2	225	14.0212	-4.40395	-21.17	0.000704593	0.0313633		-	-
Contig27239	1077	14.0212	-4.40395	-21.17	0.000704593	0.0313633		-	-
ci|000002186|Bact|Sample_MGC2|2	790	1531.53	-2.52349	-5.74973	0.000705089	0.0313692		RL21_PYUST	PF01157.13//Ribosomal_L21e//
Contig25405	877	47.7095	-2.74424	-6.70038	0.000706202	0.0314026		-	-
ci|000000141|Bact|Sample_MGT2|2	657	58.9782	3.4672	11.0594	0.000710557	0.03158		-	-
Contig23612	1576	71.6243	-3.92904	-15.2321	0.000710968	0.0315819		-	-
ci|000006863|Bact|Sample_MBT1|2	969	7.64956	4.28835	19.5398	0.000711818	0.0316035		PLCL_MYTGA	-
ci|000021674|Bact|Sample_MGT2|2	719	15.988	3.78478	13.7826	0.000712808	0.0316312		HS12A_HUMAN	PB005682//Pfam-B_5682//
Contig2090	724	8.72392	4.31159	19.8572	0.000715643	0.0317407		-	-
Contig35306	1083	414.53	3.51063	11.3974	0.000717749	0.0318137		-	-
ci|000007365|Bact|Sample_MGC1|2	417	40.5631	-4.48216	-22.3494	0.000718025	0.0318137		-	PB002965//Pfam-B_2965//
ci|000013666|Bact|Sample_MGC2|2	688	774.99	-2.24606	-4.74386	0.000718826	0.0318328		-	-
Contig18694	488	16.3861	4.40174	21.1377	0.00071952	0.0318472		-	-
Contig11377	1025	130.434	-2.60082	-6.06632	0.000721181	0.0319044		-	-
ci|000002555|Bact|Sample_MBT2|2	758	25.8458	4.44301	21.751	0.00072627	0.0321131		-	-
ci|000013374|Bact|Sample_MGC2|2	1318	19.7403	-4.43085	-21.5684	0.00072762	0.0321563		-	-
Contig31119	1045	9.37275	-4.34054	-20.2596	0.000729773	0.0322099		-	-
ci|000000755|Bact|Sample_MBT2|2	2145	9.37275	-4.34054	-20.2596	0.000729773	0.0322099		TYRO2_PINMG	PF00264.15//Tyrosinase//
Contig7085	1486	29.9624	3.73737	13.3371	0.00072995	0.0322099		-	-
ci|000008330|Bact|Sample_MBT1|2	617	12.16	-4.37654	-20.7716	0.000732716	0.0323154		-	-
Contig38307	721	165.901	2.23872	4.71977	0.000733443	0.032331		DCDA_ORYSJ	PF00278.17//Orn_DAP_Arg_deC//
ci|000000067|Bact|Sample_MGC1|2	1839	89.1963	-2.94051	-7.67684	0.000738756	0.0325404		PIP_LEPBY	PF00561.15//Abhydrolase_1//;PF12697.2//Abhydrolase_6//;PF12695.2//Abhydrolase_5//
Contig7750	846	34.6853	-2.29928	-4.92213	0.000738948	0.0325404		COCA1_HUMAN	PF00092.23//VWA//;PF13519.1//VWA_2//
ci|000004877|Bact|Sample_MBC2|2	1247	22.3449	-4.4354	-21.6365	0.000741602	0.0326407		-	-
ci|000014865|Bact|Sample_MGT2|2	514	16.148	4.39155	20.9888	0.000742148	0.032648		-	-
ci|000030259|Bact|Sample_MGT2|2	145	9.42141	4.31543	19.9101	0.000742624	0.032648		-	-
ci|000016290|Bact|Sample_MGT2|2	493	39.7703	4.1546	17.8098	0.000742902	0.032648		-	-
ci|000017889|Bact|Sample_MBC1|2	2474	8.73247	-4.32311	-20.0164	0.000743833	0.0326723		-	-
ci|000001880|Bact|Sample_MGT2|2	556	150.17	1.83043	3.55643	0.000746903	0.0327905		TEMPT_APLCA	-
Contig27224	1515	191.655	-1.98589	-3.96108	0.00074762	0.0328053		-	PF07748.8//Glyco_hydro_38C//
ci|000000573|Bact|Sample_MGC2|2	1587	76.9405	-3.16979	-8.99915	0.000750031	0.0328944		ADK2_ARATH	PF00294.19//PfkB//
Contig18944	1240	109.1	-2.36731	-5.15977	0.000751153	0.0329269		-	-
Contig37964	503	71.6905	3.94198	15.3693	0.000751748	0.0329362		-	-
Contig26725	3295	1821.65	-1.91434	-3.7694	0.00075721	0.0331587		-	-
ci|000019197|Bact|Sample_MGT1|2	1104	14.5753	3.4247	10.7384	0.000758003	0.0331766		-	PF00180.15//Iso_dh//
ci|000004789|Bact|Sample_MBC2|2	601	30.602	-3.80664	-13.993	0.000758699	0.0331903		-	-
ci|000000636|Bact|Sample_MGC1|2	1748	77.0358	-4.35474	-20.4601	0.000763835	0.0333981		-	-
ci|000009441|Bact|Sample_MGC1|2	1029	178.129	-3.94373	-15.3879	0.000764302	0.0334016	gb KM042111.1	H33_DROHY	PF00125.19//Histone//
Contig17116	248	15.9098	4.38117	20.8383	0.000765862	0.0334528		-	-
ci|000005007|Bact|Sample_MGC2|2	834	151.497	-1.62354	-3.08131	0.000767735	0.0335082		PLCL_MYTGA	-
ci|000027426|Bact|Sample_MGT2|2	159	12.076	4.34516	20.3246	0.000768012	0.0335082		-	-
ci|000002623|Bact|Sample_MGT2|2	355	686.923	1.29946	2.46137	0.000768479	0.0335082		-	-
ci|000015805|Bact|Sample_MGT1|2	656	139.927	2.23866	4.71959	0.000768681	0.0335082		TXD17_MOUSE	PF06110.6//DUF953//
ci|000014546|Bact|Sample_MGT1|2	620	147.457	1.57032	2.9697	0.000771472	0.0336012		ATPK_DROME	PF10206.4//WRW//
ci|000020352|Bact|Sample_MBC2|2	605	13.4532	-4.37423	-20.7383	0.000771592	0.0336012		-	-
ci|000030025|Bact|Sample_MBT2|2	229	10.5011	4.32316	20.017	0.00077287	0.0336399		-	-
ci|000014801|Bact|Sample_MGT2|2	1122	7.84115	4.27144	19.3122	0.000779091	0.0338822		SCR20_NOTSL	PF02798.15//GST_N//;PF13417.1//GST_N_3//
ci|000023561|Bact|Sample_MBT1|2	519	31.6755	-3.36337	-10.2914	0.000779552	0.0338822		COX1_CAPHI	-
ci|000009402|Bact|Sample_MBC2|2	537	82.935	-2.9691	-7.83046	0.000779614	0.0338822		PNO1_XENLA	PB003460//Pfam-B_3460//;PF00013.24//KH_1//;PB006067//Pfam-B_6067//
ci|000013419|Bact|Sample_MBC2|2	712	61.9229	-2.06435	-4.18244	0.000781192	0.0339337		-	-
Contig33575	1943	229.542	1.76291	3.39383	0.000785121	0.0340873		-	-
ci|000001814|Bact|Sample_MGT1|2	611	47.9568	3.56291	11.818	0.00078815	0.0342016		-	-
ci|000027606|Bact|Sample_MBC1|2	1213	7.7838	-4.29009	-19.5635	0.000789812	0.0342565		-	-
ci|000004005|Bact|Sample_MGC2|2	761	93.9204	-4.25323	-19.07	0.000791612	0.0343016		-	-
ci|000009823|Bact|Sample_MGT2|2	996	83.3338	4.34592	20.3353	0.000791645	0.0343016		-	PF04548.11//AIG1//
ci|000002441|Bact|Sample_MGC2|2	591	40.0977	-4.08168	-16.932	0.000794222	0.034396		-	-
ci|000014800|Bact|Sample_MGC2|2	636	7.15346	-4.27098	-19.306	0.000802698	0.0347457		-	-
ci|000000698|Bact|Sample_MBT1|2	525	11.6807	-4.34615	-20.3386	0.00080473	0.0348046		-	-
Contig14395	627	99.4688	2.99234	7.95763	0.000804866	0.0348046		-	-
ci|000029812|Bact|Sample_MGT2|2	136	8.20736	4.27097	19.3059	0.00080669	0.0348486		-	-
ci|000025934|Bact|Sample_MGT2|2	124	8.20736	4.27097	19.3059	0.00080669	0.0348486		-	-
ci|000014593|Bact|Sample_MGC2|2	1085	538.956	-2.12871	-4.37326	0.000808617	0.0349009		BGH3_MOUSE	PF02469.17//Fasciclin//
[truncated: 287 more rows]

## Sheet: MGT_vs_MBT_DEGs
Sequence ID	Length (bp)	baseMean	log2FC	FC	p-value	Adjusted p-value	Blast_nucleotide	Blast_UniProt	Pfam
Contig35998	1298	45876.8	7.92553	243.122	0	0	gb DQ268867.1	-	-
Contig36679	403	45865.5	7.87537	234.814	2.38267e-278	1.06173e-273	gb DQ268867.1	-	-
Contig28275	767	16144.8	8.00151	256.268	1.27801e-262	3.7966e-258		-	PF00036.27//EF-hand_1//;PF13405.1//EF-hand_6//;PF13202.1//EF-hand_5//;PF13499.1//EF-hand_7//;PF13833.1//EF-hand_8//
Contig40803	412	31007.9	7.70452	208.589	7.73009e-242	1.72228e-237		-	-
Contig26251	1289	20602.6	7.81086	224.544	8.16024e-239	1.4545e-234		-	-
ci|000011478|Bact|Sample_MGC2|2	429	71036.9	7.84005	229.135	5.57741e-226	8.2844e-222	gb DQ268867.1	-	-
Contig24870	677	18315.3	7.41108	170.199	4.67858e-209	5.95657e-205		-	-
Contig30867	7055	21251.4	8.44526	348.56	2.89118e-207	3.22081e-203		-	PF00093.13//VWC//
Contig25181	504	12726.6	7.92557	243.128	8.97699e-202	8.88932e-198	gb KP141763.1	SPI2_CRAVI	-
Contig36493	344	42508.3	7.99971	255.949	4.18808e-198	3.73246e-194		-	-
ci|000024019|Bact|Sample_MBT2|2	560	8693.74	7.25448	152.692	9.26671e-198	7.5078e-194		-	-
Contig32114	403	18928	7.95203	247.628	2.62472e-190	1.94931e-186	gb DQ268867.1	-	-
Contig38099	893	34346.3	7.83713	228.672	8.96091e-189	6.14312e-185		PLSLP_LOTGI	-
Contig36675	1312	46975.2	7.56654	189.564	2.33592e-168	1.487e-164		EPDR1_HUMAN	PF00811.13//Ependymin//
Contig32107	765	7830.76	8.67871	409.782	2.35191e-162	1.39736e-158		SAP3_MACFA	PF02221.10//E1_DerP2_DerF2//
Contig32126	1175	15660.7	7.25294	152.529	1.55544e-160	8.66388e-157		CATL1_PIG	PF00112.18//Peptidase_C1//;PF08246.7//Inhibitor_I29//;PF03051.10//Peptidase_C1_2//
Contig27416	380	31441.8	7.52518	184.207	5.64822e-153	2.96103e-149		-	-
ci|000012341|Bact|Sample_MGT2|2	977	21296.7	7.90716	240.044	1.22023e-147	6.04158e-144	gb EF080939.1	-	PF01549.19//ShK//
Contig34488	720	11107.1	7.656	201.69	3.61479e-141	1.69554e-137		-	PF00036.27//EF-hand_1//;PF13405.1//EF-hand_6//;PF13499.1//EF-hand_7//;PF13202.1//EF-hand_5//;PF13833.1//EF-hand_8//
ci|000010836|Bact|Sample_MGC1|2	617	4127.07	8.57131	380.382	9.06539e-141	4.03959e-137		CATL_SARPE	PF00112.18//Peptidase_C1//
Contig30714	761	5774.5	6.88026	117.805	5.56858e-140	2.36323e-136		-	PF00036.27//EF-hand_1//;PF13405.1//EF-hand_6//;PF13499.1//EF-hand_7//;PF13202.1//EF-hand_5//;PF13833.1//EF-hand_8//
Contig27604	1570	5663.26	7.24303	151.485	3.42613e-134	1.38791e-130		LIPR1_HUMAN	PF00151.14//Lipase//;PF12697.2//Abhydrolase_6//;PF12695.2//Abhydrolase_5//
ci|000022720|Bact|Sample_MGT2|2	1699	5563.74	8.24732	303.872	1.54939e-132	6.00361e-129		GUN4_THEFU	PF00759.14//Glyco_hydro_9//
Contig22367	781	11908.8	-6.30768	-79.214	3.83721e-130	1.4249e-126		CNR11_MAIZE	PF04749.12//PLAC8//
ci|000022996|Bact|Sample_MGT1|2	1419	20535.4	7.63287	198.482	6.06544e-130	2.16223e-126		NAS13_CAEEL	PF01400.19//Astacin//;PF00629.18//MAM//
ci|000012112|Bact|Sample_MGT2|2	593	6087.8	7.89339	237.764	7.49784e-128	2.57006e-124		-	-
Contig27488	771	9828.09	7.55213	187.68	1.32265e-124	4.36576e-121		EPDR1_HUMAN	PF00811.13//Ependymin//
Contig26612	808	8109.03	7.56097	188.833	2.47521e-124	7.87832e-121		-	-
ci|000013526|Bact|Sample_MGC2|2	952	11576.7	8.79373	443.788	3.95125e-124	1.21427e-120		ASTA_ASTAS	PF01400.19//Astacin//
ci|000011172|Bact|Sample_MGC2|2	493	9255.85	7.87309	234.442	1.52317e-123	4.52489e-120		-	-
Contig38949	579	7339.41	7.40333	169.287	4.81743e-121	1.38495e-117		-	-
Contig34833	1086	3803.19	7.15636	142.653	2.54814e-120	7.09666e-117		-	PF00050.16//Kazal_1//;PF07648.10//Kazal_2//
ci|000012148|Bact|Sample_MGT1|2	5736	3520.6	8.31293	318.011	2.37945e-117	6.42604e-114		MATN1_CHICK	PF00092.23//VWA//;PF13519.1//VWA_2//;PF13768.1//VWA_3//;PF10138.4//vWA-TerF-like//;PF05762.9//VWA_CoxE//
Contig27331	317	9025.01	7.45778	175.798	2.52636e-115	6.62212e-112		-	-
ci|000010494|Bact|Sample_MGT1|2	804	5443.9	7.68256	205.438	9.48901e-115	2.4162e-111		-	-
Contig27611	1376	20841.9	7.65205	201.139	2.4166e-114	5.98249e-111		BGBP_PENMO	PF00722.16//Glyco_hydro_16//
Contig7644	1976	3522.44	6.57676	95.456	5.51215e-112	1.3277e-108		LRC15_MOUSE	PF13855.1//LRR_8//;PF12799.2//LRR_4//;PF00560.28//LRR_1//
ci|000010683|Bact|Sample_MGT2|2	1895	5176.14	8.50646	363.664	1.91392e-111	4.48869e-108		-	PF00092.23//VWA//;PF13519.1//VWA_2//
ci|000022372|Bact|Sample_MBT2|2	673	9103.37	8.22431	299.064	2.01977e-110	4.61549e-107		-	-
Contig26632	552	11784.8	7.38102	166.689	3.38189e-108	7.53494e-105		-	-
Contig28883	1303	27791.2	8.22148	298.478	5.54512e-108	1.20533e-104		CTNA_DICDI	PB014615//Pfam-B_14615//
ci|000008117|Bact|Sample_MGC1|2	565	2684.26	8.3236	320.37	5.1841e-107	1.10003e-103		-	-
Contig32054	983	2461.09	7.2402	151.188	6.2272e-106	1.29064e-102		-	-
Contig35537	2252	7926.88	6.4996	90.4846	7.28479e-106	1.47552e-102		LEG6_MOUSE	PF00337.17//Gal-bind_lectin//;PF06439.6//DUF1080//
Contig19648	451	7847.35	8.49096	359.777	7.08904e-104	1.40396e-100		-	PB018671//Pfam-B_18671//;PF08483.6//IstB_IS21_ATP//
Contig40929	898	4925.77	7.44211	173.9	1.19548e-103	2.31615e-100		OVCH1_HUMAN	PF00089.21//Trypsin//
Contig8584	1191	6333.46	6.80514	111.828	2.45011e-102	4.64588e-99	gb AY618311.2	CATL_SARPE	PF00112.18//Peptidase_C1//;PF08246.7//Inhibitor_I29//;PF03051.10//Peptidase_C1_2//
Contig24862	802	2394.19	7.6023	194.321	4.74763e-102	8.81487e-99		-	-
ci|000006650|Bact|Sample_MBC2|2	790	13215.4	7.52143	183.728	6.56286e-102	1.19365e-98		EPDR1_HUMAN	PF00811.13//Ependymin//
Contig36699	1022	11198.5	7.83291	228.003	8.38152e-102	1.49394e-98		POSTN_MOUSE	PF02469.17//Fasciclin//
Contig4141	401	9755.72	-7.17433	-144.44	1.53135e-101	2.67599e-98		-	-
ci|000000288|Bact|Sample_MGC2|2	1147	2977.83	6.97021	125.384	6.3542e-101	1.08902e-97		-	PB012291//Pfam-B_12291//
Contig25867	1272	6442.27	4.88715	29.5924	5.80403e-100	9.75964e-97		-	PF00086.13//Thyroglobulin_1//
Contig32049	759	2194.94	7.71225	209.709	1.10851e-99	1.82948e-96		TEMPT_APLCA	-
Contig33587	596	2915.62	6.97392	125.707	6.78889e-99	1.10006e-95		-	-
Contig39673	359	44292	7.94913	247.131	1.95869e-98	3.11715e-95		-	-
ci|000012254|Bact|Sample_MGT2|2	2230	7842.25	7.47792	178.27	3.95764e-98	6.18788e-95		CHIA_RAT	PF00704.23//Glyco_hydro_18//;PF01607.19//CBM_14//
Contig36470	336	7879.77	8.12552	279.271	1.79599e-97	2.75966e-94	gb KP141764.1	SPI2_CRAVI	-
Contig39859	1725	2023.57	7.91431	241.238	3.21979e-95	4.86358e-92		BGBP_PENMO	PF00722.16//Glyco_hydro_16//
ci|000016811|Bact|Sample_MGT2|2	447	8035.21	7.56549	189.426	1.63011e-94	2.42128e-91		-	-
Contig36122	1118	5214.7	8.19109	292.256	1.75047e-94	2.55743e-91		-	-
Contig36676	2123	6635.58	7.85916	232.19	7.18128e-93	1.03226e-89		-	-
ci|000021314|Bact|Sample_MGC2|2	1100	4019.42	7.41396	170.539	8.29131e-93	1.1729e-89		TMPS3_MOUSE	PF00089.21//Trypsin//;PF09342.6//DUF1986//
Contig38114	952	2779.52	8.36616	329.964	1.87342e-92	2.60877e-89		-	PF01549.19//ShK//
Contig13885	350	10854.4	7.39215	167.981	4.03952e-92	5.53855e-89	gb KP141761.1	-	-
Contig30637	872	2003.85	7.61017	195.384	2.00742e-91	2.71065e-88		IMSP5_RUDPH	PF00036.27//EF-hand_1//;PF13202.1//EF-hand_5//;PF13405.1//EF-hand_6//;PF13499.1//EF-hand_7//;PF13833.1//EF-hand_8//
ci|000014580|Bact|Sample_MGC2|2	1200	5038.97	7.14452	141.486	7.2509e-90	9.64489e-87		EPDR1_BOVIN	-
ci|000004335|Bact|Sample_MBT2|2	994	3645.88	7.1608	143.092	1.9013e-87	2.49185e-84		-	PB014615//Pfam-B_14615//
ci|000011642|Bact|Sample_MGC2|2	935	3755.14	8.33556	323.037	3.08677e-86	3.9869e-83		-	PF00093.13//VWC//
Contig36224	5394	3238.65	8.90084	477.99	9.43322e-86	1.201e-82		-	PF00093.13//VWC//
ci|000009868|Bact|Sample_MGC1|2	409	3032.35	8.44648	348.855	7.32557e-85	9.19525e-82		-	-
ci|000008563|Bact|Sample_MBT2|2	1118	76343.5	-7.81772	-225.615	1.58962e-83	1.96762e-80		-	PF01391.13//Collagen//;PB016127//Pfam-B_16127//;PB005698//Pfam-B_5698//;PB006396//Pfam-B_6396//;PB008249//Pfam-B_8249//;PB019269//Pfam-B_19269//;PB004714//Pfam-B_4714//;PB002564//Pfam-B_2564//;PB018033//Pfam-B_18033//;PB007383//Pfam-B_7383//;PB003601//Pfam-B_3601//;PB003913//Pfam-B_3913//
Contig34066	2518	2072.3	7.68003	205.079	3.17195e-83	3.87243e-80		MPEG1_PONAB	PF01823.14//MACPF//
ci|000007823|Bact|Sample_MGT1|2	1409	1909.82	7.9021	239.204	4.0466e-83	4.87347e-80		LGR5_RAT	PF13855.1//LRR_8//;PF12799.2//LRR_4//;PF00560.28//LRR_1//;PF13306.1//LRR_5//;PF13504.1//LRR_7//;PF13516.1//LRR_6//
ci|000003543|Bact|Sample_MGC2|2	1674	2110.37	6.74308	107.12	1.54293e-82	1.83343e-79		GUNA_BACPU	PF00759.14//Glyco_hydro_9//;PF00553.14//CBM_2//
ci|000009815|Bact|Sample_MGC1|2	1099	4277.22	8.49735	361.375	1.90684e-82	2.23605e-79		-	-
ci|000021938|Bact|Sample_MGC2|2	1932	2154.18	8.07172	269.048	4.12447e-82	4.77373e-79		-	PF00093.13//VWC//
ci|000015032|Bact|Sample_MGT1|2	1811	2887.91	7.50389	181.509	7.29939e-82	8.34012e-79		-	-
Contig35680	703	1828.17	7.79845	222.622	9.99766e-82	1.12785e-78		-	PF00031.16//Cystatin//
ci|000011359|Bact|Sample_MGC2|2	823	17264.9	9.23724	603.511	1.05674e-81	1.17722e-78		EPDR1_HUMAN	PF00811.13//Ependymin//
Contig36635	759	3127.73	7.56016	188.728	1.5944e-80	1.75425e-77		SAP3_MACFA	PF02221.10//E1_DerP2_DerF2//
ci|000014398|Bact|Sample_MGC2|2	954	14417.3	8.15015	284.079	2.92771e-80	3.18196e-77		MEP1A_HUMAN	PF00629.18//MAM//;PF01400.19//Astacin//
Contig36646	949	3938.72	7.83693	228.64	1.45732e-79	1.5648e-76		GPX_PROCL	PF00255.14//GSHPx//
Contig36539	773	3187.26	8.1257	279.305	9.19107e-79	9.7514e-76		-	-
Contig38817	1120	2795.9	7.74082	213.904	1.50382e-78	1.57673e-75		SAP3_MOUSE	PF02221.10//E1_DerP2_DerF2//
Contig24941	1061	4680.34	8.30181	315.569	1.92538e-78	1.99525e-75		-	PF01549.19//ShK//
Contig27598	1214	47396.7	8.1337	280.859	2.24568e-78	2.30042e-75	gb AY618311.2	CATL_SARPE	PF00112.18//Peptidase_C1//;PF08246.7//Inhibitor_I29//;PF03051.10//Peptidase_C1_2//
Contig30625	624	7085.65	7.33866	161.866	4.62877e-78	4.68773e-75		-	PF07648.10//Kazal_2//;PF00050.16//Kazal_1//
[truncated: 27,086 more rows]
