# Supplementary material for: RNA-Seq Analysis for Assessing the Early Response to DSP Toxins in Mytilus galloprovincialis Digestive Gland and Gill
Source: Toxins (Basel). 2018 Oct 16;10(10):417. doi: 10.3390/toxins10100417 (PMC6215123; doi:10.3390/toxins10100417)
Supplement: Supplementary file 1 [file toxins-10-00417-s001.zip › File S3.xlsx]

## Sheet: MGT_vs_MGC
Pfam Category	Number of genes	p-value	ExpressionPaterns	Genes
PF04548.11//AIG1	26	0.00248912	168.9926072,20.33531722,3.426207837,-36.55777068,-228.1111086,80.95086214,-29.03082069,-6.076207974,347.6000169,338.4263056,23.64651793,15.46453642,44.77137951,79.90105158,49.82764616,30.60895197,108.9391354,-67.9051396,59.19338317,24.69302212,45.67406138,49.34650305,32.60959646,24.53782827,-23.32322458,-26.03644105	ci|000007079|Bact|Sample_MGT1|2,ci|000009823|Bact|Sample_MGT2|2,Contig39360,ci|000004488|Bact|Sample_MBC1|2,ci|000002253|Bact|Sample_MGC2|2,ci|000003289|Bact|Sample_MGT2|2,Contig24018,Contig30179,ci|000005587|Bact|Sample_MGT2|2,ci|000004850|Bact|Sample_MGT1|2,ci|000001743|Bact|Sample_MGT1|2,ci|000000565|Bact|Sample_MGT2|2,ci|000022530|Bact|Sample_MGT1|2,ci|000000804|Bact|Sample_MGT2|2,ci|00000383…
PF01926.18//MMR_HSR1	25	0.0029543	168.9926072,-228.1111086,80.95086214,-29.03082069,-25.31168441,347.6000169,338.4263056,23.64651793,157.8071884,15.46453642,18.69533823,44.77137951,79.90105158,30.60895197,108.9391354,-67.9051396,59.19338317,45.67406138,24.1537063,49.34650305,12.256054,24.53782827,-54.50471862,-23.32322458,9.436548035	ci|000007079|Bact|Sample_MGT1|2,ci|000002253|Bact|Sample_MGC2|2,ci|000003289|Bact|Sample_MGT2|2,Contig24018,ci|000003835|Bact|Sample_MGC2|2,ci|000005587|Bact|Sample_MGT2|2,ci|000004850|Bact|Sample_MGT1|2,ci|000001743|Bact|Sample_MGT1|2,ci|000001513|Bact|Sample_MGT2|2,ci|000000565|Bact|Sample_MGT2|2,ci|000005454|Bact|Sample_MGT2|2,ci|000022530|Bact|Sample_MGT1|2,ci|000000804|Bact|Sample_MGT2|2,ci|…
PF00059.16//Lectin_C	21	0.0136692	41.95299783,-9.980544132,6.727025764,-4.826685089,-2.447786092,3.590345284,290.4396617,-15.88139993,40.27817382,-20.20600955,-70.07848638,-18.25468836,76.14601981,-8.319581727,238.3994617,-329.0670144,-21.40105022,20.24768764,13.08586687,10.71615534,-45.27648	ci|000001782|Bact|Sample_MGT1|2,ci|000002283|Bact|Sample_MGC1|2,ci|000008522|Bact|Sample_MGT1|2,ci|000001439|Bact|Sample_MGC2|2,Contig28464,ci|000008347|Bact|Sample_MGT2|2,Contig40465,ci|000003112|Bact|Sample_MGC2|2,ci|000014828|Bact|Sample_MGT1|2,Contig14178,ci|000001512|Bact|Sample_MGC2|2,Contig940,ci|000002954|Bact|Sample_MGT1|2,ci|000011750|Bact|Sample_MGC1|2,ci|000018470|Bact|Sample_MGT1|2,C…
PF00100.18//Zona_pellucida	16	0.00403746	-518.0648483,63.343033,225.2191831,49.09761703,19.5234781,66.27471693,-46.65615275,11.31662889,39.6185294,17.09496347,134.7651881,-37.84167887,-10.63147831,44.66074797,-130.3825835,-116.5511349	ci|000000734|Bact|Sample_MGC2|2,ci|000003740|Bact|Sample_MGT1|2,ci|000021081|Bact|Sample_MGT1|2,ci|000002233|Bact|Sample_MGT1|2,ci|000023501|Bact|Sample_MGT1|2,ci|000012628|Bact|Sample_MGT1|2,ci|000005356|Bact|Sample_MGC1|2,ci|000008043|Bact|Sample_MGT1|2,ci|000013703|Bact|Sample_MGT2|2,ci|000023210|Bact|Sample_MGT1|2,ci|000003849|Bact|Sample_MGT1|2,ci|000005837|Bact|Sample_MGC2|2,ci|000014626|Ba…
PF13499.1//EF-hand_7	14	0.00221868	7.995616629,28.62048349,-19.97511193,-10.04247941,22.60957102,-8.391048094,46.65210222,-11.64217576,-7.126215257,-25.36425438,-78.62141889,-10.7548536,13.99874071,44.2393697	ci|000011687|Bact|Sample_MGT2|2,ci|000005572|Bact|Sample_MGT2|2,ci|000003311|Bact|Sample_MBT2|2,Contig26901,ci|000006608|Bact|Sample_MGT2|2,ci|000018269|Bact|Sample_MBT1|2,ci|000013528|Bact|Sample_MGT2|2,ci|000013586|Bact|Sample_MBC2|2,Contig21231,ci|000001055|Bact|Sample_MBT1|2,ci|000013701|Bact|Sample_MGC2|2,ci|000014073|Bact|Sample_MGC2|2,ci|000014890|Bact|Sample_MGT2|2,ci|000019176|Bact|Sampl…
PF13405.1//EF-hand_6	14	0.00355134	7.995616629,28.62048349,-19.97511193,-10.04247941,22.60957102,-8.391048094,46.65210222,-11.64217576,-7.126215257,-25.36425438,-78.62141889,-10.7548536,13.99874071,44.2393697	ci|000011687|Bact|Sample_MGT2|2,ci|000005572|Bact|Sample_MGT2|2,ci|000003311|Bact|Sample_MBT2|2,Contig26901,ci|000006608|Bact|Sample_MGT2|2,ci|000018269|Bact|Sample_MBT1|2,ci|000013528|Bact|Sample_MGT2|2,ci|000013586|Bact|Sample_MBC2|2,Contig21231,ci|000001055|Bact|Sample_MBT1|2,ci|000013701|Bact|Sample_MGC2|2,ci|000014073|Bact|Sample_MGC2|2,ci|000014890|Bact|Sample_MGT2|2,ci|000019176|Bact|Sampl…
PF00036.27//EF-hand_1	13	0.000658893	7.995616629,28.62048349,-19.97511193,-10.04247941,22.60957102,-8.391048094,46.65210222,-11.64217576,-7.126215257,-25.36425438,-78.62141889,-10.7548536,13.99874071	ci|000011687|Bact|Sample_MGT2|2,ci|000005572|Bact|Sample_MGT2|2,ci|000003311|Bact|Sample_MBT2|2,Contig26901,ci|000006608|Bact|Sample_MGT2|2,ci|000018269|Bact|Sample_MBT1|2,ci|000013528|Bact|Sample_MGT2|2,ci|000013586|Bact|Sample_MBC2|2,Contig21231,ci|000001055|Bact|Sample_MBT1|2,ci|000013701|Bact|Sample_MGC2|2,ci|000014073|Bact|Sample_MGC2|2,ci|000014890|Bact|Sample_MGT2|2
PF13202.1//EF-hand_5	13	0.0287293	7.995616629,28.62048349,-19.97511193,22.60957102,-8.391048094,46.65210222,-40.09994163,-11.64217576,-7.126215257,-25.36425438,-78.62141889,-10.7548536,13.99874071	ci|000011687|Bact|Sample_MGT2|2,ci|000005572|Bact|Sample_MGT2|2,ci|000003311|Bact|Sample_MBT2|2,ci|000006608|Bact|Sample_MGT2|2,ci|000018269|Bact|Sample_MBT1|2,ci|000013528|Bact|Sample_MGT2|2,Contig5845,ci|000013586|Bact|Sample_MBC2|2,Contig21231,ci|000001055|Bact|Sample_MBT1|2,ci|000013701|Bact|Sample_MGC2|2,ci|000014073|Bact|Sample_MGC2|2,ci|000014890|Bact|Sample_MGT2|2
PF13833.1//EF-hand_8	12	0.0203202	7.995616629,28.62048349,-19.97511193,22.60957102,-8.391048094,46.65210222,-7.126215257,-25.36425438,-78.62141889,-10.7548536,13.99874071,44.2393697	ci|000011687|Bact|Sample_MGT2|2,ci|000005572|Bact|Sample_MGT2|2,ci|000003311|Bact|Sample_MBT2|2,ci|000006608|Bact|Sample_MGT2|2,ci|000018269|Bact|Sample_MBT1|2,ci|000013528|Bact|Sample_MGT2|2,Contig21231,ci|000001055|Bact|Sample_MBT1|2,ci|000013701|Bact|Sample_MGC2|2,ci|000014073|Bact|Sample_MGC2|2,ci|000014890|Bact|Sample_MGT2|2,ci|000019176|Bact|Sample_MBC1|2
PF00361.15//Oxidored_q1	10	0.00489835	-13.96859473,-37.5541526,17.69024668,15.23087413,-26.54211224,-18.7243228,3.81254753,-183.9009142,8.658107367,29.4111371	ci|000014081|Bact|Sample_MGC1|2,Contig35970,Contig37325,ci|000017715|Bact|Sample_MGT2|2,Contig6984,Contig19834,ci|000006298|Bact|Sample_MGT1|2,Contig1260,Contig13913,Contig39268
PF00119.15//ATP-synt_A	8	0.000239953	39.85878253,-15.34223297,-9.703511334,17.45148899,4.924625368,-15.77559265,-11.62732318,147.7602071	ci|000018260|Bact|Sample_MGT1|2,ci|000001350|Bact|Sample_MBC2|2,ci|000015729|Bact|Sample_MGC2|2,ci|000009475|Bact|Sample_MGT2|2,ci|000016583|Bact|Sample_MGT2|2,Contig7283,Contig2436,ci|000001182|Bact|Sample_MBT2|2
PF10690.4//Myticin-prepro	8	0.0223752	52.30380463,-81.4652207,-30.41614967,-146.812497,623.4776971,47.01722531,3.264623598,35.84905686	ci|000001338|Bact|Sample_MGT2|2,Contig26850,ci|000001566|Bact|Sample_MGC2|2,ci|000001161|Bact|Sample_MGC2|2,Contig38903,ci|000014993|Bact|Sample_MGT2|2,ci|000006718|Bact|Sample_MGT1|2,ci|000001943|Bact|Sample_MGT2|2
PF07679.11//I-set	7	0.0474408	-129.4292066,-20.04445416,-27.91640654,3.551694929,11.31556809,-37.27742221,39.41721035	ci|000004037|Bact|Sample_MBC1|2,ci|000014241|Bact|Sample_MGC2|2,ci|000000139|Bact|Sample_MBC2|2,ci|000013732|Bact|Sample_MGT1|2,ci|000017066|Bact|Sample_MGT1|2,ci|000008590|Bact|Sample_MGC2|2,ci|000018824|Bact|Sample_MGT1|2
PF00076.17//RRM_1	6	7.61738e-05	8.69279477,3.378777633,7.655407517,10.65029689,-10.47214988,20.72771099	Contig40493,ci|000021250|Bact|Sample_MBT2|2,Contig23809,ci|000015334|Bact|Sample_MGT1|2,ci|000006940|Bact|Sample_MBC2|2,ci|000017918|Bact|Sample_MGT1|2
PF00069.20//Pkinase	6	0.00148558	-60.64993492,18.05678987,-24.91428454,-12.71487116,5.746633095,-3.02460558	ci|000000430|Bact|Sample_MBT2|2,ci|000012358|Bact|Sample_MGT2|2,Contig28849,Contig229,Contig39261,Contig30775
PF00088.13//Trefoil	6	0.0090029	5.448359728,-108.7359076,5.101926624,4.733914033,-52.07148602,62.93796287	ci|000013814|Bact|Sample_MGT2|2,ci|000012550|Bact|Sample_MGC1|2,ci|000017489|Bact|Sample_MGT1|2,Contig11460,ci|000006132|Bact|Sample_MBC2|2,Contig16671
PF14259.1//RRM_6	5	6.57114e-05	3.378777633,7.655407517,10.65029689,-10.47214988,20.72771099	ci|000021250|Bact|Sample_MBT2|2,Contig23809,ci|000015334|Bact|Sample_MGT1|2,ci|000006940|Bact|Sample_MBC2|2,ci|000017918|Bact|Sample_MGT1|2
PF13893.1//RRM_5	5	0.00182018	8.69279477,3.378777633,7.655407517,-10.47214988,20.72771099	Contig40493,ci|000021250|Bact|Sample_MBT2|2,Contig23809,ci|000006940|Bact|Sample_MBC2|2,ci|000017918|Bact|Sample_MGT1|2
PF03193.11//DUF258	5	0.0198574	168.9926072,338.4263056,23.64651793,30.60895197,59.19338317	ci|000007079|Bact|Sample_MGT1|2,ci|000004850|Bact|Sample_MGT1|2,ci|000001743|Bact|Sample_MGT1|2,ci|000010059|Bact|Sample_MGT1|2,Contig18639
PF07714.12//Pkinase_Tyr	4	0.00067866	18.05678987,-12.71487116,5.746633095,-3.02460558	ci|000012358|Bact|Sample_MGT2|2,Contig229,Contig39261,Contig30775
PF00400.27//WD40	4	0.00171615	11.35414473,-32.00935115,-31.59422184,-23.4338298	ci|000004885|Bact|Sample_MGT1|2,ci|000000054|Bact|Sample_MGC1|2,ci|000013672|Bact|Sample_MGC1|2,ci|000014685|Bact|Sample_MGC2|2
PF00467.24//KOW	4	0.00774448	-2.745445764,-6.882580923,-2.319816929,-9.983747677	ci|000001376|Bact|Sample_MGC1|2,ci|000001983|Bact|Sample_MBC2|2,Contig19309,ci|000001911|Bact|Sample_MGC2|2
PF01459.17//Porin_3	4	0.0148323	4.966652794,3.098517343,36.4440515,4.458577014	ci|000018053|Bact|Sample_MBC2|2,ci|000015246|Bact|Sample_MGT2|2,ci|000004031|Bact|Sample_MGT1|2,ci|000004195|Bact|Sample_MGT2|2
PF12796.2//Ank_2	4	0.0180097	-18.36449881,-33.23940888,35.93336896,-6.168972052	ci|000003168|Bact|Sample_MBT1|2,ci|000010151|Bact|Sample_MBC2|2,Contig37486,ci|000001873|Bact|Sample_MBC1|2
PF13857.1//Ank_5	4	0.023991	-18.36449881,-33.23940888,35.93336896,-6.168972052	ci|000003168|Bact|Sample_MBT1|2,ci|000010151|Bact|Sample_MBC2|2,Contig37486,ci|000001873|Bact|Sample_MBC1|2
PF13637.1//Ank_4	4	0.0319076	-18.36449881,-33.23940888,35.93336896,-6.168972052	ci|000003168|Bact|Sample_MBT1|2,ci|000010151|Bact|Sample_MBC2|2,Contig37486,ci|000001873|Bact|Sample_MBC1|2
PF00023.25//Ank	4	0.0331149	-18.36449881,-33.23940888,35.93336896,-6.168972052	ci|000003168|Bact|Sample_MBT1|2,ci|000010151|Bact|Sample_MBC2|2,Contig37486,ci|000001873|Bact|Sample_MBC1|2
PF13606.1//Ank_3	4	0.0424673	-18.36449881,-33.23940888,35.93336896,-6.168972052	ci|000003168|Bact|Sample_MBT1|2,ci|000010151|Bact|Sample_MBC2|2,Contig37486,ci|000001873|Bact|Sample_MBC1|2
PF05433.10//Rick_17kDa_Anti	3	0.00146984	30.1787261,8.499617318,23.33528598	ci|000022327|Bact|Sample_MGT2|2,ci|000012140|Bact|Sample_MGT2|2,ci|000014822|Bact|Sample_MGT2|2
PB000532//Pfam-B_532	3	0.00146984	30.1787261,8.499617318,23.33528598	ci|000022327|Bact|Sample_MGT2|2,ci|000012140|Bact|Sample_MGT2|2,ci|000014822|Bact|Sample_MGT2|2
PF13436.1//Gly-zipper_OmpA	3	0.00275723	30.1787261,8.499617318,23.33528598	ci|000022327|Bact|Sample_MGT2|2,ci|000012140|Bact|Sample_MGT2|2,ci|000014822|Bact|Sample_MGT2|2
PF13441.1//Gly-zipper_YMGG	3	0.00457657	30.1787261,8.499617318,23.33528598	ci|000022327|Bact|Sample_MGT2|2,ci|000012140|Bact|Sample_MGT2|2,ci|000014822|Bact|Sample_MGT2|2
PF13488.1//Gly-zipper_Omp	3	0.00457657	30.1787261,8.499617318,23.33528598	ci|000022327|Bact|Sample_MGT2|2,ci|000012140|Bact|Sample_MGT2|2,ci|000014822|Bact|Sample_MGT2|2
PF01335.16//DED	3	0.0180589	5.906654065,-15.05000867,4.570944148	ci|000004320|Bact|Sample_MGT2|2,ci|000000570|Bact|Sample_MBT2|2,Contig18796
PF01541.19//GIY-YIG	3	0.0352392	-20.82301923,34.94705316,-64.7948051	ci|000020325|Bact|Sample_MBC1|2,ci|000002680|Bact|Sample_MGT1|2,ci|000000744|Bact|Sample_MBC1|2
PF00115.15//COX1	3	0.0423176	-39.44565202,75.084034,-115.0251949	ci|000014076|Bact|Sample_MGC1|2,ci|000005084|Bact|Sample_MGT2|2,ci|000023153|Bact|Sample_MBT1|2
PF00044.19//Gp_dh_N	3	0.0423176	99.69342248,-5.306987491,13.94651951	ci|000019445|Bact|Sample_MBT2|2,ci|000008966|Bact|Sample_MGC2|2,ci|000014304|Bact|Sample_MGT1|2
PF08762.5//CRPV_capsid	2	0.00553347	9.831400378,10.61646617	Contig33224,Contig37360
PF11492.3//Dicistro_VP4	2	0.00553347	9.831400378,10.61646617	Contig33224,Contig37360
PB014639//Pfam-B_14639	2	0.012011	30.1787261,23.33528598	ci|000022327|Bact|Sample_MGT2|2,ci|000014822|Bact|Sample_MGT2|2
PF00680.15//RdRP_1	2	0.012011	62.80990592,9.831400378	ci|000014777|Bact|Sample_MGT2|2,Contig33224
PF08477.8//Miro	2	0.0312711	16.58971901,30.60895197	ci|000010616|Bact|Sample_MGT2|2,ci|000010059|Bact|Sample_MGT1|2
PF03029.12//ATP_bind_1	2	0.0431793	18.69533823,24.1537063	ci|000005454|Bact|Sample_MGT2|2,ci|000000227|Bact|Sample_MGT1|2
PF09967.4//DUF2201	2	0.0431793	47.69964178,45.56567898	ci|000030668|Bact|Sample_MBT1|2,Contig17884
				Contig28039,Contig5807
				ci|000009402|Bact|Sample_MBC2|2,ci|000025954|Bact|Sample_MBT2|2
				ci|000018249|Bact|Sample_MBC2|2,ci|000001688|Bact|Sample_MGT2|2
				ci|000013522|Bact|Sample_MBC1|2,ci|000005191|Bact|Sample_MGC2|2,ci|000026233|Bact|Sample_MBC1|2,ci|000006929|Bact|Sample_MBT1|2
				ci|000014241|Bact|Sample_MGC2|2,ci|000000139|Bact|Sample_MBC2|2,ci|000013732|Bact|Sample_MGT1|2,ci|000017066|Bact|Sample_MGT1|2,ci|000008590|Bact|Sample_MGC2|2,ci|000018824|Bact|Sample_MGT1|2
				ci|000001513|Bact|Sample_MGT2|2,ci|000002204|Bact|Sample_MGT2|2,ci|000002321|Bact|Sample_MBC2|2,ci|000003025|Bact|Sample_MGT1|2
				ci|000001268|Bact|Sample_MGC2|2,ci|000004993|Bact|Sample_MGT2|2
				ci|000002147|Bact|Sample_MGC2|2,ci|000000800|Bact|Sample_MGC1|2,ci|000008181|Bact|Sample_MGT1|2,ci|000002696|Bact|Sample_MGT1|2,ci|000002049|Bact|Sample_MGT2|2
				ci|000005021|Bact|Sample_MGC2|2,Contig33080
				ci|000006608|Bact|Sample_MGT2|2,Contig21231
				ci|000000386|Bact|Sample_MGT2|2,ci|000015879|Bact|Sample_MGT1|2,ci|000011176|Bact|Sample_MGC1|2
				Contig16682,Contig2786
				ci|000020003|Bact|Sample_MBC2|2,Contig17886,ci|000030668|Bact|Sample_MBT1|2,Contig17884
				Contig26935,ci|000010711|Bact|Sample_MBC2|2,Contig37845,ci|000004891|Bact|Sample_MGC2|2
				Contig37642,ci|000027508|Bact|Sample_MBC2|2,ci|000022326|Bact|Sample_MBT1|2,Contig2506
				Contig16682,Contig2786
				ci|000018684|Bact|Sample_MBC2|2,Contig39451
				ci|000014634|Bact|Sample_MGC1|2,ci|000011943|Bact|Sample_MGC1|2
				Contig30363,ci|000007206|Bact|Sample_MGT1|2,Contig31834,ci|000010013|Bact|Sample_MGT1|2
				ci|000019445|Bact|Sample_MBT2|2,ci|000008966|Bact|Sample_MGC2|2
				ci|000014241|Bact|Sample_MGC2|2,ci|000000139|Bact|Sample_MBC2|2,ci|000013732|Bact|Sample_MGT1|2,ci|000017066|Bact|Sample_MGT1|2,ci|000008590|Bact|Sample_MGC2|2,ci|000018824|Bact|Sample_MGT1|2
				ci|000007917|Bact|Sample_MGT2|2,ci|000014796|Bact|Sample_MBC2|2
				Contig10222,ci|000002801|Bact|Sample_MGT2|2
				ci|000005021|Bact|Sample_MGC2|2,Contig33080
				Contig31570,ci|000013083|Bact|Sample_MGT2|2,ci|000001786|Bact|Sample_MGT1|2
				ci|000014241|Bact|Sample_MGC2|2,ci|000000139|Bact|Sample_MBC2|2,ci|000013732|Bact|Sample_MGT1|2,ci|000017066|Bact|Sample_MGT1|2,ci|000018824|Bact|Sample_MGT1|2
				ci|000002964|Bact|Sample_MGT1|2,Contig28105,ci|000001397|Bact|Sample_MBC2|2
				Contig28963,ci|000010558|Bact|Sample_MGT2|2,ci|000007206|Bact|Sample_MGT1|2,ci|000022809|Bact|Sample_MBC2|2,ci|000007525|Bact|Sample_MGT2|2,ci|000021258|Bact|Sample_MGT2|2,ci|000010530|Bact|Sample_MBT2|2,Contig30435
				Contig16541,ci|000002186|Bact|Sample_MGC2|2
				Contig39610,ci|000022316|Bact|Sample_MBT1|2
				ci|000009215|Bact|Sample_MGC2|2,Contig24966
				ci|000005563|Bact|Sample_MGT2|2,ci|000001426|Bact|Sample_MBT2|2
				ci|000000378|Bact|Sample_MGT2|2,ci|000020561|Bact|Sample_MBC1|2
				ci|000013724|Bact|Sample_MGC2|2,Contig28535,Contig29976,ci|000005303|Bact|Sample_MGT1|2,ci|000004793|Bact|Sample_MGC2|2,ci|000006569|Bact|Sample_MGC1|2,ci|000001018|Bact|Sample_MGC2|2,ci|000001326|Bact|Sample_MGT1|2,ci|000001068|Bact|Sample_MGT1|2,ci|000002311|Bact|Sample_MGC2|2,ci|000014369|Bact|Sample_MGT1|2,ci|000008338|Bact|Sample_MGC1|2,ci|000005740|Bact|Sample_MGT2|2,ci|000001786|Bact|Sampl…
				ci|000020102|Bact|Sample_MBC2|2,Contig33360
				ci|000013616|Bact|Sample_MGC2|2,Contig16453
				ci|000017216|Bact|Sample_MGT2|2,ci|000000692|Bact|Sample_MGC2|2
				ci|000008656|Bact|Sample_MBT2|2,Contig23762
				ci|000005306|Bact|Sample_MBC2|2,ci|000025168|Bact|Sample_MBC2|2,ci|000018439|Bact|Sample_MGC2|2
				Contig2335,ci|000004324|Bact|Sample_MGT1|2,ci|000029606|Bact|Sample_MBT2|2
				ci|000012960|Bact|Sample_MGC2|2,ci|000005861|Bact|Sample_MGT2|2,ci|000003522|Bact|Sample_MGC2|2,ci|000009835|Bact|Sample_MGC1|2
				ci|000003972|Bact|Sample_MGT1|2,ci|000008534|Bact|Sample_MBC1|2
				Contig38307,ci|000018608|Bact|Sample_MBC1|2
				ci|000018956|Bact|Sample_MBC2|2,ci|000003581|Bact|Sample_MBC2|2,Contig32111
				ci|000001024|Bact|Sample_MGT1|2,ci|000019567|Bact|Sample_MBT1|2
				ci|000022756|Bact|Sample_MBT1|2,ci|000019197|Bact|Sample_MGT1|2,Contig24773
				ci|000017184|Bact|Sample_MGT2|2,Contig37486
				ci|000014916|Bact|Sample_MGT1|2,ci|000022482|Bact|Sample_MGT2|2
				ci|000007846|Bact|Sample_MGT2|2,Contig21885,Contig22519,ci|000000101|Bact|Sample_MBC2|2,ci|000002781|Bact|Sample_MGT1|2,ci|000014424|Bact|Sample_MGT2|2
				ci|000011584|Bact|Sample_MGC1|2,ci|000018608|Bact|Sample_MBC1|2
				Contig197,ci|000010696|Bact|Sample_MGC1|2
				ci|000003483|Bact|Sample_MGC2|2,ci|000005077|Bact|Sample_MBC2|2
				ci|000004037|Bact|Sample_MBC1|2,ci|000000139|Bact|Sample_MBC2|2,ci|000013732|Bact|Sample_MGT1|2,ci|000017066|Bact|Sample_MGT1|2,ci|000018824|Bact|Sample_MGT1|2
				ci|000004330|Bact|Sample_MGT1|2,ci|000022790|Bact|Sample_MGT2|2,Contig27653
				ci|000000689|Bact|Sample_MGT2|2,ci|000002912|Bact|Sample_MBC2|2,ci|000009205|Bact|Sample_MBC2|2
				ci|000007715|Bact|Sample_MGC2|2,ci|000014093|Bact|Sample_MGT2|2,ci|000005352|Bact|Sample_MGC1|2,ci|000002855|Bact|Sample_MGT2|2,ci|000000685|Bact|Sample_MGC2|2,ci|000000988|Bact|Sample_MGC1|2,ci|000003557|Bact|Sample_MGT2|2,ci|000019790|Bact|Sample_MGT1|2,ci|000009850|Bact|Sample_MGC2|2
				Contig36520,ci|000006164|Bact|Sample_MGC2|2
				ci|000015069|Bact|Sample_MGT2|2,Contig14095
				ci|000006272|Bact|Sample_MGC2|2,Contig5720,ci|000019279|Bact|Sample_MBC2|2,ci|000003882|Bact|Sample_MGT2|2
				Contig39547,Contig26505,ci|000005009|Bact|Sample_MGT2|2,ci|000018361|Bact|Sample_MGT2|2,ci|000004351|Bact|Sample_MGC2|2,ci|000001860|Bact|Sample_MGC2|2
				Contig19177,ci|000002513|Bact|Sample_MGT1|2
				ci|000013599|Bact|Sample_MGC2|2,ci|000014593|Bact|Sample_MGC2|2
				ci|000003835|Bact|Sample_MGC2|2,ci|000005454|Bact|Sample_MGT2|2
				ci|000002236|Bact|Sample_MGT1|2,ci|000005831|Bact|Sample_MGC2|2
				ci|000000212|Bact|Sample_MBT1|2,Contig18031
				ci|000024013|Bact|Sample_MBT2|2,ci|000020358|Bact|Sample_MBC2|2,ci|000003522|Bact|Sample_MGC2|2,ci|000019595|Bact|Sample_MGT1|2
				Contig30504,ci|000015588|Bact|Sample_MBC2|2
				ci|000009964|Bact|Sample_MGC2|2,ci|000015759|Bact|Sample_MGT2|2,ci|000005319|Bact|Sample_MGT1|2,Contig38269
				ci|000009897|Bact|Sample_MGT2|2,ci|000014364|Bact|Sample_MGT2|2
				ci|000015879|Bact|Sample_MGT1|2,ci|000011176|Bact|Sample_MGC1|2
				ci|000007079|Bact|Sample_MGT1|2,Contig24018
				ci|000001419|Bact|Sample_MBC2|2,ci|000003342|Bact|Sample_MBC1|2
				ci|000017184|Bact|Sample_MGT2|2,ci|000009402|Bact|Sample_MBC2|2,Contig37486
				ci|000022641|Bact|Sample_MGT1|2,ci|000004844|Bact|Sample_MBC2|2,ci|000017198|Bact|Sample_MGT2|2
				ci|000016104|Bact|Sample_MBC1|2,Contig16694
				ci|000023827|Bact|Sample_MBC2|2,ci|000017865|Bact|Sample_MBC2|2
				ci|000007551|Bact|Sample_MGT1|2,ci|000014166|Bact|Sample_MGT1|2,Contig28838
				ci|000011295|Bact|Sample_MGC2|2,ci|000018269|Bact|Sample_MBT1|2
				ci|000012972|Bact|Sample_MBC2|2,ci|000002316|Bact|Sample_MGT1|2,ci|000011771|Bact|Sample_MGC1|2
				ci|000021498|Bact|Sample_MBC2|2,ci|000015939|Bact|Sample_MGC2|2,Contig27064
				ci|000019133|Bact|Sample_MGT2|2,Contig35491,ci|000026484|Bact|Sample_MBC1|2,Contig33182,Contig23097,Contig8505
				ci|000002964|Bact|Sample_MGT1|2,Contig28105,ci|000001397|Bact|Sample_MBC2|2
				ci|000001419|Bact|Sample_MBC2|2,ci|000003342|Bact|Sample_MBC1|2,Contig1270
				ci|000011778|Bact|Sample_MBC2|2,ci|000015534|Bact|Sample_MGT1|2,ci|000023528|Bact|Sample_MBC2|2,ci|000015316|Bact|Sample_MGT1|2,Contig40851,ci|000011359|Bact|Sample_MGC2|2,ci|000006495|Bact|Sample_MGT1|2
				ci|000015468|Bact|Sample_MGT2|2,Contig4157,ci|000007038|Bact|Sample_MBC2|2,ci|000016192|Bact|Sample_MBC1|2
				ci|000021250|Bact|Sample_MBT2|2,Contig23809,ci|000006940|Bact|Sample_MBC2|2,ci|000017918|Bact|Sample_MGT1|2
				ci|000005306|Bact|Sample_MBC2|2,ci|000025168|Bact|Sample_MBC2|2,ci|000018439|Bact|Sample_MGC2|2,Contig29612
				Contig38162,ci|000006133|Bact|Sample_MGT2|2
				ci|000001419|Bact|Sample_MBC2|2,Contig1270
				ci|000006629|Bact|Sample_MGT1|2,ci|000012065|Bact|Sample_MGT2|2
				ci|000001456|Bact|Sample_MGT2|2,ci|000017188|Bact|Sample_MBC2|2
				Contig37562,Contig33832,ci|000008782|Bact|Sample_MGT1|2,ci|000001885|Bact|Sample_MGT1|2,ci|000001618|Bact|Sample_MGC1|2
				Contig23088,ci|000018436|Bact|Sample_MGT2|2,ci|000015435|Bact|Sample_MBC1|2,ci|000010303|Bact|Sample_MGT1|2,ci|000007779|Bact|Sample_MGT2|2,Contig27653,Contig7750,ci|000016375|Bact|Sample_MGT1|2
				ci|000002730|Bact|Sample_MGT2|2,ci|000005831|Bact|Sample_MGC2|2,ci|000021237|Bact|Sample_MBC1|2
				ci|000005021|Bact|Sample_MGC2|2,ci|000003647|Bact|Sample_MGC1|2,ci|000014801|Bact|Sample_MGT2|2
				ci|000018436|Bact|Sample_MGT2|2,ci|000015435|Bact|Sample_MBC1|2
				Contig37308,ci|000000067|Bact|Sample_MGC1|2
				Contig31445,Contig26963
				ci|000013866|Bact|Sample_MGC2|2,ci|000014133|Bact|Sample_MGT2|2
				Contig40441,ci|000021674|Bact|Sample_MGT2|2,ci|000018911|Bact|Sample_MBT1|2,ci|000013243|Bact|Sample_MGT2|2,Contig15070,Contig40157,Contig30462,Contig17340,ci|000007770|Bact|Sample_MBC1|2,ci|000001428|Bact|Sample_MBC2|2
				ci|000011645|Bact|Sample_MGC1|2,Contig5283
				ci|000000573|Bact|Sample_MGC2|2,ci|000000099|Bact|Sample_MGC1|2
				Contig8651,Contig7006
				ci|000012960|Bact|Sample_MGC2|2,ci|000003522|Bact|Sample_MGC2|2
				ci|000024055|Bact|Sample_MBC2|2,Contig31070
				ci|000012623|Bact|Sample_MGC1|2,ci|000009441|Bact|Sample_MGC1|2
				ci|000003342|Bact|Sample_MBC1|2,Contig1270
				Contig13536,ci|000002538|Bact|Sample_MGC2|2
				ci|000002964|Bact|Sample_MGT1|2,Contig28105,ci|000001397|Bact|Sample_MBC2|2
				Contig39547,Contig26505,ci|000007365|Bact|Sample_MGC1|2,ci|000005009|Bact|Sample_MGT2|2,ci|000018361|Bact|Sample_MGT2|2,ci|000004351|Bact|Sample_MGC2|2,ci|000005720|Bact|Sample_MGC2|2,Contig29096
				ci|000009845|Bact|Sample_MGC2|2,ci|000007960|Bact|Sample_MGT2|2,ci|000000691|Bact|Sample_MGC2|2
				Contig37308,Contig25546,ci|000000067|Bact|Sample_MGC1|2
				ci|000007917|Bact|Sample_MGT2|2,ci|000014796|Bact|Sample_MBC2|2
				ci|000001586|Bact|Sample_MGT1|2,Contig8245
				ci|000006608|Bact|Sample_MGT2|2,ci|000019176|Bact|Sample_MBC1|2
				ci|000015052|Bact|Sample_MBC2|2,ci|000001629|Bact|Sample_MGT2|2
				Contig37562,Contig33832,ci|000008782|Bact|Sample_MGT1|2,ci|000001618|Bact|Sample_MGC1|2
				ci|000017918|Bact|Sample_MGC1|2,ci|000029853|Bact|Sample_MBC2|2,Contig36738
				ci|000000378|Bact|Sample_MGT2|2,ci|000012064|Bact|Sample_MGC1|2,ci|000020561|Bact|Sample_MBC1|2
				Contig20154,ci|000006396|Bact|Sample_MGC2|2,ci|000022281|Bact|Sample_MGT2|2,Contig16440,ci|000000243|Bact|Sample_MBT1|2
				ci|000008603|Bact|Sample_MGT1|2,ci|000001911|Bact|Sample_MGT2|2,ci|000010837|Bact|Sample_MGC1|2,ci|000014166|Bact|Sample_MGT1|2,Contig28838,ci|000003557|Bact|Sample_MGT2|2,ci|000019123|Bact|Sample_MGT1|2
				ci|000001419|Bact|Sample_MBC2|2,Contig21617,ci|000020102|Bact|Sample_MBC2|2,Contig33360,Contig1270,ci|000006186|Bact|Sample_MGT2|2,ci|000007500|Bact|Sample_MGT2|2
				ci|000012455|Bact|Sample_MGC1|2,ci|000015504|Bact|Sample_MGT2|2,Contig34120,ci|000019067|Bact|Sample_MBT2|2,Contig4851,Contig35667,ci|000017324|Bact|Sample_MBT1|2,ci|000001428|Bact|Sample_MBC2|2
				Contig23088,ci|000018436|Bact|Sample_MGT2|2,ci|000015435|Bact|Sample_MBC1|2,ci|000010303|Bact|Sample_MGT1|2,ci|000007779|Bact|Sample_MGT2|2,Contig27653,Contig7750,ci|000016375|Bact|Sample_MGT1|2,Contig17884
				ci|000027391|Bact|Sample_MGT2|2,ci|000002318|Bact|Sample_MGC2|2,ci|000016248|Bact|Sample_MGC2|2,ci|000000751|Bact|Sample_MGT2|2,ci|000003455|Bact|Sample_MGC2|2,ci|000003258|Bact|Sample_MGT1|2,ci|000014097|Bact|Sample_MGT1|2,ci|000019561|Bact|Sample_MGT1|2,ci|000001753|Bact|Sample_MGC2|2,ci|000010980|Bact|Sample_MGC2|2,ci|000004537|Bact|Sample_MGC1|2,ci|000001486|Bact|Sample_MGT2|2,ci|000020473|Ba…
				Contig35768,ci|000025168|Bact|Sample_MBC2|2,Contig34389
				ci|000001419|Bact|Sample_MBC2|2,Contig21617,ci|000020102|Bact|Sample_MBC2|2,Contig1270,ci|000007500|Bact|Sample_MGT2|2
				Contig38162,ci|000006133|Bact|Sample_MGT2|2,ci|000007616|Bact|Sample_MGC2|2
				ci|000008603|Bact|Sample_MGT1|2,ci|000014166|Bact|Sample_MGT1|2
				ci|000012972|Bact|Sample_MBC2|2,ci|000002316|Bact|Sample_MGT1|2,ci|000011771|Bact|Sample_MGC1|2
				ci|000010593|Bact|Sample_MBC1|2,ci|000020485|Bact|Sample_MBT2|2
				ci|000005587|Bact|Sample_MGT2|2,ci|000005454|Bact|Sample_MGT2|2
				ci|000011716|Bact|Sample_MGC1|2,ci|000015716|Bact|Sample_MBC1|2,Contig14372
				Contig16409,ci|000015936|Bact|Sample_MGT1|2
				Contig37308,ci|000000067|Bact|Sample_MGC1|2
				ci|000021174|Bact|Sample_MBC1|2,ci|000021741|Bact|Sample_MBT2|2
				ci|000003965|Bact|Sample_MBT2|2,Contig2335,ci|000000821|Bact|Sample_MBC1|2,ci|000015878|Bact|Sample_MGT1|2,ci|000004324|Bact|Sample_MGT1|2,Contig35743,ci|000015912|Bact|Sample_MGT1|2,ci|000004323|Bact|Sample_MGT1|2,ci|000029606|Bact|Sample_MBT2|2,ci|000017830|Bact|Sample_MGC2|2
				Contig38162,ci|000015847|Bact|Sample_MGT1|2
				Contig35768,ci|000025168|Bact|Sample_MBC2|2,ci|000018439|Bact|Sample_MGC2|2,Contig29612
				Contig40523,ci|000019723|Bact|Sample_MGT2|2
				ci|000005306|Bact|Sample_MBC2|2,ci|000025168|Bact|Sample_MBC2|2,ci|000018439|Bact|Sample_MGC2|2,ci|000000407|Bact|Sample_MGC2|2,Contig29612
				ci|000013681|Bact|Sample_MGC2|2,Contig35743,ci|000015912|Bact|Sample_MGT1|2
				ci|000013526|Bact|Sample_MGC2|2,ci|000000480|Bact|Sample_MGT2|2
				Contig19487,ci|000013470|Bact|Sample_MGC2|2,ci|000012762|Bact|Sample_MBC2|2,Contig34563,Contig36462
				ci|000001513|Bact|Sample_MGT2|2,ci|000004383|Bact|Sample_MGT1|2,ci|000012949|Bact|Sample_MBT2|2
				ci|000018228|Bact|Sample_MGT1|2,ci|000000020|Bact|Sample_MBC2|2
				ci|000011750|Bact|Sample_MGC1|2,ci|000015559|Bact|Sample_MGT1|2
				ci|000012972|Bact|Sample_MBC2|2,ci|000002316|Bact|Sample_MGT1|2,ci|000011771|Bact|Sample_MGC1|2

## Sheet: MBT_vs_MBC
Pfam Category	Number of genes	p-value	ExpressionPaterns	Genes
PF00386.16//C1q	36	5.20411e-08	28.53378099,-13.88297191,38.20862725,65.50374634,4.766951373,8.431860023,-3.149553563,8.885518947,-110.0588729,-7.091456715,22.85615595,19.07917316,-3.374794658,-9.756967823,5.342652034,-3.374079158,-94.22695992,-90.2062587,28.25513033,9.474623836,89.92115775,4.591106739,28.53010116,29.72126668,-45.65881759,63.45049215,3.546129983,5.230748078,63.32848651,50.7022718,7.15928438,26.60478597,-144.567…	ci|000000622|Bact|Sample_MBT2|2,ci|000000648|Bact|Sample_MBC2|2,ci|000006515|Bact|Sample_MBT2|2,ci|000011595|Bact|Sample_MBT1|2,Contig21175,ci|000003268|Bact|Sample_MBT2|2,ci|000010366|Bact|Sample_MBC1|2,ci|000007649|Bact|Sample_MBT2|2,ci|000016579|Bact|Sample_MBC1|2,ci|000004762|Bact|Sample_MBC1|2,ci|000001178|Bact|Sample_MBT2|2,Contig20916,ci|000011146|Bact|Sample_MBC2|2,Contig2630,ci|000019205…
PF00036.27//EF-hand_1	31	0.00035296	9.702105936,-683.6385449,-28.38896289,-18.32433155,4.279454886,-31.55717421,-22.20236845,16.26382296,19.19608514,-6.506939438,4.729217998,-36.45745521,-25.77894264,8.393384204,31.72719121,-83.14766306,20.87171493,868.2981345,12.84667074,-108.2562153,38.57645374,-2.917688159,34.4524704,15.7750372,27.21502852,7.535847213,50.48617678,16.34960903,19.73627519,18.70346209,-5.768824962	ci|000019529|Bact|Sample_MBT1|2,Contig4581,Contig4774,ci|000015587|Bact|Sample_MBC2|2,ci|000009158|Bact|Sample_MGT2|2,Contig5831,ci|000012552|Bact|Sample_MBC1|2,ci|000005034|Bact|Sample_MBT2|2,ci|000015003|Bact|Sample_MBT1|2,Contig7396,ci|000018286|Bact|Sample_MBT2|2,Contig89,ci|000000540|Bact|Sample_MGC1|2,ci|000001180|Bact|Sample_MBT2|2,ci|000016569|Bact|Sample_MBT1|2,ci|000005484|Bact|Sample_M…
PF13499.1//EF-hand_7	29	0.000144946	9.702105936,-683.6385449,-28.38896289,-18.32433155,4.279454886,-31.55717421,-22.20236845,16.26382296,19.19608514,4.729217998,-25.77894264,8.393384204,31.72719121,-83.14766306,20.87171493,868.2981345,12.84667074,-108.2562153,38.57645374,-2.917688159,34.4524704,15.7750372,27.21502852,7.535847213,50.48617678,16.34960903,19.73627519,18.70346209,-5.768824962	ci|000019529|Bact|Sample_MBT1|2,Contig4581,Contig4774,ci|000015587|Bact|Sample_MBC2|2,ci|000009158|Bact|Sample_MGT2|2,Contig5831,ci|000012552|Bact|Sample_MBC1|2,ci|000005034|Bact|Sample_MBT2|2,ci|000015003|Bact|Sample_MBT1|2,ci|000018286|Bact|Sample_MBT2|2,ci|000000540|Bact|Sample_MGC1|2,ci|000001180|Bact|Sample_MBT2|2,ci|000016569|Bact|Sample_MBT1|2,ci|000005484|Bact|Sample_MGC1|2,ci|000000113|B…
PF13405.1//EF-hand_6	27	8.6092e-05	9.702105936,-683.6385449,-28.38896289,-18.32433155,4.279454886,-31.55717421,-22.20236845,16.26382296,19.19608514,4.729217998,-25.77894264,8.393384204,31.72719121,20.87171493,12.84667074,-108.2562153,38.57645374,-2.917688159,34.4524704,15.7750372,27.21502852,7.535847213,50.48617678,16.34960903,19.73627519,18.70346209,-5.768824962	ci|000019529|Bact|Sample_MBT1|2,Contig4581,Contig4774,ci|000015587|Bact|Sample_MBC2|2,ci|000009158|Bact|Sample_MGT2|2,Contig5831,ci|000012552|Bact|Sample_MBC1|2,ci|000005034|Bact|Sample_MBT2|2,ci|000015003|Bact|Sample_MBT1|2,ci|000018286|Bact|Sample_MBT2|2,ci|000000540|Bact|Sample_MGC1|2,ci|000001180|Bact|Sample_MBT2|2,ci|000016569|Bact|Sample_MBT1|2,ci|000000113|Bact|Sample_MBT1|2,Contig13066,Co…
PF00147.13//Fibrinogen_C	25	0.0166583	36.93613192,-23.38982795,-2.824778853,-2.873569775,120.1084187,5.104139131,-140.5859654,5.341343598,-37.94647075,71.95369257,9.4591323,35.08240433,17.98859956,32.95396899,-28.48884863,66.80630417,4.360539785,174.4552358,-19.11153991,-6.332989322,-18.59963168,-5.040925121,110.0056646,-107.7517532,11.22104032	ci|000000963|Bact|Sample_MBT2|2,ci|000007965|Bact|Sample_MBC1|2,Contig9397,ci|000008341|Bact|Sample_MBC1|2,ci|000002522|Bact|Sample_MBT2|2,Contig33789,ci|000024772|Bact|Sample_MBC1|2,Contig33744,ci|000002894|Bact|Sample_MBC1|2,ci|000016111|Bact|Sample_MBT1|2,ci|000011799|Bact|Sample_MBT2|2,ci|000003467|Bact|Sample_MBT1|2,ci|000027422|Bact|Sample_MBT1|2,ci|000003970|Bact|Sample_MBT2|2,ci|000027541…
PF13202.1//EF-hand_5	23	0.000797238	9.702105936,-683.6385449,-28.38896289,4.279454886,16.26382296,19.19608514,4.729217998,-25.77894264,8.393384204,31.72719121,-3.936529834,20.87171493,12.84667074,-108.2562153,-2.917688159,15.7750372,27.21502852,7.535847213,50.48617678,16.34960903,19.73627519,18.70346209,-5.768824962	ci|000019529|Bact|Sample_MBT1|2,Contig4581,Contig4774,ci|000009158|Bact|Sample_MGT2|2,ci|000005034|Bact|Sample_MBT2|2,ci|000015003|Bact|Sample_MBT1|2,ci|000018286|Bact|Sample_MBT2|2,ci|000000540|Bact|Sample_MGC1|2,ci|000001180|Bact|Sample_MBT2|2,ci|000016569|Bact|Sample_MBT1|2,Contig5845,ci|000000113|Bact|Sample_MBT1|2,Contig13066,Contig22777,ci|000004447|Bact|Sample_MBC1|2,ci|000020195|Bact|Samp…
PF13833.1//EF-hand_8	20	0.000155021	9.702105936,-683.6385449,-28.38896289,-22.20236845,16.26382296,19.19608514,-25.77894264,8.393384204,31.72719121,-83.14766306,20.87171493,12.84667074,-108.2562153,-2.917688159,15.7750372,7.535847213,16.34960903,19.73627519,18.70346209,-5.768824962	ci|000019529|Bact|Sample_MBT1|2,Contig4581,Contig4774,ci|000012552|Bact|Sample_MBC1|2,ci|000005034|Bact|Sample_MBT2|2,ci|000015003|Bact|Sample_MBT1|2,ci|000000540|Bact|Sample_MGC1|2,ci|000001180|Bact|Sample_MBT2|2,ci|000016569|Bact|Sample_MBT1|2,ci|000005484|Bact|Sample_MGC1|2,ci|000000113|Bact|Sample_MBT1|2,Contig13066,Contig22777,ci|000004447|Bact|Sample_MBC1|2,ci|000020195|Bact|Sample_MBT2|2,c…
PF10690.4//Myticin-prepro	13	0.0143561	-90.31752958,40.11937505,84.23283304,81.91608275,11.10206235,-4.262462777,-26.12767407,-6.297657186,-4.34096055,-36.09281595,-6.587649643,-4.644507916,-17.28003803	ci|000000935|Bact|Sample_MBC1|2,ci|000001841|Bact|Sample_MGT1|2,ci|000003867|Bact|Sample_MBT2|2,ci|000004209|Bact|Sample_MBT2|2,Contig14234,ci|000001474|Bact|Sample_MGT2|2,ci|000001161|Bact|Sample_MGC2|2,ci|000009698|Bact|Sample_MGC2|2,ci|000001140|Bact|Sample_MGC1|2,Contig26727,ci|000001342|Bact|Sample_MGC1|2,ci|000006718|Bact|Sample_MGT1|2,ci|000020047|Bact|Sample_MBC2|2
PF00361.15//Oxidored_q1	13	0.0322283	-5.95813343,-75.93257462,6.159293211,40.46786408,-12.81604857,-3.175078279,-4.14209482,7.88369918,-3.033329166,-3.190275308,-5.97190003,24.23910168,-3.627553711	ci|000014081|Bact|Sample_MGC1|2,ci|000000702|Bact|Sample_MGC2|2,Contig37325,ci|000017972|Bact|Sample_MBT1|2,ci|000017715|Bact|Sample_MGT2|2,Contig10936,ci|000014504|Bact|Sample_MBC2|2,ci|000004840|Bact|Sample_MBT1|2,ci|000004971|Bact|Sample_MGT1|2,Contig30705,ci|000018505|Bact|Sample_MBC1|2,Contig13913,Contig6003
PF07679.11//I-set	9	0.000102385	-10.26809307,5.08690288,-8.351125075,-2.658074541,-325.8792033,24.68819062,63.20504992,-12.20992496,-393.0110467	ci|000009502|Bact|Sample_MBC1|2,ci|000015551|Bact|Sample_MBT2|2,ci|000011429|Bact|Sample_MBC1|2,Contig2140,ci|000016692|Bact|Sample_MBC1|2,ci|000016688|Bact|Sample_MBT2|2,ci|000000032|Bact|Sample_MGT1|2,ci|000005774|Bact|Sample_MBC2|2,Contig4011
PF09458.5//H_lectin	9	0.00621282	8.865170551,32.2659404,3.736874189,22.39200919,6.328372601,37.97371267,-93.26254864,-5.034358073,-13.09241887	ci|000010109|Bact|Sample_MBT2|2,Contig13279,ci|000015328|Bact|Sample_MGT2|2,Contig31683,ci|000029282|Bact|Sample_MBT1|2,Contig19341,ci|000001675|Bact|Sample_MBC2|2,Contig34031,ci|000030792|Bact|Sample_MBC1|2
PF01607.19//CBM_14	9	0.0259273	-3.359148635,47.75495692,-144.7097446,-354.4278418,7.94853984,-72.30016592,-36.05204382,-17.35096761,-39.02581235	ci|000007762|Bact|Sample_MBC1|2,ci|000013947|Bact|Sample_MGT1|2,ci|000010127|Bact|Sample_MBC2|2,ci|000018082|Bact|Sample_MBC1|2,ci|000015356|Bact|Sample_MBT2|2,ci|000019457|Bact|Sample_MBC2|2,ci|000006098|Bact|Sample_MBC2|2,Contig9419,ci|000018728|Bact|Sample_MBC1|2
PB002965//Pfam-B_2965	9	0.0328902	3.186699799,-8.994099323,-10.55437776,3.858365184,-5.987480399,15.72215335,-2.803936631,15.69071462,15.21576687	ci|000011192|Bact|Sample_MBT1|2,ci|000002365|Bact|Sample_MBC2|2,ci|000010763|Bact|Sample_MBC1|2,ci|000003199|Bact|Sample_MBT2|2,ci|000014888|Bact|Sample_MBC1|2,Contig19516,ci|000000019|Bact|Sample_MBC1|2,Contig19699,Contig19512
PF13895.1//Ig_2	8	0.000399072	-10.26809307,5.08690288,-8.351125075,-2.658074541,-325.8792033,24.68819062,-12.20992496,-393.0110467	ci|000009502|Bact|Sample_MBC1|2,ci|000015551|Bact|Sample_MBT2|2,ci|000011429|Bact|Sample_MBC1|2,Contig2140,ci|000016692|Bact|Sample_MBC1|2,ci|000016688|Bact|Sample_MBT2|2,ci|000005774|Bact|Sample_MBC2|2,Contig4011
PF00119.15//ATP-synt_A	8	0.0106505	51.36750644,-34.06354002,15.15511223,37.65701663,22.23508796,-29.11805822,-8.521597773,75.23163248	ci|000018260|Bact|Sample_MGT1|2,Contig7283,ci|000000924|Bact|Sample_MBT1|2,ci|000020586|Bact|Sample_MBT2|2,ci|000015449|Bact|Sample_MBT1|2,ci|000020935|Bact|Sample_MBC1|2,Contig2436,ci|000001182|Bact|Sample_MBT2|2
PF13927.1//Ig_3	7	0.000905714	-10.26809307,5.08690288,-8.351125075,-2.658074541,-325.8792033,-12.20992496,-393.0110467	ci|000009502|Bact|Sample_MBC1|2,ci|000015551|Bact|Sample_MBT2|2,ci|000011429|Bact|Sample_MBC1|2,Contig2140,ci|000016692|Bact|Sample_MBC1|2,ci|000005774|Bact|Sample_MBC2|2,Contig4011
PF00092.23//VWA	7	0.00272518	-16.28841012,21.1738594,-113.2841788,-66.60205232,-4.103111853,-52.38343913,-39.02581235	ci|000026277|Bact|Sample_MBC1|2,Contig21887,ci|000021885|Bact|Sample_MBC1|2,ci|000000144|Bact|Sample_MBC2|2,ci|000023699|Bact|Sample_MBC1|2,ci|000004057|Bact|Sample_MBC1|2,ci|000018728|Bact|Sample_MBC1|2
PF07686.12//V-set	7	0.017294	-10.26809307,-8.351125075,-2.658074541,-325.8792033,-12.20992496,-393.0110467,20.25106192	ci|000009502|Bact|Sample_MBC1|2,ci|000011429|Bact|Sample_MBC1|2,Contig2140,ci|000016692|Bact|Sample_MBC1|2,ci|000005774|Bact|Sample_MBC2|2,Contig4011,ci|000006750|Bact|Sample_MBT1|2
PF03281.9//Mab-21	7	0.0305668	-30.17469339,61.84382224,-77.57111069,65.4055587,-91.83818854,-35.97583182,-12.15677022	ci|000001252|Bact|Sample_MBC1|2,Contig18720,ci|000005647|Bact|Sample_MBC1|2,ci|000002868|Bact|Sample_MBT2|2,ci|000012272|Bact|Sample_MGC1|2,ci|000007914|Bact|Sample_MGC1|2,ci|000003054|Bact|Sample_MBC1|2
PF00076.17//RRM_1	6	7.24789e-12	-5.444100403,4.616391437,15.65078853,4.74350001,12.1877398,4.802813486	ci|000000943|Bact|Sample_MBC1|2,Contig22292,ci|000006219|Bact|Sample_MBT2|2,Contig19715,ci|000006400|Bact|Sample_MBT1|2,Contig16146
PF00047.20//ig	6	0.00197474	-10.26809307,-8.351125075,-2.658074541,-325.8792033,-12.20992496,-393.0110467	ci|000009502|Bact|Sample_MBC1|2,ci|000011429|Bact|Sample_MBC1|2,Contig2140,ci|000016692|Bact|Sample_MBC1|2,ci|000005774|Bact|Sample_MBC2|2,Contig4011
PF13519.1//VWA_2	6	0.00616802	-16.28841012,21.1738594,-113.2841788,61.20770619,-52.38343913,-39.02581235	ci|000026277|Bact|Sample_MBC1|2,Contig21887,ci|000021885|Bact|Sample_MBC1|2,Contig17884,ci|000004057|Bact|Sample_MBC1|2,ci|000018728|Bact|Sample_MBC1|2
PF00032.12//Cytochrom_B_C	6	0.0175766	31.50599665,31.48748199,5.410380132,-11.80527785,-23.42934751,-47.51359394	ci|000000393|Bact|Sample_MBT1|2,ci|000020394|Bact|Sample_MBT2|2,Contig16483,ci|000010696|Bact|Sample_MGC1|2,ci|000008301|Bact|Sample_MBC1|2,ci|000005206|Bact|Sample_MBC1|2
PF15633.1//Tox-ART-HYD1	6	0.0263792	-5.202227566,-9.203802561,-17.22268908,-310.8831952,107.1542829,22.50764622	Contig828,Contig34296,ci|000022574|Bact|Sample_MBC2|2,ci|000029997|Bact|Sample_MBC1|2,ci|000016856|Bact|Sample_MBT2|2,ci|000001532|Bact|Sample_MGT2|2
PF14259.1//RRM_6	5	1.2434e-11	-5.444100403,15.65078853,4.74350001,12.1877398,4.802813486	ci|000000943|Bact|Sample_MBC1|2,ci|000006219|Bact|Sample_MBT2|2,Contig19715,ci|000006400|Bact|Sample_MBT1|2,Contig16146
PF13893.1//RRM_5	5	2.94644e-08	-5.444100403,15.65078853,4.74350001,12.1877398,4.802813486	ci|000000943|Bact|Sample_MBC1|2,ci|000006219|Bact|Sample_MBT2|2,Contig19715,ci|000006400|Bact|Sample_MBT1|2,Contig16146
PF00400.27//WD40	5	2.12852e-07	-12.74712785,2.560897621,24.26587511,5.0242131,-6.192621307	ci|000000054|Bact|Sample_MGC1|2,Contig22152,ci|000020082|Bact|Sample_MBT1|2,ci|000000321|Bact|Sample_MBT1|2,ci|000001795|Bact|Sample_MBC1|2
PF00112.18//Peptidase_C1	5	0.000433086	40.30271099,-2.00598907,10.18358337,-5.072675313,-5.501890815	ci|000018160|Bact|Sample_MBT2|2,Contig21507,ci|000005892|Bact|Sample_MBT1|2,Contig4722,ci|000004819|Bact|Sample_MBC2|2
PF00069.20//Pkinase	4	1.15696e-10	-41.59459466,6.651903596,-22.1433486,-72.06666641	Contig4989,Contig16434,Contig10839,ci|000008721|Bact|Sample_MBC2|2
PF07714.12//Pkinase_Tyr	4	5.08588e-09	-41.59459466,6.384229172,-22.1433486,-72.06666641	Contig4989,ci|000006058|Bact|Sample_MBT2|2,Contig10839,ci|000008721|Bact|Sample_MBC2|2
PF00008.22//EGF	4	0.0105796	57.60709635,3.700987847,-3.454875559,-3.989263988	ci|000004378|Bact|Sample_MBT2|2,Contig8707,Contig2738,ci|000021506|Bact|Sample_MBC1|2
PF02221.10//E1_DerP2_DerF2	4	0.0181551	9.562843171,-18.47634425,9.210499373,19.3367108	ci|000002958|Bact|Sample_MBT1|2,Contig12095,ci|000004044|Bact|Sample_MGC1|2,ci|000006712|Bact|Sample_MBT1|2
PF03028.10//Dynein_heavy	3	9.15668e-08	-4.165802161,13.46932213,92.87924261	Contig7370,ci|000016460|Bact|Sample_MBT2|2,ci|000008599|Bact|Sample_MBT1|2
PF00071.17//Ras	3	0.000214009	38.85871904,10.80664124,-5.644950766	ci|000005234|Bact|Sample_MBT2|2,Contig19468,ci|000018509|Bact|Sample_MBC1|2
PF08477.8//Miro	3	0.000401193	38.85871904,-219.8720088,-5.644950766	ci|000005234|Bact|Sample_MBT2|2,ci|000004890|Bact|Sample_MBC2|2,ci|000018509|Bact|Sample_MBC1|2
PF14658.1//EF-hand_9	3	0.0027561	-25.77894264,15.7750372,16.34960903	ci|000000540|Bact|Sample_MGC1|2,ci|000020195|Bact|Sample_MBT2|2,ci|000021643|Bact|Sample_MBT2|2
PF00043.20//GST_C	3	0.00537616	3.741334229,3.118797099,-35.04784023	ci|000012483|Bact|Sample_MBT1|2,ci|000011778|Bact|Sample_MBT1|2,ci|000024670|Bact|Sample_MBC2|2
PF14497.1//GST_C_3	3	0.00947448	3.741334229,3.118797099,-35.04784023	ci|000012483|Bact|Sample_MBT1|2,ci|000011778|Bact|Sample_MBT1|2,ci|000024670|Bact|Sample_MBC2|2
PF06825.7//HSBP1	3	0.01492	-5.519598526,-2.698100593,23.41419931	Contig25346,ci|000000112|Bact|Sample_MGC1|2,ci|000001411|Bact|Sample_MGC2|2
PF00811.13//Ependymin	3	0.0182777	-34.69423543,-8.388942037,-5.625133475	ci|000011778|Bact|Sample_MBC2|2,ci|000003009|Bact|Sample_MGC1|2,ci|000002476|Bact|Sample_MGT1|2
PF07177.7//Neuralized	3	0.0353375	8.278683932,-29.84998556,2.386776535	Contig15748,ci|000009384|Bact|Sample_MBC1|2,Contig12974
PF01086.12//Clathrin_lg_ch	3	0.0490379	16.72932115,110.9944311,-3.076316194	ci|000011961|Bact|Sample_MBT2|2,ci|000017794|Bact|Sample_MBT1|2,Contig8969
PF00106.20//adh_short	2	0.000304718	27.13191118,-3.521720783	ci|000015770|Bact|Sample_MGT2|2,Contig588
PB002199//Pfam-B_2199	2	0.00114316	15.65078853,34.41514836	ci|000006219|Bact|Sample_MBT2|2,ci|000007280|Bact|Sample_MBT2|2
PF00240.18//ubiquitin	2	0.00159469	-4.735838846,-4.913660705	Contig277,Contig2442
PF01549.19//ShK	2	0.00224209	8.614368478,4.949920758	ci|000019588|Bact|Sample_MBT2|2,Contig30657
PF13414.1//TPR_11	2	0.00309316	-11.07067643,38.63764953	Contig8605,ci|000014965|Bact|Sample_MGT1|2
PF00754.20//F5_F8_type_C	2	0.00309316	9.922169255,12.76632395	ci|000008595|Bact|Sample_MBT1|2,ci|000005328|Bact|Sample_MBT1|2
PF00629.18//MAM	2	0.00596904	-8.351125075,132.4483435	ci|000011429|Bact|Sample_MBC1|2,ci|000009270|Bact|Sample_MBT1|2
PF00271.26//Helicase_C	2	0.00596904	-5.929466253,3.651736156	Contig11191,ci|000019940|Bact|Sample_MBT1|2
PF00013.24//KH_1	2	0.0062333	3.129818819,-20.64171018	ci|000004686|Bact|Sample_MGT1|2,ci|000013448|Bact|Sample_MGC1|2
PF00515.23//TPR_1	2	0.00827327	-11.07067643,38.63764953	Contig8605,ci|000014965|Bact|Sample_MGT1|2
PF07719.12//TPR_2	2	0.00861483	-11.07067643,38.63764953	Contig8605,ci|000014965|Bact|Sample_MGT1|2
PF00118.19//Cpn60_TCP1	2	0.0114475	7.33668805,23.85249369	ci|000002023|Bact|Sample_MGT2|2,ci|000005661|Bact|Sample_MBT1|2
PF13424.1//TPR_12	2	0.011502	-11.07067643,38.63764953	Contig8605,ci|000014965|Bact|Sample_MGT1|2
PF07690.11//MFS_1	2	0.0160698	-26.82390536,2.179284633	ci|000015621|Bact|Sample_MBC2|2,Contig20846
PF08205.7//C2-set_2	2	0.0217909	5.08690288,-2.658074541	ci|000015551|Bact|Sample_MBT2|2,Contig2140
PF00153.22//Mito_carr	2	0.030081	18.05119375,-34.15340292	ci|000019079|Bact|Sample_MBT1|2,ci|000029853|Bact|Sample_MBC2|2
PF08646.5//Rep_fac-A_C	2	0.0378727	52.17947966,38.51224101	ci|000001031|Bact|Sample_MGT1|2,Contig29149
PF08659.5//KR	2	0.0412633	27.13191118,-3.521720783	ci|000015770|Bact|Sample_MGT2|2,Contig588
